# Supplementary material for: Health care during electricity failure: The hidden costs
Source: PLoS One. 2020 Nov 4;15(11):e0235760. doi: 10.1371/journal.pone.0235760 (PMC7641375; doi:10.1371/journal.pone.0235760)
Supplement: S1 Data — (XLSX) [file pone.0235760.s002.xlsx]

## Sheet: PowerFailure_kW
EHS-Type 1	EHS-Type 2	EHS-Type 3	EHS-Type 4	Portland	Oklahoma City	New York City	New Orleans	Minneapolis	Milwaukee	Memphis	Montgomery	Nashville	Louisville	Madison	Manchester	Nampa	Montpelier	Los Angeles	Little Rock	Lincoln	Indianapolis	Jefferson City	Jackson	Kansas City	Huntington	Jacksonville	Houston	Las Vegas	Hartford	Harrisburg	Helena	Fargo	Frankfort	Dover	Fort Smith	Gulfport	Columbus	Des Moines	Denver	Detroit	Fort Wayne	Concord	Columbia	Colorado Springs	Charleston.1	Burlington	Casper	Cedar Rapids	Cleveland
0	0	0	0	0	0	0	0	0	0	0	0	0	0	0	0	0	0	0	0	0	0	0	0	0	0	0	0	0	0	0	0	0	0	0	0	0	0	0	0	0	0	0	0	0	0	0	0	0	0
0	0	0	0	0	0	0	0	0	0	0	0	0	0	0	0	0	0	0	0	0	0	0	0	0	0	0	0	0	0	0	0	0	0	0	0	0	0	0	0	0	0	0	0	0	0	0	0	0	0
0	0.568	0	0	0	0	0	0	0	0	0	0	0	0	0	0	0	0	0	0	0	0	0	0	0	0	0	0	0	0	0	0	0	0	0	0	0	0	0	0	0	0	0	0	0	0	0	0	0	0
0	2.456	0	0	0	0	0	0	0	0	0	0	0	0	0	0	0	0	0	0	0	0	0	0	0	0	0	0	0	0	0	0	0	0	0	0	0	0	0	0	0	0	0	0	0	0	0	0	0	0
0	3.208	0	0	0	0	0	0	0	0	0	0	0	0	0	0	0	0	0	0	0	0	0	0	0	0	0	0	0	0	0	0	0	0	0	0	0	0	0	0	0	0	0	0	0	0	0	0	0	0
0	2.817	0	0	0	0	0	0	0	0	0	0	0	0	0	0	0	0	0	0	0	0	0	0	0	0	0	0	0	0	0	0	0	0	0	0	0	0	0	0	0	0	0	0	0	0	0	0	0	0
0	0.074	0	0	0	0	0	0	0	0	0	0	0	0	0	0	0	0	0	0	0	0	0	0	0	0	0	0	0	0	0	0	0	0	0	0	0	0	0	0	0	0	0	0	0	0	0	0	0	0
0	0	0	0	0	0	0	0	0	0	0	0	0	0	0	0	0	0	0	0	0	0	0	0	0	0	0	0	0	0	0	0	0	0	0	0	0	0	0	0	0	0	0	0	0	0	0	0	0	0
0.844	0.332	0	0	0	0	0	0	0	0	0	0	0	0	0	0	0	0	0	0	0	0	0	0	0	0	0	0	0	0	0	0	0	0	0	0	0	0	0	0	0	0	0	0	0	0	0	0	0	0
1.341	1.643	0	0	0	0	0	0	0	0	0	0	0	0	0	0	0	0	0	0	0	0	0	0	0	0	0	0	0	0	0	0	0	0	0	0	0	0	0	0	0	0	0	0	0	0	0	0	0	0
0.526	0	0	0	0	0	0	0	0	0	0	0	0	0	0	0	0	0	0	0	0	0	0	0	0	0	0	0	0	0	0	0	0	0	0	0	0	0	0	0	0	0	0	0	0	0	0	0	0	0
1.569	1.485	0	0	0	0	0	0	0	0	0	0	0	0	0	0	0	0	0	0	0	0	317665	0	75310.2	0	0	0	0	0	0	0	0	0	0	0	0	0	0	0	0	0	0	0	0	0	0	0	0	0
1.249	0.564	0	0	0	0	0	0	0	0	0	0	0	0	0	0	0	0	0	0	0	0	324900	0	123388	0	0	0	0	0	0	0	0	0	0	0	0	0	0	0	0	0	0	0	0	0	0	0	0	0
1.123	0.023	0	0	0	0	0	0	0	0	0	0	0	0	0	0	0	0	0	0	0	0	363553	0	138590	0	0	0	0	0	0	0	0	0	0	0	0	0	0	0	0	0	0	0	0	0	0	0	0	0
0.721	0	0	0	0	0	0	0	0	0	0	0	0	0	0	0	0	0	0	0	0	0	458644	0	186806	0	0	0	0	0	0	0	0	0	0	0	0	0	0	0	0	0	0	19447.9	0	0	0	0	0	0
0	0	0	0	0	0	0	0	0	0	0	0	0	0	0	0	0	0	0	0	0	0	484804	0	196910	0	0	0	0	0	0	0	0	0	0	0	0	0	0	0	0	0	0	298564	0	0	0	0	0	0
0.895	0.18	0	0	0	0	0	134048	0	0	0	0	0	0	0	0	0	0	0	0	149092	0	474046	99031.2	192710	24073.6	0	0	0	0	35910.3	0	0	0	0	50615.9	31613.2	0	0	0	0	0	0	275812	0	0	0	0	0	0
0	0	0	0	0	949733	0	658620	0	0	0	0	0	0	144856	0	0	0	0	101230	904444	0	487568	283572	197524	135011	0	0	0	0	141964	0	0	0	0	146360	118918	1716005	0	0	0	206068	0	295952	0	69287.9	0	0	0	0
0	0	0	0	0	2234339	0	662688	248039	782472	0	0	0	0	432588	0	90948.5	0	0	331344	896935	0	468202	285324	189678	133784	0	0	0	0	140674	1257.61	0	0	0	147264	119652	2498142	0	0	0	423384	0	284041	0	136196	0	107005	0	0
0	0	0	0	0	2209213	0	650016	695156	984052	398936	0	379932	0	424316	0	102004	0	0	325008	886849	112263	450006	279868	182307	133066	0	0	0	0	139920	2945.61	370035	0	93729.5	144448	117364	2484742	341490	244522	0	415288	0	274101	0	135465	0	296430	121084	0
0	1.524	0	0	0	2184458	0	646790	691706	979169	927647	0	949450	0	422210	0	99400.3	0	0	323395	876911	1419346	428830	278479	173728	133290	0	0	0	0	140155	3131.37	415278	0	102056	143731	116782	2488919	359328	489352	0	413227	0	268894	220439	135693	0	292855	206614	262904
0	1.976	0	0	0	2165814	0	631836	675714	956530	906987	0	928303	0	412448	0	95448.5	0	1939328	315918	869427	1386529	412443	272040	167090	133264	0	0	0	0	140128	2892.53	411734	0	102036	140408	114082	2488440	351020	492935	0	403673	0	271691	342027	135666	0	288866	201836	1123195
0	0	0	0	0	2170568	0	636523	680726	963625	909018	0	930382	0	415508	0	93170.4	0	2429913	318262	871335	1396815	411698	274059	166788	134090	0	0	0	0	140996	2998.68	412638	34656.1	102668	141450	114928	2503864	353624	497993	653587	406668	152706	284575	345537	136507	0	286823	203334	1130157
0	0	0	0	0	2221313	0	660931	706829	1000576	970072	0	992871	475503	431441	0	92240.5	0	2468935	330466	891706	1450377	434151	284568	175884	136606	0	0	0	0	143641	3157.9	422285	37959.8	104594	146874	119335	2550830	367184	508109	1129091	422262	717597	311012	352556	139068	24503.1	291004	211131	1151356
0	2.364	0	0	0	2354411	956341	696154	744498	1053899	1065657	85226.4	1090703	1015198	454434	24379.5	95123.1	9829.12	2509396	348077	945136	1527670	476395	299733	192998	145455	0	0	715033	0	152946	3104.83	447588	41700.1	111370	154701	125694	2716074	386752	533187	1189262	444765	716629	327286	369957	148077	84599	304823	222382	1225941
0	0.776	0	0	28331.8	2400897	8655707	707674	756818	1071339	1099608	336454	1125452	1047542	461954	185638	103538	184968	2671236	353837	963797	1552950	492570	304693	199550	149126	1113780	0	822398	123883	156806	3396.74	456425	43028.6	114180	157261	127774	2784621	393152	584609	1208942	452125	702468	331185	405636	151814	82927.4	324356	226062	1256881
0	0	0	0	146125	2387254	8527749	701510	750226	1062009	1111622	341675	1137748	1058986	457930	180495	108745	179843	3002492	350755	958320	1539426	497039	302039	201361	149652	1310912	0	881186	124387	157360	3317.13	453831	43498.7	114584	155891	126662	2794454	389728	587876	1198414	448187	683004	334317	407903	152350	80629.6	324738	224094	1261319
0	2.217	0	0	140037	2364536	8302278	693252	741394	1049506	1119224	339522	1145529	1066229	452540	172974	108280	172350	3046788	346626	949200	1521303	494485	298484	200326	148725	1269072	0	882032	119204	156385	3370.2	449512	43796.2	113874	154056	125170	2777138	385140	577655	1184306	442911	654546	332433	400811	151406	77270	322249	221456	1253503
0	0	0	0	131698	2334842	7703963	676483	723461	1024120	1105064	333791	1131035	1052739	441593	162674	107908	162087	3006615	338242	937280	1484505	489271	291264	198214	146042	1204657	1739914	869978	112106	153564	3104.83	443867	43242.1	111819	150330	122143	2727038	375824	564588	1155659	432198	615571	327820	391745	148675	72669	318547	216099	1230890
0	0	0	0	123508	2297554	7028874	666281	712550	1008675	1085738	324952	1111255	1034328	434933	152558	105491	152007	2936241	333140	922312	1462116	473097	286871	191662	141206	1120934	2556718	848620	105134	148479	3184.44	436779	42485.9	108117	148062	120301	2636737	370156	543303	1138230	425679	577288	323207	376976	143752	68149.6	310919	212840	1190132
0	0	0	0	121544	2266626	6508658	665431	711642	1007389	1063568	312559	1088564	1013208	434379	150132	101539	149590	2816107	332716	909896	1460252	466606	286505	189032	136802	1078382	2426988	816265	103463	143848	2972.14	430899	41618.3	104745	147874	120147	2554507	369684	510216	1136778	425137	568109	287544	354018	139268	67066.1	299813	212568	1153016
0	0	0	0	118840	2244586	5373823	557574	692130	875437	952115	217996	837932	995405	422469	128587	96936.2	146262	1861765	301117	901049	1420215	464478	239872	188170	133932	960180	2049774	467353	89906.6	140830	2919.07	426709	40887.1	94048.1	143819	92483.5	2500905	359548	444931	1105610	413480	481483	289248	245536	136346	65574.1	297387	206740	1128822
0	0.258	0	0	102028	1349732	2255238	286177	492626	556044	493743	48394.2	511580	796089	233013	59954.6	88230.2	71870	223817	190214	701255	1292233	316069	145166	141753	110408	454987	776933	0	47853.6	89509.9	2585.71	392487	32297.7	63302.6	93328.9	52299.6	2058113	248793	157509	1003335	372067	206692	193172	20869.5	112864	30884.2	145110	145435	925672
0	0.35	0	0	14668.1	0	0	0	0	0	0	0	0	246900	0	0	44240.2	0	0	0	0	480204	16555.7	0	929.809	30294.3	0	0	0	0	0	0	72791.2	8358.6	0	0	0	806960	5447.71	0	454630	99980.2	0	0	0	32812.8	0	0	10615.4	454064
0	0	0	0	0	0	0	0	0	0	0	0	0	0	0	0	0	0	0	0	0	0	0	0	0	0	0	0	0	0	0	0	0	0	0	0	0	0	0	0	0	0	0	0	0	0	0	0	0	0
0	0	0	0	0	0	0	0	0	0	0	0	0	0	0	0	0	0	0	0	0	0	0	0	0	0	0	0	0	0	0	0	0	0	0	0	0	0	0	0	0	0	0	0	0	0	0	0	0	0
0	0.242	0	0	0	0	0	0	0	0	0	0	0	0	0	0	0	0	0	0	0	0	0	0	0	0	0	0	0	0	0	0	0	0	0	0	0	0	0	0	0	0	0	0	0	0	0	0	0	0
0.582	1.38	0	0	0	0	0	0	0	0	0	0	0	0	0	0	0	0	0	0	0	0	0	0	0	0	0	0	0	0	0	0	0	0	0	0	0	0	0	0	0	0	0	0	0	0	0	0	0	0
0.48	0.685	0	0	0	0	0	0	0	0	0	0	0	0	0	0	0	0	0	0	0	0	0	0	0	0	0	0	0	0	0	0	0	0	0	0	0	0	0	0	0	0	0	0	0	0	0	0	0	0
0	0	0	0	0	0	0	0	0	0	0	0	0	0	0	0	0	0	0	0	0	0	0	0	0	0	0	0	0	0	0	0	0	0	0	0	0	0	0	0	0	0	0	0	0	0	0	0	0	0
0	0.893	0	0	0	0	0	0	0	0	0	0	0	0	0	0	0	0	0	0	0	0	0	0	0	0	0	0	0	0	0	0	0	0	0	0	0	0	0	0	0	0	0	0	0	0	0	0	0	0
0	1.557	0	0	0	0	0	0	0	0	0	0	0	0	0	0	0	0	0	0	0	0	0	0	0	0	0	0	0	0	0	0	0	0	0	0	0	0	0	0	0	0	0	0	0	0	0	0	0	0
0	0	0	0	0	0	0	0	0	0	0	0	0	0	0	0	0	0	0	0	0	0	0	0	0	0	0	0	0	0	0	0	0	0	0	0	0	0	0	0	0	0	0	0	0	0	0	0	0	0
0	0	0	0	0	0	0	0	0	0	0	0	0	0	0	0	0	0	0	0	0	0	0	0	0	0	0	0	0	0	0	0	0	0	0	0	0	0	0	0	0	0	0	0	0	0	0	0	0	0
0	0.99	0	0	0	0	0	0	0	0	0	0	0	0	0	0	0	0	0	0	0	0	0	0	0	0	0	0	0	0	0	0	0	0	0	0	0	0	0	0	0	0	0	0	0	0	0	0	0	0
0	0	0	0	0	0	0	0	0	0	0	0	0	0	0	0	0	0	0	0	0	0	0	0	0	0	0	0	0	0	0	0	0	0	0	0	0	0	0	0	0	0	0	0	0	0	0	0	0	0
0	0	0	0	0	0	0	0	0	0	0	0	0	0	0	0	0	0	0	0	0	0	0	0	0	0	0	0	0	0	0	0	0	0	0	0	0	0	0	0	0	0	0	0	0	0	0	0	0	0
0	1.163	0	0	0	0	0	0	0	0	0	0	0	0	0	0	0	0	0	0	0	0	0	0	0	0	0	0	0	0	0	0	0	0	0	0	0	0	0	0	0	0	0	0	0	0	0	0	0	0
0	2.035	0	0	0	0	0	0	0	0	0	0	0	0	0	0	0	0	0	0	0	0	55979.9	0	0	0	0	0	0	0	0	0	0	0	0	0	0	0	0	0	0	0	0	0	0	0	0	0	0	0
0	0	0	0	0	0	0	0	4829.34	0	0	0	0	0	0	0	0	0	0	0	0	0	472352	0	163417	0	0	0	0	0	0	0	0	0	0	0	0	0	0	0	0	0	0	0	0	0	0	0	0	0
0	0	0	0	0	0	0	0	786594	0	0	0	0	0	0	0	0	0	0	0	0	0	474693	0	192308	0	0	0	0	0	0	0	0	0	0	0	0	0	0	0	0	0	0	0	0	0	0	0	0	0
0	1.951	0	0	0	0	0	0	770254	0	0	0	0	0	0	0	0	0	0	21844.1	0	0	469372	0	190153	0	0	0	0	0	0	0	0	0	0	0	0	0	0	0	0	0	0	0	51052.9	0	0	0	0	994539
0	1.461	0	0	0	0	0	566641	743805	420653	0	0	0	0	271837	0	0	0	0	347753	0	642382	456071	221095	184764	0	0	0	0	0	0	0	0	0	42860.2	96042.2	95487	0	97313.8	0	85565.3	0	0	217060	425304	0	0	0	9886.02	1279838
0	2.802	0	0	0	1186038	0	675065	721944	1021973	0	0	157015	0	440667	0	0	0	0	337532	0	1481392	439578	290653	178082	69413.6	0	0	0	0	45289.6	2645.36	0	0	112104	150014	121887	281865	375036	0	1153236	0	0	302544	404394	94205	0	0	215646	1234022
0	0.384	0	0	0	2248723	0	663516	709594	1004490	0	0	1052271	0	433128	0	0	0	0	331758	755867	1456049	423297	285680	171487	141955	0	0	0	0	149266	3184.44	198786	0	108690	147448	119802	2650725	368620	0	1133506	256899	0	301993	376683	144514	0	0	211956	1196445
0	0	0	0	0	2216312	0	0	704473	305321	0	0	0	0	430003	0	62901.4	0	0	0	889699	1445542	417870	0	169288	138966	0	0	0	0	146123	2945.61	421334	0	0	146384	0	2594904	365960	0	1125327	420854	0	303275	0	141471	0	120036	210427	1171250
0.737	0.96	0	0	0	0	0	0	0	0	0	0	0	0	0	0	51302.5	0	0	0	0	183437	0	0	0	0	0	0	0	0	0	588.161	36462.1	0	0	0	0	0	0	0	0	0	0	0	0	0	0	0	0	0
0.913	1.517	0	0	0	0	0	0	0	0	0	0	0	0	0	0	0	0	0	0	0	0	0	0	0	0	0	0	0	0	0	0	0	0	0	0	0	0	0	0	0	0	0	0	0	0	0	0	0	0
0.542	0.213	0	0	0	0	0	0	0	0	0	0	0	0	0	0	0	0	0	0	0	0	0	0	0	0	0	0	0	0	0	0	0	0	0	0	0	0	0	0	0	0	0	0	0	0	0	0	0	0
1.777	2.731	0	0	0	0	0	0	0	0	0	0	0	0	0	0	0	0	0	0	0	0	0	0	0	0	0	0	0	0	0	0	0	0	0	0	0	0	0	0	0	0	0	0	0	0	0	0	0	0
0	0	0	0	0	0	0	0	0	0	0	0	0	0	0	0	0	0	0	0	0	0	0	0	0	0	0	0	0	0	0	0	0	0	0	0	0	0	0	0	0	0	0	0	0	0	0	0	0	0
0.605	0	0	0	0	0	0	0	0	0	0	0	0	0	0	0	0	0	0	0	0	0	0	0	0	0	0	0	0	0	0	0	0	0	0	0	0	0	0	0	0	0	0	0	0	0	0	0	0	0
0.315	0	0	0	0	0	0	0	0	0	0	0	0	0	0	0	0	0	0	0	0	0	0	0	0	0	0	0	0	0	0	0	0	0	0	0	0	0	0	0	0	0	0	0	0	0	0	0	0	0
1.014	0.124	0	0	0	0	0	0	0	0	0	0	0	0	0	0	0	0	0	0	0	0	0	0	0	0	0	0	0	0	0	0	0	0	0	0	0	0	0	0	0	0	0	0	0	0	0	0	0	0
0.847	0.877	0	0	0	0	0	0	0	0	0	0	0	0	0	0	0	0	0	0	0	0	0	0	0	0	0	0	0	0	0	0	0	0	0	0	0	0	0	0	0	0	0	0	0	0	0	0	0	0
0	3.702	0	0	0	0	0	0	0	0	0	0	0	0	0	0	0	0	0	0	0	0	0	0	0	0	0	0	0	0	0	0	0	0	0	0	0	0	0	0	0	0	0	0	0	0	0	0	0	0
0	0	0	0	0	0	0	0	0	0	0	0	0	0	0	0	0	0	0	0	0	0	0	0	0	0	0	0	0	0	0	0	0	0	0	0	0	0	0	0	0	0	0	0	0	0	0	0	0	0
0	0	0	0	0	0	0	0	0	0	0	0	0	0	0	0	0	0	0	0	0	0	0	0	0	0	0	0	0	0	0	0	0	0	0	0	0	0	0	0	0	0	0	0	0	0	0	0	0	0
0	1.191	0	0	0	0	0	0	0	0	0	0	0	0	0	0	0	0	0	0	0	0	0	0	0	0	0	0	0	0	0	0	0	0	0	0	0	0	0	0	0	0	0	0	0	0	0	0	0	0
0	1.392	0	0	0	0	0	0	0	0	0	0	0	0	0	0	0	0	0	0	0	0	0	0	0	0	0	0	0	0	0	0	0	0	0	0	0	0	0	0	0	0	0	0	0	0	0	0	0	0
0	2.784	0	0	0	0	0	0	0	0	0	0	0	0	0	0	0	0	0	0	0	0	0	0	0	0	0	0	0	0	0	0	0	0	0	0	0	0	0	0	0	0	0	0	0	0	0	0	0	0
0	1.362	0	0	0	0	0	0	0	0	0	0	0	0	0	0	0	0	0	0	0	0	0	0	0	0	0	0	0	0	0	0	0	0	0	0	0	0	0	0	0	0	0	0	0	0	0	0	0	0
0	0.515	0	0	0	0	0	0	0	0	0	0	0	0	0	0	0	0	0	0	0	0	0	0	0	0	0	0	0	0	0	0	0	0	0	0	0	0	0	0	0	0	0	0	0	0	0	0	0	0
0	3.49	0	0	0	0	0	0	0	0	0	0	0	0	0	0	0	0	0	0	0	0	0	0	0	0	0	0	0	0	0	0	0	0	0	0	0	0	0	0	0	0	0	0	0	0	0	0	0	0
0	1.659	0	0	0	0	0	0	0	0	0	0	0	0	0	0	0	0	0	0	0	0	0	0	0	0	0	0	0	0	0	0	0	0	0	0	0	0	0	0	0	0	0	0	0	0	0	0	0	0
0	0	0	0	0	0	0	0	0	0	0	0	0	0	0	0	0	0	0	0	0	0	0	0	0	0	0	0	0	0	0	0	0	0	0	0	0	0	0	0	0	0	0	0	0	0	0	0	0	0
0	0	0	0	0	0	0	0	0	0	0	0	0	0	0	0	0	0	0	0	0	0	0	0	0	0	0	0	0	0	0	0	0	0	0	0	0	0	0	0	0	0	0	0	0	0	0	0	0	0
0	0.564	0	0	0	0	0	0	0	0	0	0	0	0	0	0	0	0	0	0	0	0	10647.3	0	0	0	0	0	0	0	0	0	0	0	0	0	0	0	0	0	0	0	0	0	0	0	0	0	0	0
0	1.627	0	0	0	0	0	45688.4	544158	0	0	0	0	0	24505.2	0	0	0	0	0	241163	0	393077	27822.7	94124.2	0	0	0	0	0	0	0	0	0	0	0	29018.1	0	0	12871.6	0	0	0	179169	185190	0	0	0	0	0
0	0	0	0	0	1882149	0	544324	678024	208003	219890	0	308899	0	413858	0	0	0	0	0	853046	0	393396	254275	159373	34981.1	0	0	0	0	82716.3	3263.44	0	0	0	136781	98521.2	0	0	500125	0	0	0	275693	348338	0	0	0	0	0
0	0	0	0	0	1599129	0	368964	558224	634374	766653	0	694896	0	271010	0	0	0	578028	144876	657923	0	277295	161110	113311	104250	722495	0	0	0	96274.1	3036.97	273989	0	0	101849	67080.5	1052721	0	269450	0	349095	0	194586	158887	57633.1	0	148661	0	0
0	0	0	0	0	511494	0	58996.2	188477	232744	229960	0	148023	0	96325.3	0	0	0	0	80084.7	190592	0	107592	49457.2	46726.2	59454.7	354790	0	0	0	34208.5	1406.06	202914	0	0	33502	11600.3	1125430	0	0	0	184280	0	100757	0	49921.8	0	7936.25	0	0
1.678	3.516	0	0	0	997671	0	285765	341708	494083	618856	0	617100	0	211787	0	26998.1	0	0	169828	441593	0	207402	126625	87387.8	71782.2	753649	0	0	0	60741.8	1807.61	256636	0	0	74641.1	52172.7	1358656	0	70483.4	0	228785	0	157076	0	73837.1	0	136579	0	0
0.567	0.965	0	0	0	1919777	0	599013	632411	896229	1196250	0	1206546	0	386267	0	72725.7	0	1841267	300318	812560	330238	391622	258390	159149	116858	1417574	0	0	0	122396	2754.77	383409	43376.3	42112.7	133368	108228	2186212	294410	404981	0	375723	126635	277395	185576	119111	0	261194	80587.4	0
0	0	0	0	0	1229249	0	367663	385171	631364	836948	0	857811	772397	271345	0	51741.8	0	737871	210187	484210	941147	275138	179837	114433	76096.1	1056625	0	0	0	77482	1835.9	277364	37898.6	63185.8	83258.8	66883.2	1440384	228092	237017	0	254328	316468	198445	121811	89267.2	0	161301	145688	651547
0.406	0.108	0	0	31341.9	45913.6	0	101096	134367	290606	387472	0	399054	488357	88024.5	0	20198.4	0	0	81473.2	101930	488181	132122	68170.6	47967.2	28254.8	323876	0	0	0	24031.9	639.191	144820	17636.1	23640.5	24962.7	19199.3	563008	100184	0	0	64953.3	12580.2	78166	0	30247.8	0	5858.86	73059.4	428099
0.605	0.068	0	0	132633	2053362	0	642324	669679	1027073	1367025	0	1381267	1297239	442699	25884.9	83140.7	0	1493028	322746	857999	1493763	453094	277501	173058	133812	1539665	0	0	0	140212	2808.14	432602	53047.2	103432	143231	116119	2502778	356983	416208	1142640	431030	633728	280206	242457	136370	44520.8	286384	219183	1128366
0	0	0	0	131711	1899658	0	636700	661761	1017839	1205522	0	1306851	1138597	438806	167539	89905.2	39757.5	2209913	319883	787303	1375123	404962	275051	165087	124546	1382530	0	0	49604.8	129814	2793.04	397318	46288.5	97240.2	132470	115097	2333415	353516	527476	1063655	392462	630295	252358	344220	127077	74096.9	275043	203357	1050082
0	0	0	0	148602	2094036	0	665245	434859	1073138	1214019	0	1335906	1153832	462729	183554	12334.1	182892	2773798	333283	882507	1449037	403100	286792	163971	136749	1445676	0	0	126496	155364	1490.21	114268	47150.6	113131	148063	120156	2556912	368644	598377	1123182	417775	694581	270474	415500	139339	81996.3	236464	226442	1151350
0	0	0	0	147852	2286566	713646	693677	741849	1050150	1241912	0	1271101	1183108	452817	182628	99539.8	181968	2951582	346838	917900	1522235	411379	298666	166658	148159	1104606	0	0	125857	155789	3272.9	434690	48597.1	113440	154150	125247	2766565	385376	635399	1185031	443182	691076	275710	440877	150830	81582.4	325441	221591	1248731
0	0.488	0	0	147438	2219461	7701757	677794	724863	1026104	1196296	269924	1224412	1139652	442449	182116	98795.9	181458	2946500	338897	890962	1487380	387437	291828	156959	148231	1411513	3364930	0	125504	155865	3210.98	421933	46812.1	113495	150621	122379	2767914	376552	643091	1157897	433035	689139	267010	446215	150903	81353.8	321930	216517	1249340
0	0	0	0	147783	2157110	7658516	663869	709971	1005024	1149171	349258	1176179	1094758	433359	182542	96145.9	181884	2932502	331934	865933	1456823	373497	285832	151312	147362	1325487	3396414	676237	125798	154952	3202.13	410079	44968.1	112830	147526	119865	2751685	368816	644040	1134109	424138	690753	260813	446873	150018	81544.3	317494	212069	1242015
0	0	0	0	146441	2106179	7557032	651931	697204	986951	1109300	343872	1135372	1056775	425566	180885	93123.9	180232	2907766	325966	845488	1430627	359345	280693	145578	146528	1262748	3343796	794061	124656	154074	3140.21	400397	43407.9	112191	144874	117710	2736109	362184	642038	1113716	416512	684480	257784	445484	149169	80803.8	312866	208256	1234985
0	1.273	0	0	147714	2064879	7479816	640987	685500	970383	1090148	340222	1115770	1038530	418422	182457	90938.8	181798	2893672	320494	828908	1406611	351471	275981	142388	145237	1225682	3249521	804212	125740	152717	3140.21	392546	42658.5	111203	142442	115734	2712006	356104	642248	1095020	409520	690430	258516	445630	147855	81506.2	309547	204760	1224105
0	1.034	0	0	157049	2039753	7479816	641369	685908	970961	1090961	338734	1116601	1039304	418671	193988	89730	193288	2903355	320684	818822	1407448	355195	276145	143897	144903	1249262	3166285	803366	133686	152366	3042.91	387769	42690.3	110947	142526	115803	2705762	356316	644040	1095672	409763	734063	269712	446873	147515	86657.2	307345	204882	1221287
0	1.037	0	0	167480	2073768	7497024	658642	704381	997110	1157760	345098	1184971	1102940	429947	206872	89404.5	206125	2940747	329321	832477	1445352	366687	283582	148553	146772	1369296	3182562	803154	142565	154332	3095.98	394236	45304.2	112379	146365	118921	2740678	365912	653629	1125179	420799	782816	293921	453526	149418	92412.5	308589	210399	1237047
0	0	0	0	167194	2196743	7459960	692518	740609	1048395	1274529	353928	1304483	1214180	452060	206518	91450.2	205773	3004793	346259	881843	1519691	403079	298167	163296	154811	1524385	3365633	807807	142321	162784	3290.59	417614	49873.4	118533	153893	125038	2890780	384732	680815	1183051	442442	781479	310014	472390	157602	92254.6	320558	221221	1304798
0	1.447	0	0	163197	2283356	7383186	703620	752482	1065202	1316837	356380	1347786	1254485	459308	201582	97912.6	200854	3107957	351810	916612	1544055	419892	302948	170107	157665	1555043	3602288	848620	138919	165785	3361.35	434079	51529	120719	156360	127042	2944078	390900	719382	1202018	449535	762799	312458	499149	160507	90049.4	340058	224768	1328854
0	0	0	0	157799	2295085	7384509	701474	750188	1061954	1327632	361718	1358834	1264768	457907	194914	101028	194211	3350622	350737	921320	1539347	422233	302024	171056	156766	1555881	3631216	906139	134324	164840	3440.96	436309	51951.4	120030	155883	126655	2927284	389708	715904	1198352	448164	737569	313207	496736	159592	87071	340090	224082	1321274
0	2.845	0	0	148346	2285084	7282142	692431	740517	1048264	1318752	357434	1349746	1256309	452004	183237	99400.3	182576	3349568	346216	917306	1519502	421488	298130	170754	155341	1521998	3607446	899795	126277	163342	3440.96	434408	51603.9	118939	153874	125022	2900678	384684	697991	1182903	442387	693382	309515	484307	158141	81854.7	338590	221193	1309266
0	0	0	0	136257	2240636	6932684	677009	724023	1024916	1291243	348025	1321591	1230103	441936	168306	96982.7	167698	3274400	338504	899463	1485658	409570	291490	165926	152142	1459929	3498263	886473	115987	159978	3432.12	425958	50527.5	116490	150446	122238	2840942	376116	675019	1156557	432533	636880	302845	468368	154884	75184.6	334026	216267	1282302
0	3.018	0	0	129419	2159023	6485714	652946	698290	988488	1238372	338252	1267477	1179735	426229	159859	92844.9	159282	3182742	326473	866701	1432855	393928	281130	159589	147318	1398823	3298270	868075	110166	154905	3370.2	410443	48458.6	112796	145099	117893	2750858	362748	639720	1115450	417160	604916	297053	443875	149973	71411.2	325185	208580	1241642
0	0	0	0	127603	2093091	6093896	635818	679972	962557	1208019	328644	1236411	1150820	415048	157616	85871.1	157047	3034324	317909	840234	1395266	383394	273755	155321	143244	1364898	3110364	833394	108620	150621	3219.82	397909	47270.9	109677	141293	114800	2674785	353232	594514	1086188	406217	596429	295952	412509	145826	70409.3	305653	203108	1207305
0	0	0	0	126123	2063397	5018584	533425	666389	253722	1103048	236911	992340	1139264	406757	0	79780.6	155225	2340618	289046	828314	1367395	380520	229444	154157	140846	1269905	2738080	588830	96099.9	148100	3131.37	392264	46796.2	99298.1	138470	96554.5	2630015	346176	523078	1064491	398102	0	298112	298167	143385	69592.6	299908	199051	1187098
0	1.289	0	0	104450	1526018	2710697	358511	547072	703382	752474	133340	793192	1054546	301795	17294.9	69874.7	94727.6	1270432	225772	699078	1253096	258057	175533	117880	117405	966974	1972051	291970	61227.4	110111	2736.35	358088	43095.6	76759.2	99527.4	65193.4	2188846	268733	341082	972896	360677	0	238425	211849	119988	41560.6	222953	155471	984618
0	1.176	0	0	68328.8	1294325	1993494	361588	440294	632366	763691	102970	691600	879872	271714	64332.8	57143.2	76334.6	1153855	206203	587175	1042856	236333	158342	98048.2	107098	925745	1466843	243869	50416.5	98924	2364.94	299889	35430.6	69977.7	91003.6	65724.3	2010105	248409	278662	801988	291536	196011	231005	172248	109499	33225	187445	143322	902776
0	0.163	0	0	37599.7	806046	559739	235693	276947	405126	517162	21805.3	384456	628945	173182	35692.8	38959.6	45503.5	190798	124098	355355	731184	155418	105474	66790.2	74105.4	578034	763357	3105.04	22552.2	62590.6	1763.8	213461	24398.6	55230.1	54036.9	35337.4	1405033	177906	151033	637957	188751	109274	176384	36179.6	76362.8	18931.6	111531	103034	719500
0	0	0	0	63872.1	979377	1345523	290481	348957	502341	650940	78989.9	649624	763158	215463	63822.3	45152.7	74650.7	632358	172293	434896	866757	193632	128708	81874.7	86760	843999	1070191	133192	51188.4	76548.3	1744.06	253933	30151.6	63903.9	75777.1	53021.1	1639265	209360	217520	658618	232622	219649	205578	108253	89068.7	32274.7	133126	120969	732737
0	0	0	0	27935.6	298065	0	92174.4	141009	295602	382444	0	301634	486788	90879.8	33040	22656.7	22223.7	0	76513.4	167490	479904	98874.5	63940.7	45491.5	46615.9	499546	75570.1	0	23246.9	31810.7	1034.73	148008	17826.5	36959.7	32607.4	17550.3	903220	121998	0	431266	67324.1	91729.7	142392	0	48802.9	7766.28	46789.5	71009.3	488166
0.783	1.732	0	0	142502	2095308	4254056	653937	691136	979328	1370571	275148	1384944	1300600	422103	180581	75704.2	178838	1621020	327780	824655	1424336	411834	282037	167339	141456	1647845	2971970	428652	125612	148257	2737.1	416777	53185.5	109288	136214	118145	2645526	363461	470443	1105849	410826	679767	325378	266939	144151	79947.2	266912	209089	1192822
0	0	0	0	107259	1285273	2899736	410485	484905	771868	903224	166461	925023	829402	297635	129556	54604.1	124411	1073828	210276	556773	927352	270303	179828	112554	103020	1069923	1653058	302345	83703.4	105549	1995.87	311263	32618.7	83685.1	92700.7	74592.1	1942631	251085	354713	788992	245916	475496	226395	202474	105605	54828.7	192756	159029	868891
1.162	1.901	0	0	100071	1374328	3927936	446216	527007	832070	924296	195744	963116	764337	322166	140219	61422.4	135759	1572928	227019	599367	1017655	276081	194531	102908	103303	996215	1803327	465693	101117	117796	2300.97	332173	33976.5	91324.7	100316	80923.8	1946093	269551	398666	861668	238962	518652	221285	250378	105863	60202.5	212226	169749	964620
0	0	0	0	154336	1677839	6327490	564034	0	1057082	1105131	307415	1208219	958487	455806	190636	0	189948	2577831	282959	744497	1203931	337981	263120	138682	122897	1217617	2469872	758891	131376	152584	0	0	38596	112490	125855	110156	2520662	362805	550656	1010887	336545	721379	247305	389523	137346	85159.8	77314.2	208289	1128830
0	0.427	0	0	153270	2274774	7301998	683482	665238	1034715	1227636	342451	1256488	356568	446162	189320	0	188636	2919271	341741	913167	1499862	376370	294277	152476	154741	430036	1743806	817111	130469	162711	3073.15	309638	48038.5	118480	151885	123406	2889475	379712	654366	1167614	436669	716398	293645	454038	157530	84571.7	320749	218334	1304209
0	0	0	0	154040	2205570	7405688	666698	712997	1009307	1170586	344963	1198098	1115159	435206	190270	88027.3	189584	2899904	333349	885386	1463033	351577	287051	142431	152833	1413523	3366278	823032	131124	160704	3149.06	419292	45806.1	117019	148155	120376	2853842	370388	672701	1138943	425946	719996	277767	466760	155588	84996.4	317813	212973	1288125
0	0	0	0	153260	2131243	7433045	650318	695479	984510	1123287	345156	1149687	1070099	424513	189307	90845.8	188624	2909971	325159	855549	1427088	327103	279998	132516	150759	1314095	3320912	821975	130460	158524	3113.67	405162	43955.2	115431	144515	117419	2815120	361288	672174	1110961	415481	716352	265762	466394	153477	84566.3	314749	207741	1270647
0	0.468	0	0	153368	2084572	7482022	637769	682058	965511	1083648	344559	1109117	1032338	416321	189441	88288.7	188758	2914381	318884	836814	1399548	310929	274595	125964	148119	1242058	3292469	812248	130553	155748	3007.53	396290	42404.1	113410	141726	115153	2765825	354316	672912	1089522	407463	716859	257259	466906	150789	84626.2	310664	203732	1248398
0	0	0	0	157671	2037592	7569828	627926	671532	950611	1067688	343222	1092782	1017133	409896	194756	86615	194053	2943336	313963	817955	1377950	299224	270357	121222	146853	1209138	3270068	795753	134215	154416	3034.06	387358	41779.6	112440	139539	113376	2742179	348848	669540	1072708	401175	736969	254144	464566	149500	87000.2	309196	200588	1237724
0	0.477	0	0	167855	2019690	7747204	625378	668807	946752	1073260	342015	1098484	1022441	408233	207335	86150.1	206586	3058676	312689	810768	1372356	304650	269260	123420	146833	1225891	3284734	789198	142884	154395	3016.37	383955	41997.6	112425	138973	112915	2741809	347432	665325	1068353	399547	784569	260426	461642	149480	92619.4	308557	199773	1237557
0	0.946	0	0	178463	2038086	7893253	639857	684291	968672	1136867	347360	1163587	1083037	417684	220438	86103.6	219642	3082933	319928	818153	1404130	327103	275494	132516	150763	1323560	3378928	778413	151914	158527	2972.14	387452	44486.6	115434	142190	115530	2815185	355476	662585	1093089	408797	834153	279884	459741	153480	98472.8	309643	204399	1270677
0	2.537	0	0	178029	2155690	7922816	670802	717386	1015520	1236921	357898	1265992	1178353	437885	219902	88846.6	219108	3029530	335401	865363	1472039	362750	288818	146958	158997	1454275	3561758	785391	151544	167186	3113.67	409809	48401.8	121738	149067	121117	2968942	372668	681236	1145954	428568	832123	295539	472682	161863	98233.2	322536	214284	1340078
0	1.108	0	0	173983	2240388	7910020	679536	726726	1028742	1271859	365460	1301751	1211636	443586	214904	93728.3	214128	3108245	339768	899364	1491204	380414	292578	154114	161312	1477645	3758528	825993	148100	169620	3281.74	425911	49769	123511	151008	122694	3012168	377520	722648	1160874	434148	813212	298904	501416	164220	96000.8	339292	217074	1359588
0	0.706	0	0	167450	2249464	7962086	687218	734942	1040372	1276444	368481	1306444	1216004	448601	206835	96750.3	206088	3304793	343609	903006	1508063	384245	295886	155666	160537	1485477	3801637	895777	142540	168805	3414.43	427636	49948.4	122918	152715	124081	2997701	381788	716958	1173998	439056	782678	301623	497468	163431	92396.2	342643	219528	1353058
0	0	0	0	157365	2248229	7839864	681970	729329	1032426	1259613	362778	1289218	1199971	445175	194378	95123.1	193676	3277372	340985	902511	1496544	386267	293626	156485	158977	1421230	3812998	899795	133955	167165	3325.97	427402	49289.8	121723	151549	123133	2968572	378872	697148	1165031	435703	735539	301434	483722	161843	86831.4	339164	217851	1339910
0	3.61	0	0	144191	2212670	7293174	669830	716346	1014049	1232336	350826	1261300	1173985	437250	178106	93216.9	177463	3196836	334915	888236	1469906	384564	288399	155795	156400	1763491	3744508	888587	122741	164455	3290.59	420642	48222.4	119750	148851	120942	2920453	372128	674809	1144294	427947	673964	298404	468222	159219	79562.3	335366	213974	1318191
0	2.304	0	0	132132	2134083	6736776	646978	691907	979452	1173024	336808	1200593	1117481	422333	163211	88707.1	162622	3099904	323489	856689	1419756	378605	278560	153381	152602	1329214	3585367	872093	112476	160462	3202.13	405702	45901.4	116842	143773	116815	2849535	359432	644250	1105253	413347	617600	294403	447019	155353	72908.6	321898	206673	1286181
0	1.874	0	0	128817	2066669	6302600	626278	669769	948115	1135242	320870	1161923	1081489	408820	159115	82058.7	158541	2977180	313139	829627	1374331	370092	269647	149932	148245	1343957	3440489	837624	109654	155880	3087.14	392886	44423	113506	139173	113078	2768175	347932	600732	1069891	400122	602103	293413	416823	150917	71079	308398	200061	1249458
0	0	0	0	126419	2026542	1899531	0	655147	823702	54777.4	0	0	1069104	399895	76137.1	76107.7	155590	0	89980.8	813519	1344327	369560	52181.7	149717	145119	876027	1231565	0	57101.8	152593	2857.15	385258	43914.3	63791.2	136134	7070.85	2709809	340336	375103	1046533	391386	228295	295229	114902	147735	69755.9	302462	195693	1223114
0	0	0	0	0	0	0	0	0	0	0	0	0	0	0	0	0	0	0	0	0	0	0	0	0	0	0	0	0	0	0	0	0	0	0	0	0	0	0	0	0	0	0	0	0	0	0	0	0	0
0	0	0	0	0	0	0	0	0	0	0	0	0	0	0	0	0	0	0	0	0	0	0	0	0	0	0	0	0	0	0	0	0	0	0	0	0	0	0	0	0	0	0	0	0	0	0	0	0	0
0	0.521	0	0	0	0	0	0	0	0	0	0	0	0	0	0	0	0	0	0	0	0	0	0	0	0	0	0	0	0	0	0	0	0	0	0	0	0	0	0	0	0	0	0	0	0	0	0	0	0
0	0	0	0	0	0	0	0	0	0	0	0	0	0	0	0	0	0	0	0	0	0	0	0	0	0	0	0	0	0	0	0	0	0	0	0	0	0	0	0	0	0	0	0	0	0	0	0	0	0
0	0	0	0	0	0	0	0	0	0	0	0	0	0	0	0	0	0	0	0	0	0	0	0	0	0	0	0	0	0	0	0	0	0	0	0	0	0	0	0	0	0	0	0	0	0	0	0	0	0
0.36	0.562	0	0	0	0	0	0	0	0	0	0	0	0	0	0	0	0	0	0	0	0	0	0	0	0	0	0	0	0	0	0	0	0	0	0	0	0	0	0	0	0	0	0	0	0	0	0	0	0
0	0	0	0	0	0	0	0	0	0	0	0	0	0	0	0	0	0	0	0	0	0	0	0	0	0	0	0	0	0	0	0	0	0	0	0	0	0	0	0	0	0	0	0	0	0	0	0	0	0
0.716	0.774	0	0	0	0	0	0	0	0	0	0	0	0	0	0	0	0	0	0	0	0	0	0	0	0	0	0	0	0	0	0	0	0	0	0	0	0	0	0	0	0	0	0	0	0	0	0	0	0
0	0.02	0	0	0	0	0	0	0	0	0	0	0	0	0	0	0	0	0	0	0	0	0	0	0	0	0	0	0	0	0	0	0	0	0	0	0	0	0	0	0	0	0	0	0	0	0	0	0	0
0	0.73	0	0	0	0	0	0	0	0	0	0	0	0	0	0	0	0	0	0	0	0	0	0	0	0	0	0	0	0	0	0	0	0	0	0	0	0	0	0	0	0	0	0	0	0	0	0	0	0
0	0	0	0	0	0	0	0	0	0	0	0	0	0	0	0	0	0	0	0	0	0	0	0	0	0	0	0	0	0	0	0	0	0	0	0	0	0	0	0	0	0	0	0	0	0	0	0	0	0
0	0	0	0	0	0	0	0	0	0	0	0	0	0	0	0	0	0	0	0	0	0	0	0	0	0	0	0	0	0	0	0	0	0	0	0	0	0	0	0	0	0	0	0	0	0	0	0	0	0
0	0	0	0	0	0	0	0	0	0	0	0	0	0	0	0	0	0	0	0	0	0	0	0	0	0	0	0	0	0	0	0	0	0	0	0	0	0	0	0	0	0	0	0	0	0	0	0	0	0
0	0	0	0	0	0	0	0	0	0	0	0	0	0	0	0	0	0	0	0	0	0	0	0	0	0	0	0	0	0	0	0	0	0	0	0	0	0	0	0	0	0	0	0	0	0	0	0	0	0
0	1.229	0	0	0	0	0	0	0	0	0	0	0	0	0	0	0	0	0	0	0	0	0	0	0	0	0	0	0	0	0	0	0	0	0	0	0	0	0	0	0	0	0	0	0	0	0	0	0	0
0	0	0	0	0	0	0	0	0	0	0	0	0	0	0	0	0	0	0	0	0	0	0	0	0	0	0	0	0	0	0	0	0	0	0	0	0	0	0	0	0	0	0	0	0	0	0	0	0	0
0	0.8	0	0	0	0	0	0	0	0	0	0	0	0	0	0	0	0	0	0	0	0	0	0	0	0	0	0	0	0	0	0	0	0	0	0	0	0	0	0	0	0	0	0	0	0	0	0	0	0
0	1.674	0	0	0	0	0	0	0	0	0	0	0	0	0	0	0	0	0	0	0	0	0	0	0	0	0	0	0	0	0	0	0	0	0	0	0	0	0	0	0	0	0	0	0	0	0	0	0	0
0	2.765	0	0	0	0	0	0	0	0	0	0	0	0	0	0	0	0	0	0	0	0	0	0	0	0	0	0	0	0	0	0	0	0	0	0	0	0	0	0	0	0	0	0	0	0	0	0	0	0
0	0	0	0	0	0	0	0	0	0	0	0	0	0	0	0	0	0	0	0	0	0	0	0	0	0	0	0	0	0	0	0	0	0	0	0	0	0	0	0	0	0	0	0	0	0	0	0	0	0
0	1.349	0	0	0	0	0	0	0	0	0	0	0	0	0	0	0	0	0	0	0	0	0	0	0	0	0	0	0	0	0	0	0	0	0	0	0	0	0	0	0	0	0	0	0	0	0	0	0	0
0	1.54	0	0	0	0	0	0	0	0	0	0	0	0	0	0	0	0	0	0	0	0	0	0	0	0	0	0	0	0	0	0	0	0	0	0	0	0	0	0	0	0	0	0	0	0	0	0	0	0
0	0	0	0	0	0	0	0	0	0	0	0	0	0	0	0	0	0	0	0	0	0	0	0	0	7882.08	0	0	0	0	54221.6	0	0	0	0	0	0	0	0	264397	0	0	0	167689	210047	0	0	0	0	0
0	0	0	0	0	0	0	0	0	0	0	0	0	0	0	0	0	0	0	0	265004	0	322427	0	61189.1	143400	0	1558211	0	0	150785	0	0	0	0	0	0	1281259	0	369612	0	0	0	308912	300467	69434	0	0	0	0
0	0.982	0	0	0	440581	0	0	0	0	0	0	0	0	0	0	0	0	0	0	367123	0	58482.6	0	28682.4	92858.2	0	1289448	0	0	66559.9	1704.13	0	0	0	9041.18	0	1973983	0	0	0	0	0	127722	0	96817.4	0	0	0	0
0	0.879	0	0	0	0	0	0	0	0	0	0	0	0	0	0	0	0	0	0	0	0	0	0	0	0	0	0	0	0	0	0	0	0	0	0	0	0	0	0	0	0	0	0	0	0	0	0	0	0
0	2.81	0	0	0	0	0	0	0	0	0	0	0	0	0	0	0	0	0	0	0	0	0	0	0	0	0	0	0	0	0	0	0	0	0	0	0	0	0	0	0	0	0	0	0	0	0	0	0	0
0	0	0	0	0	0	0	0	0	0	0	0	0	0	0	0	0	0	0	0	0	0	0	0	0	0	0	0	0	0	0	0	0	0	0	0	0	0	0	0	0	0	0	0	0	0	0	0	0	0
0	0	0	0	0	0	0	0	0	0	0	0	0	0	0	0	0	0	0	0	0	0	0	0	0	0	0	0	0	0	0	0	0	0	0	0	0	0	0	0	0	0	0	0	0	0	0	0	0	0
0	0	0	0	0	0	0	0	0	0	0	0	0	0	0	0	0	0	0	0	0	0	0	0	0	0	0	0	0	0	0	0	0	0	0	0	0	0	0	0	0	0	0	0	0	0	0	0	0	0
0	0	0	0	0	0	0	0	0	0	0	0	0	0	0	0	0	0	0	0	0	0	0	0	0	0	0	0	0	0	0	0	0	0	0	0	0	0	0	0	0	0	0	0	0	0	0	0	0	0
0	0	0	0	0	0	0	0	0	0	0	0	0	0	0	0	0	0	0	0	0	0	0	0	0	0	0	0	0	0	0	0	0	0	0	0	0	0	0	0	0	0	0	0	0	0	0	0	0	0
0	2.722	0	0	0	0	0	0	0	0	0	0	0	0	0	0	0	0	0	0	0	0	0	0	0	0	0	0	0	0	0	0	0	0	0	0	0	0	0	0	0	0	0	0	0	0	0	0	0	0
0	0.081	0	0	0	0	0	0	0	0	0	0	0	0	0	0	0	0	0	0	0	0	0	0	0	0	0	0	0	0	0	0	0	0	0	0	0	0	0	0	0	0	0	0	0	0	0	0	0	0
0	0	0	0	0	0	0	0	0	0	0	0	0	0	0	0	0	0	0	0	0	0	0	0	0	0	0	0	0	0	0	0	0	0	0	0	0	0	0	0	0	0	0	0	0	0	0	0	0	0
0	0	0	0	0	0	0	0	0	0	0	0	0	0	0	0	0	0	0	0	0	0	0	0	0	0	0	0	0	0	0	0	0	0	0	0	0	0	0	0	0	0	0	0	0	0	0	0	0	0
0	1.164	0	0	0	0	0	0	0	0	0	0	0	0	0	0	0	0	0	0	0	0	0	0	0	0	0	0	0	0	0	0	0	0	0	0	0	0	0	0	0	0	0	0	0	0	0	0	0	0
0	0	0	0	0	0	0	0	0	0	0	0	0	0	0	0	0	0	0	0	0	0	0	0	0	0	0	0	0	0	0	0	0	0	0	0	0	0	0	0	0	0	0	0	0	0	0	0	0	0
0	0.358	0	0	0	0	0	0	0	0	0	0	0	0	0	0	0	0	0	0	0	0	0	0	0	0	0	0	0	0	0	0	0	0	0	0	0	0	0	0	0	0	0	0	0	0	0	0	0	0
0	0	0	0	0	0	0	0	0	0	0	0	0	0	0	0	0	0	0	0	0	0	0	0	0	0	0	0	0	0	0	0	0	0	0	0	0	0	0	0	0	0	0	0	0	0	0	0	0	0
0	0.561	0	0	0	0	0	0	0	0	0	0	0	0	0	0	0	0	0	0	0	0	0	0	0	0	0	0	0	0	0	0	0	0	0	0	0	0	0	0	0	0	0	0	0	0	0	0	0	0
0	2.206	0	0	0	0	0	0	0	0	0	0	0	0	0	0	0	0	0	0	0	0	0	0	0	0	0	0	0	0	0	0	0	0	0	0	0	0	0	0	0	0	0	0	0	0	0	0	0	0
0	0	0	0	0	0	0	0	0	0	0	0	0	0	0	0	0	0	0	0	0	0	0	0	0	0	0	0	0	0	0	0	0	0	0	0	0	0	0	0	0	0	0	0	0	0	0	0	0	0
0	0	0	0	0	0	0	0	0	0	0	0	0	0	0	0	0	0	0	0	0	0	0	0	0	0	0	0	0	0	0	0	0	0	0	0	0	0	0	0	0	0	0	0	0	0	0	0	0	0
0	1.488	0	0	0	0	0	0	0	0	0	0	0	0	0	0	0	0	0	0	0	0	0	0	0	0	0	0	0	0	0	0	0	0	0	0	0	0	0	0	0	0	0	0	0	0	0	0	0	0
0	0	0	0	0	0	0	0	0	0	0	0	0	0	0	0	0	0	0	0	0	0	0	0	0	0	0	0	0	0	0	0	0	0	0	0	0	0	0	0	0	0	0	0	22357	0	0	0	0	0
0	1.135	0	0	0	0	0	0	0	0	0	0	0	0	0	0	0	0	0	0	0	0	0	0	0	0	0	0	0	0	0	0	0	0	0	0	0	0	0	0	0	0	0	72704.2	399202	0	0	0	0	0
0	0	0	0	0	0	0	0	0	0	0	0	0	0	0	0	0	0	0	0	99782.2	0	0	0	0	0	0	0	0	0	41541.6	0	0	0	0	0	0	0	0	0	0	0	0	281055	0	0	0	0	0	0
0.414	1.115	0	0	0	0	0	0	0	0	0	0	0	0	0	0	0	0	0	0	0	0	0	0	0	0	0	0	0	0	0	386.427	0	0	0	0	0	0	0	0	0	0	0	0	0	0	0	0	0	0
0.396	1.204	0	0	0	0	0	0	0	0	0	0	0	0	0	0	0	0	0	0	0	0	0	0	0	0	0	0	0	0	0	0	0	0	0	0	0	0	0	0	0	0	0	0	0	0	0	0	0	0
1.13	2.315	0	0	0	0	0	0	0	0	0	0	0	0	0	0	0	0	0	0	0	0	0	0	0	0	0	0	0	0	0	0	0	0	0	0	0	0	0	0	0	0	0	0	0	0	0	0	0	0
1.373	2.686	0	0	0	0	0	0	0	0	0	0	0	0	0	0	0	0	0	0	0	0	0	0	0	0	0	0	0	0	0	0	0	0	0	0	0	0	0	0	0	0	0	0	0	0	0	0	0	0
0	0	0	0	0	0	0	0	0	0	0	0	0	0	0	0	0	0	0	0	0	0	0	0	0	0	0	0	0	0	0	0	0	0	0	0	0	0	0	0	0	0	0	0	0	0	0	0	0	0
1.002	1.283	0	0	0	0	0	0	0	0	0	0	0	0	0	0	0	0	0	0	0	0	0	0	0	0	0	0	0	0	0	0	0	0	0	0	0	0	0	0	0	0	0	0	0	0	0	0	0	0
0.648	0.144	0	1.49003	0	0	0	0	0	0	0	0	0	0	0	0	0	0	0	0	0	0	0	0	0	0	0	0	0	0	0	0	0	0	0	0	0	0	0	0	0	0	0	0	0	0	0	0	0	0
0	0	0	1.49003	0	0	0	0	0	0	0	0	0	0	0	0	0	0	0	0	0	0	0	0	0	0	0	0	0	0	0	0	0	0	0	0	0	0	0	0	0	0	0	0	0	0	0	0	0	0
0.859	1.724	0	1.49003	0	0	0	0	0	0	0	0	0	0	0	0	0	0	0	0	0	0	0	0	0	0	0	0	0	0	0	0	0	0	0	0	0	0	0	0	0	0	0	0	0	0	0	0	0	0
0	0.792	0	1.49003	0	0	0	0	0	0	0	0	0	0	0	0	0	0	0	0	0	0	0	0	0	0	0	0	0	0	0	0	0	0	0	0	0	0	0	0	0	0	0	0	0	0	0	0	0	0
0	0	0	1.49003	0	0	0	0	0	0	0	0	0	0	0	0	0	0	0	0	0	0	0	0	0	0	0	0	0	0	0	0	0	0	0	0	0	0	0	0	0	0	0	0	0	0	0	0	0	0
0	1.21	0	0	0	0	0	0	0	0	0	0	0	0	0	0	0	0	0	0	0	0	0	0	0	0	0	0	0	0	0	0	0	0	0	0	0	0	0	0	0	0	0	0	0	0	0	0	0	0
0	2.407	0	0	0	0	0	0	0	0	0	0	0	0	0	0	0	0	0	0	0	0	0	0	0	0	0	0	0	0	0	0	0	0	0	0	0	0	0	0	0	0	0	0	0	0	0	0	0	0
0	1.136	0	0	0	0	0	0	0	0	0	0	0	0	0	0	0	0	0	0	0	0	0	0	0	0	0	0	0	0	0	0	0	0	0	0	0	0	0	0	0	0	0	0	0	0	0	0	0	0
0	1.619	0	0.618038	0	0	0	0	0	0	0	0	0	0	0	0	0	0	0	0	0	0	0	0	0	0	0	0	0	0	0	0	0	0	0	0	0	0	0	0	0	0	0	0	0	0	0	0	0	0
0	0	0	0.618038	0	0	0	0	0	0	0	0	0	0	0	0	0	0	0	0	0	0	0	0	0	0	0	0	0	0	0	0	0	0	0	0	0	0	0	0	0	0	0	0	0	0	0	0	0	0
0	1.247	0	0.968126	0	0	0	0	0	0	0	0	0	0	0	0	0	0	0	0	0	0	0	0	0	0	0	0	0	0	0	0	0	0	0	0	0	0	0	0	0	0	0	0	0	0	0	0	0	0
0	1.461	0	0	0	0	0	0	0	0	0	0	0	0	0	0	0	0	0	0	0	0	0	0	0	0	0	0	0	0	0	0	0	0	0	0	0	0	0	0	0	0	0	0	0	0	0	0	0	0
0	0.639	0	0	0	0	0	0	0	0	0	0	0	0	0	0	154734	0	0	0	0	0	0	0	0	0	0	0	0	0	0	0	0	0	0	0	0	0	0	0	0	0	0	0	0	0	0	0	0	0
0	0.697	0	0	0	0	0	0	0	0	0	0	0	0	0	0	0	0	0	0	0	0	0	0	0	0	0	0	0	0	0	0	0	0	0	0	0	0	0	0	0	0	0	0	0	0	0	0	0	0
0	1.912	0	0	0	0	0	0	0	0	0	0	0	0	0	0	0	0	0	0	0	0	0	0	0	0	0	0	0	0	0	0	0	0	0	0	0	0	0	0	0	0	0	0	0	0	0	0	0	0
0	0	0	0	0	0	0	0	0	0	0	0	0	0	0	0	0	0	0	0	0	0	0	0	0	0	0	0	0	0	0	0	0	0	0	0	0	0	0	0	0	0	0	0	0	0	0	0	0	0
0	1.266	0	0	0	0	0	0	0	0	0	0	0	0	0	0	6999.51	0	0	0	0	0	0	0	0	0	0	0	0	0	0	1543.91	0	0	0	0	0	0	0	0	0	0	0	0	0	0	0	0	0	0
0	1.127	0	0	9510.6	0	0	0	0	0	0	0	0	0	0	0	80942.9	0	0	0	0	0	0	0	0	0	0	0	0	0	0	2954.45	0	0	0	0	0	0	0	0	0	0	0	0	51355.8	0	0	0	0	0
1.149	1.495	0	0	88007.9	0	0	0	0	0	0	0	0	0	0	0	41912.4	0	0	0	0	0	0	0	0	0	0	0	0	0	0	2169.46	0	0	0	0	0	0	0	0	0	0	0	0	0	0	0	0	0	0
1.214	1.806	0	0	0	0	0	0	0	0	0	0	0	0	0	0	0	0	0	0	0	0	0	0	0	0	0	0	0	0	0	0	0	0	0	0	0	0	0	0	0	0	0	0	0	0	0	0	0	0
0.332	0	0	0	0	0	0	0	0	0	0	0	0	0	0	0	0	0	0	0	0	0	0	0	0	0	0	0	0	0	0	0	0	0	0	0	0	0	0	0	0	0	0	0	0	0	0	0	0	0
0.525	0	0	0	0	0	0	0	0	0	0	0	0	0	0	0	0	0	0	0	0	0	0	0	0	0	0	0	0	0	0	0	0	0	0	0	0	0	0	0	0	0	0	0	0	0	0	0	0	0
1.664	1.802	0	0	0	0	0	0	0	0	0	0	0	0	0	0	0	0	0	0	0	0	0	0	0	0	0	0	0	0	0	0	0	0	0	0	0	0	0	0	0	0	0	0	0	0	0	0	0	0
0.678	0	0	0	0	0	0	0	0	0	0	0	0	0	0	0	0	0	0	0	0	0	0	0	0	0	0	0	0	0	0	0	0	0	0	0	0	0	0	0	0	0	0	0	0	0	0	0	0	0
0.533	0	0	0	0	0	0	0	0	0	0	0	0	0	0	0	0	0	0	0	0	0	0	0	0	0	0	0	0	0	0	0	0	0	0	0	0	0	0	0	0	0	0	0	0	0	0	0	0	0
1.641	0.958	0	0	0	0	0	0	0	0	0	0	0	0	0	0	0	0	0	0	0	0	0	0	0	0	0	0	0	0	0	0	0	0	0	0	0	0	0	0	0	0	0	0	0	0	0	0	0	0
1.564	2.061	0	0	0	0	0	0	0	0	0	0	0	0	0	0	0	0	0	0	0	0	0	0	0	0	0	0	0	0	0	0	0	0	0	0	0	0	0	0	0	0	0	0	0	0	0	0	0	0
0	0	0	0	0	0	0	0	0	0	0	0	0	0	0	0	0	0	0	0	0	0	0	0	0	0	0	0	0	0	0	0	0	0	0	0	0	0	0	0	0	0	0	0	0	0	0	0	0	0
0	1.473	0	0	0	0	0	0	0	0	0	0	0	0	0	0	0	0	0	0	0	0	0	0	0	0	0	0	0	0	0	0	0	0	0	0	0	0	0	0	0	0	0	0	0	0	0	0	0	0
0	1.927	0	0	0	0	0	0	0	0	0	0	0	0	0	0	0	0	0	0	0	0	0	0	0	0	0	0	0	0	0	0	0	0	0	0	0	0	0	0	0	0	0	0	0	0	0	0	0	0
0	3.089	0	0	0	0	0	0	0	0	0	0	0	0	0	0	0	0	0	0	0	0	0	0	0	0	0	0	0	0	0	0	0	0	0	0	0	0	0	0	0	0	0	0	0	0	0	0	0	0
0	0	0	0	0	0	0	0	0	0	0	0	0	0	0	0	0	0	0	0	0	0	0	0	0	0	0	0	0	0	0	0	0	0	0	0	0	0	0	0	0	0	0	0	0	0	0	0	0	0
0	0.839	0	0	0	0	0	0	0	0	0	0	0	0	0	0	0	0	0	0	0	0	0	0	0	0	0	0	0	0	0	0	0	0	0	0	0	0	0	0	0	0	0	0	0	0	0	0	0	0
0	0.173	0	0	0	0	0	0	0	0	0	0	0	0	0	0	0	0	0	0	0	0	0	0	0	0	0	0	0	0	0	0	0	0	0	0	0	0	0	0	0	0	0	0	0	0	0	0	0	0
0	0	0	0	0	0	0	0	0	0	0	0	0	0	0	0	0	0	0	0	0	0	0	0	0	0	0	0	0	0	0	0	0	0	0	0	0	0	0	0	0	0	0	0	0	0	0	0	0	0
0	0	0	0	0	0	0	0	0	0	0	0	0	0	0	0	0	0	0	0	0	0	0	0	0	0	0	0	0	0	0	0	0	0	0	0	0	0	0	0	0	0	0	0	0	0	0	0	0	0
0	0	0	0	0	0	0	0	0	0	0	0	0	0	0	0	0	0	0	0	0	0	0	0	0	0	0	0	0	0	0	0	0	0	0	0	0	0	0	0	0	0	0	0	0	0	0	0	0	0
0	0	0	0	0	0	0	0	0	0	0	0	0	0	0	0	0	0	0	0	0	0	0	0	0	0	0	0	0	0	0	0	0	0	0	0	0	0	0	0	0	0	0	0	0	0	0	0	0	0
0	0	0	0	0	0	0	0	0	0	0	0	0	0	0	0	0	0	0	0	0	0	0	0	0	0	0	0	0	0	0	0	0	0	0	0	0	0	0	0	0	0	0	0	0	0	0	0	0	0
0	0.192	0	0	0	0	0	0	0	0	0	0	0	0	0	0	0	0	0	0	0	0	0	0	0	0	0	0	0	0	0	0	0	0	0	0	0	0	0	0	0	0	0	0	0	0	0	0	0	0
0	0.191	0	0	91260.4	0	0	0	0	0	0	0	0	0	0	0	0	0	0	0	0	0	0	0	0	0	0	0	0	0	0	0	0	0	0	0	0	0	0	0	0	0	374657	0	69548.1	0	0	0	0	0
0	0	0	0	135567	0	0	0	0	0	0	0	0	0	0	0	0	0	0	0	0	0	0	0	0	0	0	0	0	0	0	0	0	0	0	0	0	0	0	0	0	0	0	0	59935.8	0	0	0	0	0
0.592	1.042	0	0	44152.5	0	0	0	0	0	0	0	0	0	0	0	0	0	0	0	0	0	0	0	0	0	0	0	0	0	0	0	0	0	0	0	0	0	0	0	0	0	0	0	0	0	0	0	0	0
0	0.428	0	0	0	0	0	0	0	0	0	0	0	0	0	0	0	0	0	0	0	0	0	0	0	0	0	0	0	0	0	0	0	0	0	0	0	0	0	0	0	0	0	0	0	0	0	0	0	0
0.87	1.307	0	0	0	0	0	0	0	0	0	0	0	0	0	0	0	0	0	0	0	0	0	0	0	0	0	0	0	0	0	0	0	0	0	0	0	0	0	0	0	0	0	0	0	0	0	0	0	0
1.763	3.081	0	0	0	0	0	0	0	0	0	0	0	0	0	0	0	0	0	0	0	0	0	0	0	0	0	0	0	0	0	0	0	0	0	0	0	0	0	0	0	0	0	0	0	0	0	0	0	0
0	0	0	0	0	0	0	0	0	0	0	0	0	0	0	0	0	0	0	0	0	0	0	0	0	0	0	0	0	0	0	0	0	0	0	0	0	0	0	0	0	0	0	0	0	0	0	0	0	0
0.863	0.6	0	0	0	0	0	0	0	0	0	0	0	0	0	0	0	0	0	0	0	0	0	0	0	0	0	0	0	0	0	0	0	0	0	0	0	0	0	0	0	0	0	0	0	0	0	0	0	0
0.371	0	0	0	0	0	0	0	0	0	0	0	0	0	0	0	0	0	0	0	0	0	0	0	0	0	0	0	0	0	0	0	0	0	0	0	0	0	0	0	0	0	0	0	0	0	0	0	0	0
0.791	0.033	0	0	0	0	0	0	0	0	0	0	0	0	0	0	0	0	0	0	0	0	0	0	0	0	0	0	0	0	0	0	0	0	0	0	0	0	0	0	0	0	0	0	0	0	0	0	0	0
0	0	0	0	0	0	0	0	0	0	0	0	0	0	0	0	0	0	0	0	0	0	0	0	0	0	0	0	0	0	0	0	0	0	0	0	0	0	0	0	0	0	0	0	0	0	0	0	0	0
0	0.614	0	0	0	0	0	0	0	0	0	0	0	0	0	0	0	0	0	0	0	0	0	0	0	0	0	0	0	0	0	0	0	0	0	0	0	0	0	0	0	0	0	0	0	0	0	0	0	0
0	0	0	0	0	0	0	0	0	0	0	0	0	0	0	0	0	0	0	0	0	0	0	0	0	0	0	0	0	0	0	0	0	0	0	0	0	0	0	0	0	0	0	0	0	0	0	0	0	0
0	1.14	0	0	0	0	0	0	0	0	0	0	0	0	0	0	0	0	0	0	0	0	0	0	0	0	0	0	0	0	0	0	0	0	0	0	0	0	0	0	0	0	0	0	0	0	0	0	0	0
0	0	0	0	0	0	0	0	0	0	0	0	0	0	0	0	0	0	0	0	0	0	0	0	0	0	0	0	0	0	0	0	0	0	0	0	0	0	0	0	0	0	0	0	0	0	0	0	0	0
0	2.603	0	0	0	0	0	0	0	0	0	0	0	0	0	0	0	0	0	0	0	0	0	0	0	0	0	0	0	0	0	0	0	0	0	0	0	0	0	0	0	0	0	0	0	0	0	0	0	0
0	0	0	0	0	0	0	0	0	0	0	0	0	0	0	0	0	0	0	0	0	0	0	0	0	0	0	0	0	0	0	0	0	0	0	0	0	0	0	0	0	0	0	0	0	0	0	0	0	0
0	0	0	0	0	0	0	0	0	0	0	0	0	0	0	0	0	0	0	0	0	0	0	0	0	0	0	0	0	0	0	0	0	0	0	0	0	0	0	0	0	0	0	0	0	0	0	0	0	0
0	0	0	0	0	0	0	0	0	0	0	0	0	0	0	0	0	0	0	0	0	0	0	0	0	0	0	0	0	0	0	0	0	0	0	0	0	0	0	0	0	0	0	0	0	0	0	0	0	0
0	3.565	0	0	0	0	0	0	0	0	0	0	0	0	0	0	0	0	0	0	0	0	0	0	0	0	0	0	0	0	0	0	0	0	0	0	0	0	0	0	0	0	0	0	0	0	0	0	0	0
0	1.116	0	0	0	0	0	0	0	0	0	0	0	0	0	0	0	0	0	0	0	0	0	0	0	0	0	0	0	0	0	0	0	0	0	0	0	0	0	0	0	0	0	0	0	0	0	0	0	0
0	0	0	0	0	0	0	0	0	0	0	0	0	0	0	0	0	0	0	0	0	0	0	0	0	0	0	0	0	0	0	0	0	0	0	0	0	0	0	0	0	0	0	0	0	0	0	0	0	0
0	0	0	0	0	0	0	0	0	0	0	0	0	0	0	0	0	0	0	0	0	0	0	0	0	0	0	0	0	0	0	0	0	0	0	0	0	0	0	0	0	0	0	0	0	0	0	0	0	0
0	2.228	0	0	89123.4	0	0	0	0	0	0	0	0	0	0	0	0	0	0	0	0	0	0	0	0	0	0	0	0	0	0	0	0	0	0	0	0	0	0	0	0	0	0	0	0	0	0	0	0	0
0	3.514	0	0	125077	0	0	0	0	0	0	0	676436	0	0	0	0	0	0	0	0	0	0	0	0	0	0	0	0	0	0	0	0	0	0	0	0	0	0	0	0	0	0	0	2148.39	0	0	0	0	0
0	0	0	0	126300	0	0	0	0	0	598007	0	1105998	0	0	0	0	0	0	0	0	0	0	0	0	0	0	0	0	0	0	0	0	0	0	0	0	0	0	0	0	0	146758	0	313086	0	0	0	0	0
0	0	0	0	92022.3	0	0	0	0	0	313217	0	300220	0	0	0	0	0	0	0	0	0	0	0	0	0	0	0	0	0	0	502.966	0	0	0	0	0	0	0	0	0	0	54935.6	0	0	0	0	0	0	0
0.858	2.377	0	0	3729.54	0	0	0	0	0	0	0	0	0	0	0	0	0	0	0	0	0	0	0	0	0	0	0	0	0	0	0	0	0	0	0	0	0	0	0	0	0	0	0	0	0	0	0	0	0
0	0	0	0	7947.16	0	0	0	0	0	0	0	0	0	0	0	0	0	0	0	0	0	0	0	0	0	0	0	0	0	0	0	0	0	0	0	0	0	0	0	0	0	0	0	0	0	0	0	0	0
0.366	0.611	0	0	0	0	0	0	0	0	0	0	0	0	0	0	0	0	0	0	0	0	0	0	0	0	0	0	0	0	0	0	0	0	0	0	0	0	0	0	0	0	0	0	0	0	0	0	0	0
0	0	0	0	0	0	0	0	0	0	0	0	0	0	0	0	0	0	0	0	0	0	0	0	0	0	0	0	0	0	0	0	0	0	0	0	0	0	0	0	0	0	0	0	0	0	0	0	0	0
0.572	0.508	0	0	48897.4	0	0	0	0	0	0	0	0	0	0	0	0	0	0	0	0	0	0	0	0	0	0	0	0	0	0	0	0	0	0	0	0	0	0	0	0	0	0	0	0	0	0	0	0	0
0.582	0.093	0	0	99576.1	0	0	0	0	0	432031	0	320040	0	0	0	0	0	0	0	0	0	0	0	0	0	0	0	0	0	0	588.162	0	0	0	0	0	0	0	0	0	0	0	0	0	0	0	0	0	0
0	0	0	0	112122	0	0	0	0	0	841097	0	878461	0	0	0	49720.9	0	0	0	0	0	0	0	0	0	0	0	0	0	0	2171.84	0	28709.4	0	0	0	0	0	0	0	0	0	0	0	0	0	0	0	0
0	0	0	0	144724	0	0	0	0	0	1052431	253622	1151951	0	0	0	86722.4	0	0	0	0	0	0	0	0	0	0	0	0	0	0	1039.15	0	36437	0	0	0	0	0	0	0	0	438434	0	0	0	0	0	0	0
0	1.298	0	0	142198	0	0	0	0	0	1198385	416398	1226551	415165	0	110097	103678	0	0	0	0	0	0	0	0	727.076	0	0	0	0	0	3184.44	0	17440.5	0	0	0	0	0	0	0	0	664647	0	0	0	33161.2	126595	0	0
0	0.866	0	0	140836	0	0	0	0	37386.2	1159908	410392	1187168	1104986	0	173961	101725	26302.5	734006	0	106238	0	0	0	0	109375	0	0	0	0	27111.8	3140.21	0	45388.2	0	0	0	867144	0	38601	0	0	658282	0	0	49658.1	77711	314047	0	0
0	0.448	0	0	142533	556950	0	255035	157690	844804	1134372	405267	1161032	1080659	0	176058	99865.3	175422	2981591	0	751985	0	0	194477	0	107818	0	0	0	72775.8	113371	3051.76	120492	44389	0	77382.6	67435.8	2013289	0	550258	0	133524	666215	0	0	109762	78647.6	307440	0	0
0	1.988	0	0	144675	1873256	0	558612	597404	845676	1122010	401280	1148380	1068883	138509	178703	96564.3	178058	2923873	154698	751985	0	0	240514	0	106906	0	0	0	123152	112412	2919.07	356117	43905.2	0	124136	100860	1996256	0	543725	0	356891	676224	0	242683	108833	79829.1	302876	0	0
0	0	0	0	146954	1873256	0	555833	594432	841469	1102278	393958	1128184	1050085	362835	181519	94286.2	180863	2900670	277916	751985	0	0	239317	0	106134	0	0	0	125093	111600	2848.3	356117	43133.1	71767.6	123518	100359	1981833	117550	542249	0	355115	686879	0	376245	108047	81086.9	309387	0	0
0	0	0	0	153546	1873256	1459706	554472	592977	839409	1101755	390384	1127650	1049587	361947	189661	92705.5	188976	2869319	277236	751985	183080	0	238731	0	105873	0	0	0	130704	111326	2945.61	356117	43112.7	81063.2	123216	100113	1976960	308040	544252	312521	354246	717689	0	377634	107781	84724.2	301121	175834	891778
0	0.803	0	0	164648	1873256	7456430	566078	605389	856980	1153117	397443	1180219	1098517	369523	203374	91450.2	202639	2848418	283039	751985	1242228	292735	243728	23761.4	107162	0	0	0	140154	112682	2954.45	356117	45122.5	82050.6	125795	102209	2001042	314488	547307	967051	361661	769579	67339.4	379754	109094	90849.8	303994	180831	903201
0	0.576	0	0	164342	1873256	7473197	588449	629313	890846	1250154	416611	1279535	1190959	384126	202996	93635.3	202263	2892425	294224	751985	1291318	374668	253360	151786	112419	0	0	707720	139894	118209	2980.99	356117	48919.6	86075.3	130766	106248	2099196	326916	576496	1005267	375953	768149	198153	400007	114445	90681	314238	187977	947504
0	0.548	0	0	160079	1873256	7463049	595490	636844	901506	1289618	430441	1319927	1228555	388723	197730	100237	197016	3016874	297745	751985	1306771	390097	256392	158037	113925	0	0	816688	136265	119793	3140.21	356117	50463.9	87228.7	132331	107519	2127324	330828	632343	1017296	380452	748224	195967	438757	115979	88328.8	333611	190226	960200
0	0	0	0	153921	1873256	7529676	591869	632971	896024	1301341	437949	1331926	1239723	386359	190124	103585	189438	3289932	295934	751985	1298823	399993	254832	162046	112856	659371	0	877380	131023	118668	3104.83	356117	50922.6	86409.8	131526	106865	2107354	328816	629920	1011109	378138	719442	190606	437076	114890	84931.1	335590	189069	951186
0	0	0	0	144033	1873256	7358035	582336	622776	881592	1292346	433217	1322719	1231153	380136	177911	102143	177268	3325982	291168	751985	1277904	403930	250728	163641	110826	1038804	2824028	885838	122606	116534	3210.98	356117	50570.6	84856	129408	105144	2069458	323520	622544	994824	372048	673226	180700	431958	112824	79475.2	331951	186024	934082
0	1.125	0	0	131343	1873256	6896944	564386	603580	854418	1261819	422803	1291475	1202072	368419	162236	100005	161650	3272099	282193	751985	1238515	400845	243000	162391	106570	941469	2951868	884358	111804	112058	3078.29	356117	49376.1	81596.6	125419	101903	1989969	313548	606422	964160	360580	613910	167533	420771	108490	72472.9	325919	180290	898203
0	0	0	0	128215	1873256	6376287	542765	580457	821686	1221600	410412	1250311	1163757	354305	158372	95959.9	157800	3181878	271382	751985	1191067	390523	233690	158209	100668	843549	2748411	872093	109141	105852	2998.68	356117	47802.3	77077.7	120614	97999.2	1879763	301536	572281	927223	346766	599289	154805	397082	102482	70746.9	315643	173383	848460
0	1.757	0	0	117646	1873256	5983588	529351	566112	801379	1188635	399027	1216571	1132354	345549	145317	89404.5	144793	3029242	264676	751985	1161632	383926	227915	155536	94715.7	762632	2533914	845660	100145	99593.7	2919.07	356117	46512.3	72520.5	117634	95577.3	1768622	294084	529921	904308	338197	549890	145157	367690	96423	64915.3	299334	169098	798294
0	0	0	0	110847	1873256	4970080	381459	555116	689676	992205	282449	990676	1136777	338837	118906	83918.4	0	2032122	237039	751985	1139069	385947	184720	156355	91647.1	621362	2125669	338804	83210	96367.1	2733.31	356117	46694	61784.8	115349	69351.7	1711322	288372	303739	886744	331628	445399	139322	249698	93299.1	61163.7	291100	165814	772431
0	0	0	0	74716.9	1199644	1941398	208000	365521	372941	661510	150444	569268	955304	155685	48313.8	74226.8	28389.6	652502	128656	459156	1021080	241578	92088.8	111570	54943.9	101536	853650	13441.1	39732.6	44117.2	2031.03	324596	38869	30220.2	65968.6	30033.3	1250485	181792	108641	693274	250910	162932	54666.6	42608.4	56756.2	25768.4	149706	106400	560487
0.997	2.01	0	0	0	0	0	0	0	0	0	0	0	308353	0	0	17598.5	0	0	0	0	53072.9	0	0	0	0	0	0	0	0	0	0	0	10789.3	0	0	0	0	0	0	132077	0	0	0	0	0	0	0	0	0
0	0	0	0	0	0	0	0	0	0	0	0	0	87513.6	0	0	0	0	0	0	0	0	0	0	0	0	0	0	0	0	0	0	0	731.619	0	0	0	0	0	0	0	0	0	0	0	0	0	0	0	0
0.782	0.87	0	0	0	0	0	0	0	0	0	0	0	429278	0	0	13299	0	0	0	0	72913	0	0	0	0	0	0	0	0	0	0	0	15468.5	0	0	0	0	0	0	154428	0	0	0	0	0	0	0	0	0
1.201	1.456	0	0	40284.6	0	0	0	0	0	404221	0	87304	805237	0	0	40839.6	0	0	0	0	623534	99431	0	23131.5	0	0	0	0	0	0	183.208	54954.8	31638.4	0	0	0	0	0	0	465865	0	0	0	0	0	0	0	0	0
2.253	3.25	0	0	24327.7	0	0	0	0	0	434773	0	447530	533123	0	0	15660.4	0	0	0	0	295929	113236	0	40361.9	0	0	0	0	0	0	409.135	53803.6	19479	0	0	0	0	0	0	283836	0	0	0	0	0	0	0	28575.6	0
0.755	0	0	0	94971.8	0	0	0	0	272016	1038767	245282	1082098	1054262	3356.44	0	67607.8	0	0	105764	0	1007004	325070	83428.4	134214	6517.86	0	0	0	0	0	1997.22	238082	42345.2	0	33399.6	0	190954	236740	0	770720	223329	0	0	0	14016.6	0	0	153331	606661
3.898	0.739	0	0	111079	0	0	471664	163886	839444	1146430	366606	1228414	1077389	361870	72045.5	80945.6	96058.5	0	244716	263327	1123738	375217	209980	142264	75084.4	0	0	0	79942.8	0	2659.91	266363	43531.7	34908.8	108356	82551.6	1413496	292474	0	864171	315238	45904.6	0	0	76867	26409.4	0	168280	726452
3.199	0	0	0	144793	1557112	7587234	618891	225659	1002746	1226561	411058	1347370	1164707	432376	178849	97277.3	178204	0	310164	692813	1347320	418526	266879	170178	97936.9	0	722459	0	123253	81865.1	1229.98	0	47599.2	75707.4	137770	111799	1832458	343195	0	1044734	388244	676777	0	0	99835.7	79894.5	184510	197173	824936
0.155	0	0	0	143540	887246	7974440	662256	708246	1002582	1259846	430602	1289455	784709	432306	177301	102329	176661	2123948	331128	751985	746887	428086	285138	173426	110225	0	2067084	0	122186	115902	3237.51	336707	22771.7	84395.7	147168	119574	2058233	367920	384197	1131354	423108	670920	74313	0	112212	79203	317845	211554	929015
0.208	0	0	0	143037	1873256	7986794	658109	703811	996304	1197805	422071	1225957	1141089	429599	176680	100423	176042	2986193	329054	751985	1444183	407974	283352	165279	110667	485162	3026644	455636	121758	116366	3184.44	356117	46871.2	84733.8	146246	118825	2066478	365616	583977	1124269	420458	668567	174994	67796.4	112662	78925.3	312643	210229	932736
0.272	1.447	0	0	143402	1873256	8001796	651744	697004	986668	1150158	413305	1177189	1095698	425444	177130	97494.2	176491	2934228	325872	751985	1430216	386267	280612	156485	110830	1140284	3059762	846717	122069	116538	3038.49	356117	45006.7	84858.6	144832	117676	2069523	362080	579657	1113396	416392	670274	174108	402200	112828	79126.7	306292	208196	934111
0.243	2.032	0	0	142938	1873256	8013269	645826	690675	977708	1118412	404875	1144697	1065455	421581	176558	93821.3	175920	2880920	322913	751985	1417228	374668	278064	151786	111121	1126002	3089656	843756	121674	116844	2998.68	356117	43764.4	85081.6	143517	116607	2074962	358792	567855	1103285	412611	668106	172206	394011	113124	78870.8	301089	206305	936566
0.228	1.435	0	0	144951	1873256	8110340	639706	684130	968443	1089974	401445	1115591	1038364	417586	179044	90938.8	178398	2850910	319853	751985	1403798	362431	275429	146828	110815	1106527	3092718	842699	123388	116522	2919.07	356117	42651.7	84847	142157	115502	2069240	355392	573124	1092830	408701	677515	171750	397667	112812	79981.6	299206	204350	933983
0.233	0.863	0	0	151967	1873256	8217560	637992	682297	965849	1099086	400898	1124917	1047044	416467	187711	89497.5	187033	2899136	318996	751985	1400038	365304	274691	147992	110351	1095303	3074427	837835	129360	116034	2958.88	356117	43008.2	84492	141776	115193	2060582	354440	582713	1089903	407606	710310	173858	404320	112340	83853	296813	203803	930075
0.192	0	0	0	159990	1873256	8318162	649699	694817	983572	1151782	410018	1178852	1097246	424109	197620	88195.7	196907	2907670	324850	751985	1425729	385522	279732	156183	111819	1101292	3053799	834240	136189	117578	3011.95	356117	45070.3	85615.9	144378	117307	2087992	360944	596517	1109903	415086	747808	180838	413898	113835	88279.8	300770	207543	942447
0.13	0	0	0	158569	1873256	8247124	678182	725278	1026693	1252707	425023	1282149	1193392	442702	195865	90706.3	195158	2888878	339091	751985	1488234	417019	291995	168943	116018	1133248	3066772	849677	134980	121993	3131.37	356117	49019.5	88830.7	150707	122450	2166394	376768	623387	1158562	433283	741167	183007	432542	118109	87495.7	309802	216642	977835
0.161	0.342	0	0	153951	1873256	8112988	682985	730414	1033963	1288747	443211	1319036	1227725	445837	190161	97401.2	189474	2993672	341492	751985	1498772	427021	294063	172995	116776	1099910	3183206	869978	131048	122790	3197.71	356117	50429.8	89411.4	151774	123317	2180556	379436	659319	1166766	436351	719580	179495	457474	118881	84947.4	329685	218176	984227
0.241	2.062	0	0	147448	1873256	8023858	675425	722329	1022518	1286716	450259	1316957	1225790	440902	182128	101678	181471	3245254	337712	751985	1482182	425000	290808	172176	115060	1049274	3157582	916924	125513	120986	3317.13	356117	50350.3	88097.5	150094	121952	2148512	375236	658054	1153851	431521	689185	175640	456597	117134	81359.2	354771	215761	969764
0.181	0.084	0	0	137816	1873256	7820449	666814	713120	1009482	1275863	447012	1305850	1215451	435281	170232	100795	169617	3262128	333407	751985	1463285	422552	287100	171185	112676	986660	3098842	916290	117314	118480	3290.59	356117	49925.7	86272.5	148181	120397	2104003	370452	642670	1139140	426020	644168	169065	445922	114708	76044.9	328504	213010	949674
0.159	0	0	0	126547	1873256	7264493	649613	694725	983442	1228216	435216	1257082	1170060	424053	156312	99679.3	155748	3193288	324806	751985	1425539	418083	279694	169374	109687	916256	2974592	901276	107722	115336	3264.05	356117	48061.2	83983.6	144358	117291	2048183	360896	621911	1109755	415030	591494	161664	431519	111664	69826.7	324292	207515	924478
0.089	0	0	0	119156	1873256	6670150	626069	669546	947799	1169251	419375	1196732	1113887	408684	147182	95448.5	146651	3102013	313034	751985	1373873	406059	269557	164503	105720	835968	2785235	883301	101430	111165	3144.63	356117	45753.8	80946.3	139126	113040	1974110	347816	588930	1069534	399988	556947	153445	408634	107626	65748.4	312355	199994	891045
0.267	3.644	0	0	115614	1873256	6216560	612396	654924	927100	1129555	405871	1156102	1076070	399758	142806	88893.1	142291	2978906	306198	751985	1343869	394673	263670	159890	102562	765439	2586370	860674	98414.4	107844	3025.22	356117	44200.5	78528.1	136088	110572	1915135	340220	548677	1046176	391253	540389	147627	380705	104411	63793.6	297866	195626	864426
0.865	0	0	0	114873	1873256	0	0	642442	316988	0	0	0	1069823	392140	0	83035.1	0	0	91298.6	751985	1318257	391693	0	158683	100082	251640	253907	0	0	105236	2905.8	356117	43943.8	34149.1	133494	0	1868821	333736	49691.8	1026238	383796	0	144934	95966.9	101886	63385.2	293493	191898	843521
2.077	2.176	0	0	42595	0	0	0	0	0	0	0	0	453436	0	0	48615.6	0	0	0	0	802547	0	0	9817.09	29613.3	0	0	0	0	0	958.08	49068.7	22062	0	0	0	53749.4	27401.3	0	671315	210216	0	0	0	10340.3	0	0	0	333019
0	0	0	0	0	0	0	0	0	0	0	0	0	205028	0	0	0	0	0	0	0	228607	0	0	0	0	0	0	0	0	0	0	0	6535.37	0	0	0	0	0	0	131487	0	0	0	0	0	0	0	0	0
0	0.664	0	0	0	0	0	0	0	0	0	0	0	0	0	0	0	0	0	0	0	0	0	0	0	0	0	0	0	0	0	0	0	0	0	0	0	0	0	0	0	0	0	0	0	0	0	0	0	0
0	0	0	0	0	0	0	0	0	0	0	0	0	0	0	0	0	0	0	0	0	0	0	0	0	0	0	0	0	0	0	0	0	0	0	0	0	0	0	0	0	0	0	0	0	0	0	0	0	0
0	0	0	0	0	0	0	0	0	0	0	0	0	0	0	0	0	0	0	0	0	0	0	0	0	0	0	0	0	0	0	0	0	0	0	0	0	0	0	0	0	0	0	0	0	0	0	0	0	0
0	0	0	0	0	0	0	0	0	0	0	0	0	0	0	0	0	0	0	0	0	0	0	0	0	0	0	0	0	0	0	0	0	0	0	0	0	0	0	0	0	0	0	0	0	0	0	0	0	0
0	0	0	0	0	0	0	0	0	0	0	0	0	0	0	0	0	0	0	0	0	0	0	0	0	0	0	0	0	0	0	0	0	0	0	0	0	0	0	0	0	0	0	0	0	0	0	0	0	0
0	0	0	0	0	0	0	0	0	0	0	0	0	0	0	0	0	0	0	0	0	0	0	0	0	0	0	0	0	0	0	0	0	0	0	0	0	0	0	0	0	0	0	0	0	0	0	0	0	0
0	0	0	0	0	0	0	0	0	0	0	0	0	0	0	0	0	0	0	0	0	0	0	0	0	0	0	0	0	0	0	0	0	0	0	0	0	0	0	0	0	0	0	0	0	0	0	0	0	0
0	2.801	0	0	0	0	0	0	0	0	0	0	0	0	0	0	0	0	0	0	0	0	0	0	0	0	0	0	0	0	0	0	0	0	0	0	0	0	0	0	0	0	0	0	0	0	0	0	0	0
0	0	0	0	0	0	0	0	0	0	0	0	0	0	0	0	0	0	0	0	0	0	0	0	0	0	0	0	0	0	0	0	0	0	0	0	0	0	0	0	0	0	0	0	0	0	0	0	0	0
0	0.861	0	0	0	0	0	0	0	0	0	0	0	0	0	0	0	0	0	0	0	0	0	0	0	0	0	0	0	0	0	0	0	0	0	0	0	0	0	0	0	0	0	0	0	0	0	0	0	0
0	1.362	0	0	0	0	0	0	0	0	0	0	0	0	0	0	0	0	0	0	0	0	0	0	0	0	0	0	0	0	0	0	0	0	0	0	0	0	0	0	0	0	0	0	0	0	0	0	0	0
0	1.552	0	0	0	0	0	0	0	0	0	0	0	0	0	0	0	0	0	0	0	0	0	0	0	0	0	0	0	0	0	0	0	0	0	0	0	0	0	0	0	0	0	0	0	0	0	0	0	0
0	0	0	0	0	0	0	0	0	0	0	0	0	0	0	0	0	0	0	0	0	0	0	0	0	0	0	0	0	0	0	0	0	0	0	0	0	0	0	0	0	0	0	0	0	0	0	0	0	0
0	1.467	0	0	0	0	0	0	0	0	0	0	0	0	0	0	0	0	0	0	0	0	0	0	0	0	0	0	0	0	0	0	0	0	0	0	0	0	0	0	0	0	0	0	0	0	0	0	0	0
0	3.476	0	0	0	0	0	0	0	0	0	0	0	0	0	0	0	0	0	0	0	0	139164	0	0	0	0	0	0	0	0	0	0	0	0	0	0	0	0	0	0	0	0	0	0	0	0	0	0	0
0	0.919	0	0	51024.8	0	0	0	0	0	0	0	0	0	0	0	0	0	0	0	0	0	400845	0	153743	0	0	0	0	0	0	0	0	0	0	0	0	0	0	0	0	0	0	0	0	0	0	0	0	0
0	0	0	0	155184	0	0	0	316269	0	0	263469	142353	0	0	0	0	0	0	0	0	131929	403186	0	163339	0	0	0	0	0	0	2756.39	0	0	0	0	0	0	0	0	743082	0	0	0	0	0	0	0	0	782656
0	0	0	0	148494	0	0	0	686039	671538	0	452605	1144222	106310	0	0	61232.4	0	0	169214	0	1407717	400632	80173.8	162304	0	0	0	0	0	0	3343.66	0	28904.4	0	45768.1	10111	0	217388	0	1095881	0	0	0	127139	0	0	0	107587	1108634
0	1.455	0	0	139514	0	0	547579	673935	954012	0	441206	1097593	1021612	393295	0	95309	0	0	315086	0	1382879	397652	271324	161097	46011.8	0	0	0	0	0	3317.13	0	41963.5	53364.7	140038	113781	292452	350096	0	1076545	0	0	0	411193	93186.7	0	0	201305	1092354
0	0	0	0	130060	0	0	613620	656232	928952	41007.1	424883	1047400	974893	400558	0	90799.3	0	0	306810	0	1346555	391481	264198	158597	126948	0	0	0	0	0	3237.51	163230	40044.5	97199.5	136360	110792	2370490	340900	442260	1048268	161961	0	0	393353	129236	0	214423	196018	1069957
0	2.498	0	0	127672	1123302	0	598860	640448	906608	971232	412196	994059	925245	390922	0	83593	0	0	299430	163672	1314165	383606	257842	155407	123722	0	0	0	0	102972	3144.63	356117	38005.2	94729.5	133080	108128	2310253	332700	536875	1023052	382605	0	0	372516	125952	0	296493	191302	1042768
0	1.665	0	0	126794	1873256	0	453820	632185	801957	741048	290519	733128	896495	385879	1399.75	78060.4	119028	1172366	273103	751985	1297212	377541	215827	152950	122437	0	1624696	0	88213.9	128743	3011.95	356117	36824.3	85444.5	131363	82391.3	2286258	328408	340284	1009855	377669	0	87723.7	271736	124644	66256.5	292568	188835	1031938
1.18	2.746	0	0	57449	0	0	0	0	0	0	0	0	276952	0	0	44853.2	0	0	0	0	177215	0	0	0	21588.8	0	0	0	0	0	1025.21	62251.2	0	0	0	0	534208	0	0	300416	0	0	0	0	0	0	0	0	186111
0	0.606	0	0	17.3619	0	0	0	0	0	0	0	0	15698.3	0	0	13037.8	0	0	0	0	220673	0	0	0	6225.1	0	0	0	0	0	0	0	0	0	0	0	75065.1	0	0	260822	15062.3	0	0	0	7038.71	0	0	0	257383
1.19	0	0	0	70417.8	0	0	0	0	0	0	0	0	438116	0	0	37354.8	0	0	0	0	746571	0	0	0	67077.6	0	0	0	0	0	1249.25	136228	19247.8	0	0	0	1271087	5889.99	0	652849	197486	0	0	0	69044.8	0	0	0	659956
1.48	0	0	0	92336.6	0	0	0	0	0	0	0	0	561792	0	0	37930.4	0	0	0	0	870423	69692.9	0	0	78636.2	0	0	0	0	0	1581.04	178514	22121.4	43828.2	0	0	1484116	158598	0	665078	202466	0	0	0	80645.8	0	0	82669.4	756633
0	0	0	0	0	0	0	0	0	0	0	0	0	0	0	0	0	0	0	0	0	0	0	0	0	0	0	0	0	0	0	0	0	0	0	0	0	0	0	0	0	0	0	0	0	0	0	0	0	21853.7
0.499	0	0	0	0	0	0	0	0	0	0	0	0	0	0	0	0	0	0	0	0	0	0	0	0	0	0	0	0	0	0	0	0	0	0	0	0	0	0	0	0	0	0	0	0	0	0	0	0	0
0.939	0	0	0	0	0	0	0	0	0	0	0	0	0	0	0	0	0	0	0	0	0	0	0	0	0	0	0	0	0	0	0	0	0	0	0	0	0	0	0	0	0	0	0	0	0	0	0	0	0
2.527	0	0	0	52665	0	0	0	0	0	0	0	0	0	0	0	0	0	0	0	0	0	0	0	0	0	0	0	0	0	0	0	0	0	0	0	0	0	0	0	407334	0	0	0	0	0	0	0	0	554010
2.159	0	0	0	148178	0	0	0	0	432382	0	0	0	270819	0	0	50692.5	0	0	0	0	715028	77751.9	0	0	79527.6	0	0	0	0	53577.5	755.244	0	10046.7	59832.4	0	0	1264909	110629	0	827450	0	0	0	0	87096.4	0	0	157035	822769
0.219	1.008	0	0	145523	0	0	262184	0	959124	261165	103683	624384	749003	337314	57191	96145.9	97386.7	0	278996	0	829706	399993	227179	116050	129166	0	0	0	53756	135818	3290.59	317122	23525	98897.8	65076.4	18677.2	2411910	351972	0	1082314	257632	0	52838.1	0	131494	8329.17	0	202384	1088652
0.207	0	0	0	143974	0	0	614189	336592	929814	1122532	390140	1148915	1069380	400929	177838	92612.5	177196	0	307094	43581.5	1347803	390097	264442	158037	126634	0	0	0	122556	133156	3157.9	356117	43925.7	96959.5	136486	110895	2364638	341216	0	1049239	392398	0	230641	0	128917	79442.6	0	196199	1067316
0.147	0	0	0	144606	0	2433235	614700	657388	930588	1110403	382578	1136500	1057825	401262	178618	90287.9	177973	0	307350	751985	1348925	385309	264662	156097	124670	0	506728	0	123094	131091	3131.37	356117	43451	95455.6	136600	110988	2327961	341500	0	1050112	392725	333169	221338	0	126917	79791	293070	196362	1050761
0.269	3.482	0	0	147053	820766	8139462	605988	648070	917398	1089626	374597	1115235	1038032	395576	181640	87684.3	180985	0	302994	751985	1329807	371795	260912	150622	123447	0	3160161	0	125177	129805	3025.22	356117	42638	94519	134664	109414	2305119	336660	210438	1035230	387159	687340	214031	0	125672	81141.4	295249	193580	1040451
0.282	3.974	0	0	149905	1873256	8142550	601567	643343	910706	1068617	370254	1093732	1018018	392690	185163	86615	184495	0	300784	751985	1320106	366900	259008	148639	122200	0	3133651	0	127604	128494	2998.68	356117	41815.9	93564.6	133682	108616	2281842	334204	534557	1027677	384335	700670	213024	0	124403	82715	292472	192167	1029944
0.252	1.947	0	0	158125	1873256	8161965	596419	637837	902912	1067746	367866	1092841	1017189	389329	195316	85266.7	194612	1991940	298210	751985	1308809	358494	256792	145233	123061	0	3108752	0	134602	129399	2892.53	356117	41781.9	94223.7	132538	107687	2297918	331344	527286	1018883	381046	739091	220193	155183	125280	87250.7	288515	190523	1037201
0.12	0	0	0	166296	1873256	8152699	600401	642095	908940	1081849	371842	1107275	1030624	391928	205409	85452.7	204668	2573537	300200	751985	1317546	369135	258506	149544	126468	1031436	3076924	561108	141557	132981	2919.07	356117	42333.7	96831.9	133422	108406	2361527	333556	532134	1025685	383589	777282	240409	369226	128747	91759.1	289919	191795	1065911
0.179	0	0	0	164954	1873256	7984588	628337	671971	951232	1120211	388781	1146539	1067169	410164	203751	88056.2	203016	2614477	314168	751985	1378850	385309	270534	156097	134723	1185559	3116568	828954	140414	141662	3104.83	356117	43834.8	103153	139630	113450	2515676	349076	554789	1073409	401437	771009	257750	384945	137151	91018.6	300004	200719	1135489
0.259	2.891	0	0	160394	1873256	7858836	635263	679379	961718	1116671	404218	1142915	1063796	414686	198120	94239.7	197405	2735666	317632	751985	1394050	394354	273516	159761	138446	1192637	3205204	866595	136534	145576	3210.98	356117	43696.3	106004	141170	114700	2585202	352924	596833	1085241	405863	749700	262036	414118	140942	88503	317685	202931	1166870
0.196	0	0	0	155115	1873256	7857513	632254	676160	957162	1096706	416037	1122482	1044777	412721	191599	97401.2	190907	3014860	316127	751985	1387445	393077	272220	159244	138579	1181664	3165640	914386	132040	145716	3157.9	356117	42915.1	106105	140501	114157	2587682	351252	598519	1080100	403940	725023	264290	415288	141077	85590	317813	201970	1167990
0.236	0.865	0	0	147734	1873256	7716759	630518	674304	954535	1072737	416000	1097950	1021943	411588	182482	95309	181823	3071428	315259	751985	1383638	392119	271473	158856	138113	1151760	3097069	916290	125756	145226	3317.13	356117	41977.2	105748	140115	113844	2578980	350288	586928	1077136	402831	690522	263017	407245	140603	81517.1	313983	201416	1164062
0.258	2.242	0	0	139524	1873256	7172275	627516	671094	949990	1036059	410968	1060409	987001	409628	172340	93728.3	171718	3016586	313758	751985	1377049	382649	270180	155019	135929	1096894	3004405	906985	118768	142929	3104.83	356117	40541.9	104076	139448	113302	2538192	348620	574283	1072006	400913	652147	257715	398471	138379	76986.9	310568	200456	1145652
0.215	0.688	0	0	131047	1873256	6601758	607032	649187	918979	992183	401734	1015502	945204	396257	161870	90659.8	161286	2932885	303516	751985	1332098	370092	261361	149932	131776	1041693	2879349	882032	111552	138562	3157.9	356117	38825	100896	134896	109603	2460638	337240	554473	1037013	387826	612527	253120	384726	134151	72309.6	301600	193913	1110647
0.227	1.119	0	0	123843	1873256	6183468	602878	644744	912690	949295	389934	971606	904346	393545	152972	85127.2	152420	2809012	301439	751985	1322981	357536	259572	144845	128555	1000062	2729395	850312	105420	135176	2866	356117	37146.8	98430.4	133973	108853	2400510	334932	523809	1029916	385172	578856	252707	363450	130873	68334.8	289696	192586	1083507
0.603	0	0	0	121978	1873256	0	0	640109	0	0	0	0	876038	390716	0	79501.7	0	0	0	751985	1313470	93145.6	0	140448	126429	0	0	0	0	132941	2839.46	356117	35984	0	133010	0	2360809	332524	43395.7	1022511	382403	0	253645	0	128708	67305.6	285834	191201	1065587
1.896	2.59	0	0	0	0	0	0	0	0	0	0	0	0	0	0	0	0	0	0	0	0	0	0	0	0	0	0	0	0	0	0	0	0	0	0	0	0	0	0	0	0	0	0	0	0	0	0	0	0
0	0	0	0	0	0	0	0	0	0	0	0	0	0	0	0	0	0	0	0	0	0	0	0	0	0	0	0	0	0	0	0	0	0	0	0	0	0	0	0	0	0	0	0	0	0	0	0	0	0
1.015	1.76	0	0	0	0	0	0	0	0	0	0	0	0	0	0	0	0	0	0	0	0	0	0	0	0	0	0	0	0	0	0	0	0	0	0	0	0	0	0	0	0	0	0	0	0	0	0	0	0
0	0	0	0	0	0	0	0	0	0	0	0	0	0	0	0	0	0	0	0	0	0	0	0	0	0	0	0	0	0	0	0	0	0	0	0	0	0	0	0	0	0	0	0	0	0	0	0	0	0
0.495	0.238	0	0	0	0	0	0	0	0	0	0	0	0	0	0	0	0	0	0	0	0	0	0	0	0	0	0	0	0	0	0	0	0	0	0	0	0	0	0	0	0	0	0	0	0	0	0	0	0
0	0	0	0	0	0	0	0	0	0	0	0	0	0	0	0	0	0	0	0	0	0	0	0	0	0	0	0	0	0	0	0	0	0	0	0	0	0	0	0	0	0	0	0	0	0	0	0	0	0
0	0	0	0	0	0	0	0	0	0	0	0	0	0	0	0	0	0	0	0	0	0	0	0	0	0	0	0	0	0	0	0	0	0	0	0	0	0	0	0	0	0	0	0	0	0	0	0	0	0
0.963	0.467	0	0	0	0	0	0	0	0	0	0	0	0	0	0	0	0	0	0	0	0	0	0	0	0	0	0	0	0	0	0	0	0	0	0	0	0	0	0	0	0	0	0	0	0	0	0	0	0
0	0	0	0	0	0	0	0	0	0	0	0	0	0	0	0	0	0	0	0	0	0	0	0	0	0	0	0	0	0	0	0	0	0	0	0	0	0	0	0	0	0	0	0	0	0	0	0	0	0
0	2.128	0	0	0	0	0	0	0	0	0	0	0	0	0	0	0	0	0	0	0	0	0	0	0	0	0	0	0	0	0	0	0	0	0	0	0	0	0	0	0	0	0	0	0	0	0	0	0	0
0	0	0	0	0	0	0	0	0	0	0	0	0	0	0	0	0	0	0	0	0	0	0	0	0	0	0	0	0	0	0	0	0	0	0	0	0	0	0	0	0	0	0	0	0	0	0	0	0	0
0	1.524	0	0	0	0	0	0	0	0	0	0	0	0	0	0	0	0	0	0	0	0	0	0	0	0	0	0	0	0	0	0	0	0	0	0	0	0	0	0	0	0	0	0	0	0	0	0	0	0
0	2.158	0	0	0	0	0	0	0	0	0	0	0	0	0	0	0	0	0	0	0	0	0	0	0	0	0	0	0	0	0	0	0	0	0	0	0	0	0	0	0	0	0	0	0	0	0	0	0	0
0	0.48	0	0	0	0	0	0	0	0	0	0	0	0	0	0	0	0	0	0	0	0	0	0	0	0	0	0	0	0	0	0	0	0	0	0	0	0	0	0	0	0	0	0	0	0	0	0	0	0
0	0	0	0	0	0	0	0	0	0	0	0	0	0	0	0	0	0	0	0	0	0	0	0	0	0	0	0	0	0	0	0	0	0	0	0	0	0	0	0	0	0	0	0	0	0	0	0	0	0
0	0.724	0	0	0	0	0	0	0	0	0	0	0	0	0	0	0	0	0	0	0	0	0	0	0	0	0	0	0	0	0	0	0	0	0	0	0	0	0	0	0	0	0	0	0	0	0	0	0	0
0	1.558	0	0	0	0	0	0	0	0	0	0	0	0	0	0	0	0	0	0	0	0	0	0	0	0	0	0	0	0	0	0	0	0	0	0	0	0	0	0	0	0	0	0	0	0	0	0	0	0
0	1.854	0	0	0	0	0	0	0	0	0	0	0	0	0	0	0	0	0	0	0	0	0	0	0	0	0	0	0	0	0	0	0	0	0	0	0	0	0	0	0	0	0	0	0	0	0	0	0	0
0	0	0	0	0	0	0	0	0	0	0	0	0	0	0	0	0	0	0	0	0	0	0	0	0	0	0	0	0	0	0	0	0	0	0	0	0	0	0	0	0	0	0	0	0	0	0	0	0	0
0	0	0	0	0	0	0	0	0	0	0	0	0	0	0	0	0	0	0	0	0	0	0	0	0	0	0	0	0	0	0	0	0	0	0	0	0	0	0	0	0	0	0	0	0	0	0	0	0	0
0	2.658	0	0	0	0	0	0	0	0	0	0	0	0	0	0	0	0	0	0	0	0	316195	0	63367.7	0	0	0	0	0	0	0	0	0	0	0	0	0	0	0	0	0	0	0	0	0	0	0	0	0
0	0.471	0	0	0	0	0	0	0	0	0	0	0	0	0	0	0	0	0	0	0	0	468308	0	189722	0	0	0	0	0	0	0	0	0	0	0	0	0	0	0	0	0	0	0	0	0	0	0	0	0
0	0	0	0	0	0	0	0	636872	0	0	0	0	0	0	0	0	0	0	0	0	0	459157	0	186014	0	0	0	0	0	0	0	0	0	0	0	0	0	0	0	0	0	0	0	0	0	0	0	0	0
0	0.991	0	0	22126.2	0	0	0	652575	0	0	0	0	0	0	0	0	0	0	0	0	0	423271	14379.3	186833	0	0	0	0	0	903.435	795.516	0	0	0	45147.6	21496.1	0	0	0	0	0	0	0	0	0	0	0	0	0
0	0	0	0	71542.5	0	0	0	0	0	0	0	0	0	0	0	0	0	0	0	0	0	117301	0	47625.8	10144	0	0	0	0	0	1222.12	0	0	0	4795.25	0	0	0	0	0	0	0	0	0	0	0	0	0	0
0	1.066	0	0	55827.2	0	0	79173.6	79771.6	0	0	0	0	0	0	0	0	0	0	0	0	0	238121	63890.7	100021	63762.3	0	0	0	0	34974.4	1625.57	0	0	0	47683.1	21582.3	93478.6	0	0	0	149898	0	0	0	0	0	0	0	0
1.13	0.307	0	0	74585.6	0	0	301368	312780	276756	0	0	0	0	0	0	0	0	0	0	0	0	306740	132948	127174	76281.1	0	0	0	0	66102.8	1890.33	0	0	0	68423.1	54919.6	1439677	0	0	0	246702	0	80844.2	0	74920.4	0	0	0	144845
0	0	0	0	0	0	0	0	0	0	0	0	0	0	0	0	0	0	0	0	0	0	58785.5	0	18818.5	0	0	0	0	0	0	0	0	0	0	0	0	38226.2	0	0	0	0	0	0	0	1677.47	0	0	0	95164
0	0	0	0	1655.29	0	0	0	0	0	0	0	0	0	0	0	0	0	0	0	0	0	48579.9	0	2546.82	0	0	0	0	0	0	0	0	0	0	0	0	0	0	0	0	0	0	0	0	0	0	0	0	32297.5
0	0	0	0	136869	0	0	329001	257744	734808	0	0	0	0	113726	0	0	0	0	186318	0	0	483371	183477	196816	108505	0	0	0	0	74713.2	2217.2	0	0	0	85085.4	61523.8	2065098	0	0	159137	314459	0	248053	0	120878	0	0	0	1036978
1.06	0	0	0	157483	0	0	707839	702613	1071590	0	0	0	0	462062	0	67979.6	0	0	333163	0	1085507	544923	304764	209840	140003	0	0	0	0	147213	2882.92	0	0	0	147967	127804	2614265	185369	0	1209225	452231	0	290473	0	142526	0	0	11811.2	1179988
1.267	0	0	0	138638	0	0	623773	648970	998683	513722	371396	330534	0	396552	0	75250.6	0	0	313444	282754	1346936	474835	269498	182230	117742	0	0	0	0	122723	2774.34	0	0	71225.4	129642	112766	2206534	346511	0	1042014	384309	0	232449	0	120153	0	129230	199376	993013
1.186	0	0	0	153053	0	0	576795	435077	984914	1006312	385998	1103555	0	426925	0	72766.6	0	201102	290067	568201	1232008	459115	249239	175388	115764	0	0	0	0	119241	445.436	0	6167.57	97960.6	128786	104222	2168386	342776	411411	1035082	345770	606078	189059	0	118104	0	273987	212285	973295
0.161	0.944	0	0	150092	989479	0	704210	753114	1066096	1149171	439615	1176179	0	459693	98665.4	93123.9	0	2986481	352105	751985	1099096	500125	303202	202611	135534	0	0	0	0	142514	3184.44	318351	28043.7	103774	156491	127149	2530817	391228	599256	1203026	449912	701546	131828	340595	137977	0	313887	224956	1142323
0.155	0	0	0	147438	1873256	0	696456	744821	1054357	1119572	434808	1145885	472366	454631	182116	93681.8	110389	2988686	348228	751985	1528334	476715	299863	193127	132674	0	0	0	0	139507	3264.05	356117	43809.9	101584	154768	125749	2477411	386920	602734	1189779	444958	689139	218851	418212	135065	76817.2	310760	222479	1118217
0.176	0.574	0	0	146412	1873256	0	693403	741556	1049735	1087885	432638	1113453	1036374	452638	180848	93030.9	180195	2955992	346702	751985	1521635	459476	298549	186144	130805	0	0	0	60314.4	137542	3051.76	356117	42569.9	100153	154090	125198	2442517	385224	604630	1184564	443008	684342	211148	419528	133163	80787.5	307536	221504	1102468
0.153	1.196	0	0	147211	1873256	0	687571	735319	1040906	1061478	431096	1086426	1011218	448831	181836	90520.3	181179	2915819	343786	751985	1508837	447452	296038	181272	129724	640492	0	0	125311	136405	3051.76	356117	41536.6	99325.1	152794	124145	2422330	381984	599783	1174601	439282	688078	204866	416165	132062	81228.5	304026	219641	1093356
0.097	0	0	0	150921	1873256	3557361	683554	731023	1034824	1046389	432473	1070982	996843	446209	186419	88614.1	185746	2924352	341777	751985	1500020	438088	294308	177479	129082	998303	0	616244	128470	135730	2919.07	356117	40946.1	98833.6	151901	123419	2410343	379752	598940	1167737	436715	705420	205339	415580	131409	83275.8	301057	218357	1087945
0.135	0	0	0	160098	1873256	9354623	686614	734295	1039457	1061827	431164	1086782	1011549	448206	197754	87498.3	197040	2960882	343307	751985	1506735	439258	295625	177953	129188	1006889	0	784968	136282	135842	2919.07	356117	41550.2	98914.8	152581	123972	2412323	381452	594093	1172965	438670	748316	210778	412217	131517	88339.7	298759	219335	1088839
0.113	0	0	0	172611	1873256	9361683	701964	750712	1062696	1116380	437453	1142618	1063520	458226	213210	86429	212440	2960882	350982	751985	1540421	457454	302234	185324	130673	1049274	1147975	777990	146933	137403	2839.46	356117	43685	100052	155992	126744	2440059	389980	597149	1199188	448477	806801	225374	414337	133029	95243.9	299685	224238	1101358
0.157	0.987	0	0	171545	1873256	9153420	734861	785893	1112498	1215216	444388	1243777	1157675	479701	211894	86847.4	211129	2979482	367430	751985	1612611	491399	316398	199076	136961	1143216	3009562	781796	146026	144015	3011.95	356117	47552.5	104866	163302	132683	2557466	408256	607265	1255387	469494	801820	239892	421356	139430	94655.9	308302	234747	1154351
0.17	1.457	0	0	166641	1873256	8927949	742536	794101	1124117	1245743	449816	1275021	1186757	484711	205836	90473.8	205093	3060210	371268	751985	1629454	511298	319703	207138	139902	1151466	3157905	829376	141851	147108	3184.44	356117	48747	107118	165008	134069	2612394	412520	650362	1268499	474398	778896	241854	451260	142424	91949.7	326653	237199	1179144
0.124	0	0	0	159674	1873256	8687917	737057	788241	1115822	1260600	448824	1290227	1200911	481134	197230	93867.8	196518	3309012	368528	751985	1617430	513213	317344	207914	139538	1123406	3146543	903179	135920	146724	3171.17	356117	49328.4	106839	163790	133080	2605585	409476	648782	1259139	470897	746332	239737	450163	142053	88105.6	328824	235449	1176071
0.145	0	0	0	148878	1873256	8524219	723758	774019	1095690	1257234	438066	1286782	1197704	472453	183895	91589.6	183232	3345924	361879	751985	1588248	510978	311618	207008	137612	1067074	3087883	926652	126731	144700	3157.9	356117	49196.7	105365	160835	130679	2569626	402088	632343	1236421	462401	695873	233825	438757	140093	82148.7	324834	231201	1159840
0.16	0.6	0	0	135991	1873256	8031800	701035	749718	1061289	1241158	426350	1270328	1182389	457620	167977	89497.5	167370	3277180	350518	751985	1538383	502679	301835	203646	133530	992524	2964036	921999	115760	140407	3104.83	356117	48567.6	102239	155786	126576	2493400	389464	609688	1197602	447884	635635	224530	423038	135937	75037.6	318770	223942	1125434
0.102	0	0	0	126537	1873256	7454224	680220	727458	1029778	1216841	411969	1245440	1159224	444032	156300	86986.9	155735	3180728	340110	751985	1492705	489165	292872	198171	128584	919691	2773148	909100	107713	135207	2958.88	356117	47616.1	98452.7	151160	122818	2401054	377900	570911	1162042	434585	591448	216140	396132	130902	69821.2	308398	217292	1083752
0.155	0.39	0	0	130238	1873256	6937979	668736	715176	1012392	1200010	398566	1228214	1143190	436536	160870	83081.6	160290	3013710	334368	751985	1467504	481503	287928	195067	124490	875296	2567757	884147	110863	130901	2879.26	356117	46957.5	95317.3	148608	120744	2324589	371520	527919	1142424	427248	608745	210270	366301	126734	71863.1	292823	213624	1049239
0.58	0	0	0	127416	1873256	0	0	704727	0	0	0	0	1154082	430158	0	78199.9	4044.57	0	0	751985	1446063	243150	0	195455	122001	0	0	0	0	128284	2693.51	356117	47404.8	0	146437	0	2278122	366092	61168.9	1125733	421006	0	208110	0	124200	70305.8	289153	210503	1028265
1.484	3.101	0	0	0	0	0	0	0	0	0	0	0	0	0	0	0	0	0	0	0	0	0	0	0	0	0	0	0	0	0	0	0	0	0	0	0	0	0	0	0	0	0	0	0	0	0	0	0	0
0.421	2.928	0	0	0	0	0	0	0	0	0	0	0	0	0	0	0	0	0	0	0	0	0	0	0	0	0	0	0	0	0	0	0	0	0	0	0	0	0	0	0	0	0	0	0	0	0	0	0	0
0	0	0	0	0	0	0	0	0	0	0	0	0	0	0	0	0	0	0	0	0	0	0	0	0	0	0	0	0	0	0	0	0	0	0	0	0	0	0	0	0	0	0	0	0	0	0	0	0	0
0	1.643	0	0	0	0	0	0	0	0	0	0	0	0	0	0	0	0	0	0	0	0	0	0	0	0	0	0	0	0	0	0	0	0	0	0	0	0	0	0	0	0	0	0	0	0	0	0	0	0
0	0	0	0	0	0	0	0	0	0	0	0	0	0	0	0	0	0	0	0	0	0	0	0	0	0	0	0	0	0	0	0	0	0	0	0	0	0	0	0	0	0	0	0	0	0	0	0	0	0
0	0	0	0	0	0	0	0	0	0	0	0	0	0	0	0	0	0	0	0	0	0	0	0	0	0	0	0	0	0	0	0	0	0	0	0	0	0	0	0	0	0	0	0	0	0	0	0	0	0
0	0	0	0	0	0	0	0	0	0	0	0	0	0	0	0	0	0	0	0	0	0	0	0	0	0	0	0	0	0	0	0	0	0	0	0	0	0	0	0	0	0	0	0	0	0	0	0	0	0
0	0.552	0	0	0	0	0	0	0	0	0	0	0	0	0	0	0	0	0	0	0	0	0	0	0	0	0	0	0	0	0	0	0	0	0	0	0	0	0	0	0	0	0	0	0	0	0	0	0	0
0	0	0	0	0	0	0	0	0	0	0	0	0	0	0	0	0	0	0	0	0	0	0	0	0	0	0	0	0	0	0	0	0	0	0	0	0	0	0	0	0	0	0	0	0	0	0	0	0	0
0	2.818	0	0	0	0	0	0	0	0	0	0	0	0	0	0	0	0	0	0	0	0	0	0	0	0	0	0	0	0	0	0	0	0	0	0	0	0	0	0	0	0	0	0	0	0	0	0	0	0
0	0.12	0	0	0	0	0	0	0	0	0	0	0	0	0	0	0	0	0	0	0	0	0	0	0	0	0	0	0	0	0	0	0	0	0	0	0	0	0	0	0	0	0	0	0	0	0	0	0	0
0	0.357	0	0	0	0	0	0	0	0	0	0	0	0	0	0	0	0	0	0	0	0	0	0	0	0	0	0	0	0	0	0	0	0	0	0	0	0	0	0	0	0	0	0	0	0	0	0	0	0
0	1.648	0	0	0	0	0	0	0	0	0	0	0	0	0	0	0	0	0	0	0	0	0	0	0	0	0	0	0	0	0	0	0	0	0	0	0	0	0	0	0	0	0	0	0	0	0	0	0	0
0	0	0	0	0	0	0	0	0	0	0	0	0	0	0	0	0	0	0	0	0	0	0	0	0	0	0	0	0	0	0	0	0	0	0	0	0	0	0	0	0	0	0	0	0	0	0	0	0	0
0	0.356	0	0	0	0	0	0	0	0	0	0	0	0	0	0	0	0	0	0	0	0	0	0	0	0	0	0	0	0	0	0	0	0	0	0	0	0	0	0	0	0	0	0	0	0	0	0	0	0
0	0	0	0	0	0	0	0	0	0	0	0	0	0	0	0	0	0	0	0	0	0	0	0	0	0	0	0	0	0	0	0	0	0	0	0	0	0	0	0	0	0	0	0	0	0	0	0	0	0
0	2.2	0	0	0	0	0	0	0	0	0	0	0	0	0	0	0	0	0	0	0	0	0	0	0	0	0	0	0	0	0	0	0	0	0	0	0	0	0	0	0	0	0	0	0	0	0	0	0	0
0	2.074	0	0	0	0	0	0	0	0	0	0	0	0	0	0	0	0	0	0	0	0	0	0	0	0	0	0	0	0	0	0	0	0	0	0	0	0	0	0	0	0	0	0	0	0	0	0	0	0
0	1.381	0	0	0	0	0	0	0	0	0	0	0	0	0	0	0	0	0	0	0	0	0	0	0	0	0	0	0	0	0	0	0	0	0	0	0	0	0	0	0	0	0	0	0	0	0	0	0	0
0	0	0	0	0	0	0	0	0	0	0	0	0	0	0	0	0	0	0	0	0	0	0	0	0	0	0	0	0	0	0	0	0	0	0	0	0	0	0	0	0	0	0	0	0	0	0	0	0	0
0	1.779	0	0	0	0	0	0	0	0	0	0	0	0	0	0	0	0	0	0	0	0	22139.5	0	0	0	0	0	0	0	0	0	0	0	0	0	0	0	0	0	0	0	0	0	0	0	0	0	0	0
0	0	0	0	0	0	0	0	0	0	219738	0	261867	0	0	0	0	0	0	0	0	0	432342	0	114687	0	0	0	0	0	0	0	0	0	0	0	0	0	0	0	0	0	0	0	0	0	0	0	0	0
0	2.243	0	0	0	0	0	26262.8	0	0	1473882	0	1508522	0	0	0	0	0	0	0	0	0	427128	19458.9	173038	0	0	0	0	0	0	0	0	0	0	0	25510.7	0	0	0	0	0	0	0	0	0	0	0	0	0
0	1.576	0	0	0	0	0	209663	0	0	546317	0	551950	0	0	0	0	0	0	0	0	0	189259	90529	170193	42460.4	0	0	0	0	90580.8	0	0	0	0	58269.7	19798.8	0	0	0	0	0	0	39922.2	0	0	0	0	0	0
0.478	1.323	0	0	0	0	0	0	0	0	0	0	0	0	0	0	0	0	0	0	0	0	0	0	0	0	0	0	0	0	0	0	0	0	0	0	0	0	0	0	0	0	0	0	0	0	0	0	0	0
0	0.359	0	0	0	0	0	0	0	0	0	0	0	0	0	0	0	0	0	0	0	0	0	0	0	0	0	0	0	0	0	0	0	0	0	0	0	0	0	0	0	0	0	0	0	0	0	0	0	0
0.682	1.394	0	0	0	0	0	0	0	0	0	0	0	0	0	0	0	0	0	0	0	0	0	0	0	0	0	0	0	0	0	0	0	0	0	0	0	0	0	0	0	0	0	0	0	0	0	0	0	0
0.857	1.637	0	0	0	0	0	0	0	0	0	0	0	0	0	0	0	0	0	0	0	0	0	0	0	0	0	0	0	0	0	0	0	0	0	0	0	0	0	0	0	0	0	0	0	0	0	0	0	0
1.2	2.013	0	0	0	0	0	0	0	0	0	0	0	0	0	0	0	0	0	0	0	0	0	0	0	0	0	0	0	0	0	0	0	0	0	0	0	0	0	0	0	0	0	0	0	0	0	0	0	0
0	0	0	0	0	0	0	0	0	0	0	0	0	0	0	0	0	0	0	0	0	0	0	0	0	0	0	0	0	0	0	0	0	0	0	0	0	0	0	0	0	0	0	0	0	0	0	0	0	0
1.043	0.92	0	0	0	0	0	0	0	0	0	0	0	0	0	0	0	0	0	0	0	0	0	0	0	0	0	0	0	0	0	0	0	0	0	0	0	0	0	0	0	0	0	0	0	0	0	0	0	0
0.485	0	0	0	0	0	0	0	0	0	0	0	0	0	0	0	0	0	0	0	0	0	0	0	0	0	0	0	0	0	0	0	0	0	0	0	0	0	0	0	0	0	0	0	0	0	0	0	0	0
0	0	0	0	0	0	0	0	0	0	0	0	0	0	0	0	0	0	0	0	0	0	0	0	0	0	0	0	0	0	0	0	0	0	0	0	0	0	0	0	0	0	0	0	0	0	0	0	0	0
0	3.85	0	0	0	0	0	0	0	0	0	0	0	0	0	0	0	0	0	0	0	0	0	0	0	0	0	0	0	0	0	0	0	0	0	0	0	0	0	0	0	0	0	0	0	0	0	0	0	0
0	0	0	0	0	0	0	0	0	0	0	0	0	0	0	0	0	0	0	0	0	0	0	0	0	0	0	0	0	0	0	0	0	0	0	0	0	0	0	0	0	0	0	0	0	0	0	0	0	0
0	0	0	0	0	0	0	0	0	0	0	0	0	0	0	0	0	0	0	0	0	0	0	0	0	0	0	0	0	0	0	0	0	0	0	0	0	0	0	0	0	0	0	0	0	0	0	0	0	0
0	1.284	0	0	0	0	0	0	0	0	0	0	0	0	0	0	0	0	0	0	0	0	0	0	0	0	0	0	0	0	0	0	0	0	0	0	0	0	0	0	0	0	0	0	0	0	0	0	0	0
0	3.007	0	0	0	0	0	0	0	0	0	0	0	0	0	0	0	0	0	0	0	0	0	0	0	0	0	0	0	0	0	0	0	0	0	0	0	0	0	0	0	0	0	0	0	0	0	0	0	0
0	0	0	0	0	0	0	0	0	0	0	0	0	0	0	0	0	0	0	0	0	0	0	0	0	0	0	0	0	0	0	0	0	0	0	0	0	0	0	0	0	0	0	0	0	0	0	0	0	0
0	0	0	0	0	0	0	0	0	0	0	0	0	0	0	0	0	0	0	0	0	0	0	0	0	0	0	0	0	0	0	0	0	0	0	0	0	0	0	0	0	0	0	0	0	0	0	0	0	0
0	0.657	0	0	0	0	0	0	0	0	0	0	0	0	0	0	0	0	0	0	0	0	0	0	0	0	0	0	0	0	0	0	0	0	0	0	0	0	0	0	0	0	0	0	0	0	0	0	0	0
0	3.98	0	0	0	0	0	0	0	0	0	0	0	0	0	0	0	0	0	0	0	0	0	0	0	0	0	0	0	0	0	0	0	0	0	0	0	0	0	0	0	0	0	0	0	0	0	0	0	0
0	0	0	0	0	0	0	0	0	0	0	0	0	0	0	0	0	0	0	0	0	0	0	0	0	0	0	0	0	0	0	0	0	0	0	0	0	0	0	0	0	0	0	0	0	0	0	0	0	0
0	1.132	0	0	0	0	0	0	0	0	0	0	0	0	0	0	0	0	0	0	0	0	0	0	0	0	0	0	0	0	0	0	0	0	0	0	0	0	0	0	0	0	0	0	0	0	0	0	0	0
0	2.409	0	0	0	0	0	0	0	0	0	0	0	0	0	0	0	0	0	0	0	0	0	0	0	0	0	0	0	0	0	0	0	0	0	0	0	0	0	0	0	0	0	0	0	0	0	0	0	0
0	0	0	0	0	0	0	0	0	0	0	0	0	0	0	0	0	0	0	0	0	0	0	0	0	0	0	0	0	0	0	0	0	0	0	0	0	0	0	0	0	0	0	0	0	0	0	0	0	0
0	0.869	0	0	0	0	0	0	0	0	1215868	0	1281409	0	0	0	0	0	0	0	0	0	0	0	0	0	0	0	0	0	0	0	0	0	0	0	0	0	0	0	0	0	0	0	0	0	0	0	0	0
0	1.271	0	0	0	0	0	0	0	0	0	0	0	0	0	0	0	0	0	0	0	0	0	0	0	0	0	0	0	0	0	0	0	0	0	0	0	0	0	0	0	0	0	0	0	0	0	0	0	0
0	0	0	0	0	0	0	0	0	0	0	0	0	0	0	0	0	0	0	0	0	0	0	0	0	0	0	0	0	0	0	0	0	0	0	0	0	0	0	0	0	0	0	0	0	0	0	0	0	0
0.825	1.532	0	0	0	0	0	0	0	0	0	0	0	0	0	0	0	0	0	0	0	0	0	0	0	0	0	0	0	0	0	0	0	0	0	0	0	0	0	0	0	0	0	0	0	0	0	0	0	0
0	0	0	0	0	0	0	0	0	0	0	0	0	0	0	0	0	0	0	0	0	0	0	0	0	0	0	0	0	0	0	0	0	0	0	0	0	0	0	0	0	0	0	0	0	0	0	0	0	0
1.845	3.079	0	0	0	0	0	0	0	0	0	0	0	0	0	0	0	0	0	0	0	0	0	0	0	0	0	0	0	0	0	0	0	0	0	0	0	0	0	0	0	0	0	0	0	0	0	0	0	0
0.44	0	0	0	0	0	0	0	0	0	0	0	0	0	0	0	0	0	0	0	0	0	0	0	0	0	0	0	0	0	0	0	0	0	0	0	0	0	0	0	0	0	0	0	0	0	0	0	0	0
0	0	0	0	0	0	0	0	0	0	0	0	0	0	0	0	0	0	0	0	0	0	0	0	0	0	0	0	0	0	0	0	0	0	0	0	0	0	0	0	0	0	0	0	0	0	0	0	0	0
0	0	0	0	0	0	0	0	0	0	0	0	0	0	0	0	0	0	0	0	0	0	0	0	0	0	0	0	0	0	0	0	0	0	0	0	0	0	0	0	0	0	0	0	0	0	0	0	0	0
1.331	0.881	0	0	0	0	0	0	0	0	0	0	0	0	0	0	0	0	0	0	0	0	0	0	0	0	0	0	0	0	0	0	0	0	0	0	0	0	0	0	0	0	0	0	0	0	0	0	0	0
0	0	0	0	0	0	0	0	0	0	0	0	0	0	0	0	0	0	0	0	0	0	0	0	0	0	0	0	0	0	0	0	0	0	0	0	0	0	0	0	0	0	0	0	0	0	0	0	0	0
0	1.002	0	0	0	0	0	0	0	0	0	0	0	0	0	0	0	0	0	0	0	0	0	0	0	0	0	0	0	0	0	0	0	0	0	0	0	0	0	0	0	0	0	0	0	0	0	0	0	0
0	0	0	0	0	0	0	0	0	0	0	0	0	0	0	0	0	0	0	0	0	0	0	0	0	0	0	0	0	0	0	0	0	0	0	0	0	0	0	0	0	0	0	0	0	0	0	0	0	0
0	0.453	0	0	0	0	0	0	0	0	0	0	0	0	0	0	0	0	0	0	0	0	0	0	0	0	0	0	0	0	0	0	0	0	0	0	0	0	0	0	0	0	0	0	0	0	0	0	0	0
0	0	0	0	0	0	0	0	0	0	0	0	0	0	0	0	0	0	0	0	0	0	0	0	0	0	0	0	0	0	0	0	0	0	0	0	0	0	0	0	0	0	0	0	0	0	0	0	0	0
0	0.451	0	0	0	0	0	0	0	0	0	0	0	0	0	0	0	0	0	0	0	0	0	0	0	0	0	0	0	0	0	0	0	0	0	0	0	0	0	0	0	0	0	0	0	0	0	0	0	0
0	0	0	0	0	0	0	0	0	0	0	0	0	0	0	0	0	0	0	0	0	0	0	0	0	0	0	0	0	0	0	0	0	0	0	0	0	0	0	0	0	0	0	0	0	0	0	0	0	0
0	2.911	0	0	0	0	0	0	0	0	0	0	0	0	0	0	0	0	0	0	0	0	0	0	0	0	0	0	0	0	0	0	0	0	0	0	0	0	0	0	0	0	0	0	0	0	0	0	0	0
0	0	0	0	0	0	0	0	0	0	0	0	0	0	0	0	0	0	0	0	0	0	0	0	0	0	0	0	0	0	0	0	0	0	0	0	0	0	0	0	0	0	0	0	0	0	0	0	0	0
0	0.148	0	0	0	0	0	0	0	0	0	0	0	0	0	0	0	0	0	0	0	0	0	0	0	0	0	0	0	0	0	0	0	0	0	0	0	0	0	0	0	0	0	0	0	0	0	0	0	0
0	1.361	0	0	0	0	0	0	0	0	0	0	0	0	0	0	0	0	0	0	0	0	0	0	0	0	0	0	0	0	0	0	0	0	0	0	0	0	0	0	0	0	0	0	0	0	0	0	0	0
0	1.956	0	0	0	0	0	0	0	0	0	0	0	0	0	0	0	0	0	0	0	0	0	0	0	0	0	0	0	0	0	0	0	0	0	0	0	0	0	0	0	0	0	0	0	0	0	0	0	0
0	0.543	0	0	0	0	0	0	0	0	0	0	0	0	0	0	0	0	0	0	0	0	0	0	0	0	0	0	0	0	0	0	0	0	0	0	0	0	0	0	0	0	0	0	0	0	0	0	0	0
0	1.043	0	0	0	0	0	0	0	0	0	0	0	0	0	0	0	0	0	0	0	0	0	0	0	0	0	0	0	0	0	0	0	0	0	0	0	0	0	0	0	0	0	0	0	0	0	0	0	0
0	2.679	0	0	0	0	0	0	0	0	346953	0	392072	0	0	0	0	0	0	0	0	0	0	0	0	0	0	0	0	0	0	0	0	0	0	0	0	0	0	0	0	0	0	0	0	0	0	0	0	0
0	0	0	0	0	0	0	0	0	0	0	0	0	0	0	0	0	0	0	0	0	0	0	0	0	0	0	0	0	0	0	0	0	0	0	0	0	0	0	0	0	0	0	0	0	0	0	0	0	0
0	0	0	0	0	0	0	0	0	0	0	0	0	0	0	0	0	0	0	0	0	0	0	0	0	0	0	0	0	0	0	0	0	0	0	0	0	0	0	0	0	0	0	0	0	0	0	0	0	0
0	0.297	0	0	0	0	0	0	0	0	0	0	0	0	0	0	0	0	0	0	0	0	0	0	0	0	0	0	0	0	0	0	0	0	0	0	0	0	0	0	0	0	0	0	0	0	0	0	0	0
1.32	2.838	0	0	0	0	0	0	0	0	0	0	0	0	0	0	0	0	0	0	0	0	0	0	0	0	0	0	0	0	0	0	0	0	0	0	0	0	0	0	0	0	0	0	0	0	0	0	0	0
0.718	1.391	0	0	0	0	0	0	0	0	0	0	0	0	0	0	0	0	0	0	0	0	0	0	0	0	0	0	0	0	0	0	0	0	0	0	0	0	0	0	0	0	0	0	0	0	0	0	0	0
0	0	0	0	0	0	0	0	0	0	0	0	0	0	0	0	0	0	0	0	0	0	0	0	0	0	0	0	0	0	0	0	0	0	0	0	0	0	0	0	0	0	0	0	0	0	0	0	0	0
0	0	0	0	0	0	0	0	0	0	0	0	0	0	0	0	0	0	0	0	0	0	0	0	0	0	0	0	0	0	0	0	0	0	0	0	0	0	0	0	0	0	0	0	0	0	0	0	0	0
0	0	0	0	0	0	0	0	0	0	0	0	0	0	0	0	0	0	0	0	0	0	0	0	0	0	0	0	0	0	0	0	0	0	0	0	0	0	0	0	0	0	0	0	0	0	0	0	0	0
0	0	0	0	0	0	0	0	0	0	0	0	0	0	0	0	0	0	0	0	0	0	0	0	0	0	0	0	0	0	0	0	0	0	0	0	0	0	0	0	0	0	0	0	0	0	0	0	0	0
0	0	0	0	0	0	0	0	0	0	0	0	0	0	0	0	0	0	0	0	0	0	0	0	0	0	0	0	0	0	0	0	0	0	0	0	0	0	0	0	0	0	0	0	0	0	0	0	0	0
0	0.727	0	0	0	0	0	0	0	0	0	0	0	0	0	0	0	0	0	0	0	0	0	0	0	0	0	0	0	0	0	0	0	0	0	0	0	0	0	0	0	0	0	0	0	0	0	0	0	0
0	0	0	0	0	0	0	0	0	0	0	0	0	0	0	0	0	0	0	0	0	0	0	0	0	0	0	0	0	0	0	0	0	0	0	0	0	0	0	0	0	0	0	0	0	0	0	0	0	0
0	0.583	0	0	0	0	0	0	0	0	0	0	0	0	0	0	0	0	0	0	0	0	0	0	0	0	0	0	0	0	0	0	0	0	0	0	0	0	0	0	0	0	0	0	0	0	0	0	0	0
0	2.162	0	0	0	0	0	0	0	0	0	0	0	0	0	0	0	0	0	0	0	0	0	0	0	0	0	0	0	0	0	0	0	0	0	0	0	0	0	0	0	0	0	0	0	0	0	0	0	0
0	0.448	0	0	0	0	0	0	0	0	0	0	0	0	0	0	0	0	0	0	0	0	0	0	0	0	0	0	0	0	0	0	0	0	0	0	0	0	0	0	0	0	0	0	0	0	0	0	0	0
0	0.854	0	0	0	0	0	0	0	0	0	0	0	0	0	0	0	0	0	0	0	0	0	0	0	0	0	0	0	0	0	0	0	0	0	0	0	0	0	0	0	0	0	0	0	0	0	0	0	0
0	0	0	0	0	0	0	0	0	0	0	0	0	0	0	0	0	0	0	0	0	0	0	0	0	0	0	0	0	0	0	0	0	0	0	0	0	0	0	0	0	0	0	0	0	0	0	0	0	0
0	1.036	0	0	0	0	0	0	0	0	0	0	0	0	0	0	0	0	0	0	0	0	0	0	0	0	0	0	0	0	0	0	0	0	0	0	0	0	0	0	0	0	0	0	0	0	0	0	0	0
0	1.525	0	0	0	0	0	0	0	0	0	0	0	0	0	0	0	0	0	0	0	0	0	0	0	0	0	0	0	0	0	0	0	0	0	0	0	0	0	0	0	0	0	0	0	0	0	0	0	0
0	0	0	0	0	0	0	0	0	0	0	0	0	0	0	0	0	0	0	0	0	0	0	0	0	0	0	0	0	0	0	0	0	0	0	0	0	0	0	0	0	0	0	0	0	0	0	0	0	0
0	0	0	0	0	0	0	0	0	0	0	0	0	0	0	0	0	0	0	0	0	0	0	0	0	0	0	0	0	0	0	0	0	0	0	0	0	0	0	0	0	0	0	0	0	0	0	0	0	0
0	2.712	0	0	0	0	0	0	0	0	0	0	0	0	0	0	0	0	0	0	0	0	0	0	0	0	0	0	0	0	0	0	0	0	0	0	0	0	0	0	0	0	0	0	0	0	0	0	0	0
0	0	0	0	0	0	0	0	0	0	0	0	0	0	0	0	0	0	0	0	0	0	0	0	0	0	0	0	0	0	0	0	0	0	0	0	0	0	0	0	0	0	0	0	0	0	0	0	0	0
0	0.557	0	0	0	0	0	0	0	0	0	0	0	0	0	0	0	0	0	0	0	0	0	0	0	0	0	0	0	0	0	0	0	0	0	0	0	0	0	0	0	0	0	0	0	0	0	0	0	0
0	1.619	0	0	0	0	0	0	0	0	0	0	0	0	0	0	0	0	0	0	0	0	0	0	0	0	0	0	0	0	0	0	0	0	0	0	0	0	0	0	0	0	0	0	0	0	0	0	0	0
0	0	0	0	0	0	0	0	0	0	0	0	0	0	0	0	0	0	0	0	0	0	0	0	0	0	0	0	0	0	0	0	0	0	0	0	0	0	0	0	0	0	0	0	0	0	0	0	0	0
0	0.092	0	0	0	0	0	0	0	0	0	0	0	0	0	0	0	0	0	0	0	0	0	0	0	0	0	0	0	0	0	0	0	0	0	0	0	0	0	0	0	0	0	0	0	0	0	0	0	0
0.407	0.819	0	0	0	0	0	0	0	0	0	0	0	0	0	0	0	0	0	0	0	0	0	0	0	0	0	0	0	0	0	0	0	0	0	0	0	0	0	0	0	0	0	0	0	0	0	0	0	0
0	0	0	0	0	0	0	0	0	0	0	0	0	0	0	0	0	0	0	0	0	0	0	0	0	0	0	0	0	0	0	0	0	0	0	0	0	0	0	0	0	0	0	0	0	0	0	0	0	0
0	0.25	0	0	0	0	0	0	0	0	0	0	0	0	0	0	0	0	0	0	0	0	0	0	0	0	0	0	0	0	0	0	0	0	0	0	0	0	0	0	0	0	0	0	0	0	0	0	0	0
0	0	0	0	0	0	0	0	0	0	0	0	0	0	0	0	0	0	0	0	0	0	0	0	0	0	0	0	0	0	0	0	0	0	0	0	0	0	0	0	0	0	0	0	0	0	0	0	0	0
0.927	0.726	0	0	0	0	0	0	0	0	0	0	0	0	0	0	0	0	0	0	0	0	0	0	0	0	0	0	0	0	0	0	0	0	0	0	0	0	0	0	0	0	0	0	0	0	0	0	0	0
1.482	1.748	0	0	0	0	0	0	0	0	0	0	0	0	0	0	0	0	0	0	0	0	0	0	0	0	0	0	0	0	0	0	0	0	0	0	0	0	0	0	0	0	0	0	0	0	0	0	0	0
0.755	1.577	0	0	0	0	0	0	0	0	0	0	0	0	0	0	0	0	0	0	0	0	0	0	0	0	0	0	0	0	0	0	0	0	0	0	0	0	0	0	0	0	0	0	0	0	0	0	0	0
0	0	0	0	0	0	0	0	0	0	0	0	0	0	0	0	0	0	0	0	0	0	0	0	0	0	0	0	0	0	0	0	0	0	0	0	0	0	0	0	0	0	0	0	0	0	0	0	0	0
0	0	0	0	0	0	0	0	0	0	0	0	0	0	0	0	0	0	0	0	0	0	0	0	0	0	0	0	0	0	0	0	0	0	0	0	0	0	0	0	0	0	0	0	0	0	0	0	0	0
0	0.7	0	0	0	0	0	0	0	0	0	0	0	0	0	0	0	0	0	0	0	0	0	0	0	0	0	0	0	0	0	0	0	0	0	0	0	0	0	0	0	0	0	0	0	0	0	0	0	0
0	1.334	0	0	0	0	0	0	0	0	0	0	0	0	0	0	0	0	0	0	0	0	0	0	0	0	0	0	0	0	0	0	0	0	0	0	0	0	0	0	0	0	0	0	0	0	0	0	0	0
0	0.624	0	0	0	0	0	0	0	0	0	0	0	0	0	0	0	0	0	0	0	0	0	0	0	0	0	0	0	0	0	0	0	0	0	0	0	0	0	0	0	0	0	0	0	0	0	0	0	0
0	0	0	0.935712	0	0	0	0	0	0	0	0	0	0	0	0	0	0	0	0	0	0	0	0	0	0	0	0	0	0	0	0	0	0	0	0	0	0	0	0	0	0	0	0	0	0	0	0	0	0
0	1.054	0	0.935712	0	0	0	0	0	0	0	0	0	0	0	0	0	0	0	0	0	0	0	0	0	0	0	0	0	0	0	0	0	0	0	0	0	0	0	0	0	0	0	0	0	0	0	0	0	0
0	2.686	0	0.935712	0	0	0	0	0	0	0	0	0	0	0	0	0	0	0	0	0	0	0	0	0	0	0	0	0	0	0	0	0	0	0	0	0	0	0	0	0	0	0	0	0	0	0	0	0	0
0	1.918	0	1.54105	0	0	0	0	0	0	0	0	1297835	0	0	0	0	0	0	0	0	0	0	0	0	0	0	0	0	0	0	0	0	32681.3	0	0	0	0	0	0	0	0	0	0	0	0	0	0	0	0
0	4.592	0	0	0	0	0	0	0	0	1079370	0	1462250	530309	0	0	0	0	0	0	0	0	0	0	0	0	0	0	0	0	0	0	0	55905.2	0	0	0	0	0	0	0	0	0	0	0	0	0	0	0	0
0	0	0	0	0	0	0	0	0	0	1403775	0	1436767	1337306	0	0	0	0	0	0	0	0	0	0	0	0	0	0	0	0	0	0	0	54930.9	0	0	0	0	0	0	0	0	0	0	0	0	0	0	0	0
0	0	0	0	0	0	0	0	0	0	1360596	0	1392574	1296172	0	0	32264.7	0	0	0	0	0	0	0	0	0	0	0	0	0	0	0	0	53241.3	0	0	0	0	0	0	0	0	0	0	0	0	0	0	0	0
0	2.14	0	0	0	0	0	0	0	0	1323105	0	1354201	1260456	0	0	88707.1	0	0	0	0	0	0	0	0	0	0	0	0	0	0	0	0	51774.3	0	0	0	0	0	0	0	0	0	0	0	0	0	0	0	0
0	0.254	0	0	100637	0	0	0	0	0	1289270	0	1319571	1228223	0	0	82709.6	0	0	0	0	0	0	0	0	0	0	0	0	0	0	2245.22	0	50450.3	0	0	0	0	0	0	0	0	0	0	48629.2	0	0	0	0	0
0	2.364	0	1.54105	110532	0	0	0	0	0	0	0	0	1210807	0	0	76898.1	0	0	0	0	0	0	0	0	0	0	0	0	0	0	2397.18	0	49734.9	0	0	0	0	0	0	0	0	0	0	0	0	0	246349	0	0
1.012	2.123	0	1.54105	0	0	0	0	0	0	0	0	0	0	0	0	10824	0	0	0	0	0	0	0	0	0	0	0	0	0	0	0	0	0	0	0	0	0	0	0	0	0	0	0	0	0	0	0	0	0
0.522	1.13	0	1.54105	0	0	0	0	0	0	0	0	0	0	0	0	0	0	0	0	0	0	0	0	0	0	0	0	0	0	0	0	0	0	0	0	0	0	0	0	0	0	0	0	0	0	0	0	0	0
0	0	0	1.54105	0	0	0	0	0	0	0	0	0	0	0	0	0	0	0	0	0	0	0	0	0	0	0	0	0	0	0	0	0	0	0	0	0	0	0	0	0	0	0	0	0	0	0	0	0	0
1.287	2.165	0	1.54105	0	0	0	0	0	0	0	0	0	0	0	0	0	0	0	0	0	0	0	0	0	0	0	0	0	0	0	0	0	0	0	0	0	0	0	0	0	0	0	0	0	0	0	0	0	0
0.727	0.681	0	1.54105	0	0	0	0	0	0	0	0	0	0	0	0	0	0	0	0	0	0	0	0	0	0	0	0	0	0	0	0	0	0	0	0	0	0	0	0	0	0	0	0	0	0	0	0	0	0
0	0	0	1.54105	0	0	0	0	0	0	0	0	0	0	0	0	0	0	0	0	0	0	0	0	0	0	0	0	0	0	0	0	0	0	0	0	0	0	0	0	0	0	0	0	0	0	0	0	0	0
1.457	1.35	0	1.54105	0	0	0	0	0	0	0	0	0	0	0	0	0	0	0	0	0	0	0	0	0	0	0	0	0	0	0	0	0	0	0	0	0	0	0	0	0	0	0	0	0	0	0	0	0	0
0.733	0.016	0	1.54105	0	0	0	0	0	0	0	0	0	0	0	0	0	0	0	0	0	0	0	0	0	0	0	0	0	0	0	0	0	0	0	0	0	0	0	0	0	0	0	0	0	0	0	0	0	0
0	0	0	1.54105	0	0	0	0	0	0	0	0	0	0	0	0	0	0	0	0	0	0	0	0	0	0	0	0	0	0	0	0	0	0	0	0	0	0	0	0	0	0	0	0	0	0	0	0	0	0
0	1.867	0	1.54105	0	0	0	0	0	0	0	0	0	0	0	0	0	0	0	0	0	0	0	0	0	0	0	0	0	0	0	0	0	0	0	0	0	0	0	0	0	0	0	0	0	0	0	0	0	0
0	2.945	0	1.54105	0	0	0	0	0	0	0	0	0	0	0	0	0	0	0	0	0	0	0	0	0	0	0	0	0	0	0	0	0	0	0	0	0	0	0	0	0	0	0	0	0	0	0	0	0	0
0	0	0	1.54105	0	0	0	0	0	0	0	0	0	0	0	0	0	0	0	0	0	0	0	0	0	0	0	0	0	0	0	0	0	0	0	0	0	0	0	0	0	0	0	0	0	0	0	0	0	0
0	2.598	0	1.54105	0	0	0	0	0	0	0	0	0	0	0	0	0	0	0	0	0	0	0	0	0	0	0	0	0	0	0	0	0	0	0	0	0	0	0	0	0	0	0	0	0	0	0	0	0	0
0	2.377	0	1.54105	0	0	0	0	0	0	0	0	0	0	0	0	0	0	0	0	0	0	0	0	0	0	0	0	0	0	0	0	0	0	0	0	0	0	0	0	0	0	0	0	0	0	0	0	0	0
0	0.839	0	0	0	0	0	0	0	0	0	0	0	0	0	0	0	0	0	0	0	0	0	0	0	0	0	0	0	0	0	0	0	0	0	0	0	0	0	0	0	0	0	0	0	0	0	0	0	0
0	0.325	0	0	0	0	0	0	0	0	0	0	0	0	0	0	0	0	0	0	0	0	0	0	0	0	0	0	0	0	0	0	0	0	0	0	0	0	0	0	0	0	0	0	0	0	0	0	0	0
0	1.424	0	0	0	0	0	0	0	0	0	0	0	0	0	0	0	0	0	0	0	0	0	0	0	0	0	0	0	0	0	0	0	0	0	0	0	0	0	0	0	0	0	0	0	0	0	0	0	0
0	1.259	0	0	0	0	0	0	0	0	0	0	0	0	0	0	0	0	0	0	0	0	0	0	0	0	0	0	0	0	0	0	0	0	0	0	0	0	0	0	0	0	0	0	0	0	0	0	0	0
0	0	0	0	0	0	0	0	0	0	0	0	0	0	0	0	0	0	0	0	0	0	0	0	0	0	0	0	0	0	0	0	0	0	0	0	0	0	0	0	0	0	0	0	0	0	0	0	0	0
0	1.021	0	0	0	0	0	0	0	0	0	0	0	0	0	0	0	0	0	0	0	0	0	0	0	0	0	0	0	0	0	0	0	0	0	0	0	0	0	0	0	0	0	0	0	0	0	0	0	0
0	0	0	0	0	0	0	0	0	0	0	0	0	0	0	0	0	0	0	0	0	0	0	0	0	0	0	0	0	0	0	0	0	0	0	0	0	0	0	0	0	0	0	0	0	0	0	0	0	0
0	0	0	0	0	0	0	0	0	0	0	0	0	0	0	0	0	0	0	0	0	0	0	0	0	0	0	0	0	0	0	0	0	0	0	0	0	0	0	0	0	0	0	0	0	0	0	0	0	0
0	0.85	0	0	0	0	0	0	0	0	369936	0	1269882	0	0	0	0	0	0	0	0	0	0	0	0	0	0	0	0	0	0	0	0	0	0	0	0	0	0	0	0	0	0	0	0	0	0	0	0	0
0	0.207	0	0	0	0	0	0	0	0	1259812	0	1273427	0	0	0	0	0	0	0	0	0	0	0	0	0	0	0	0	0	0	0	0	0	0	0	0	0	0	0	0	0	0	0	0	0	0	0	0	0
0	0	0	0	0	0	0	0	0	0	997309	0	949141	51954.8	0	0	0	0	178914	0	0	0	0	0	0	0	0	0	0	0	0	0	0	38818.7	0	0	0	0	0	0	0	0	0	0	0	0	0	0	0	0
0	0	0	0	0	0	0	0	0	0	384117	0	305710	759620	0	0	0	0	0	0	0	0	0	0	0	0	0	0	0	0	0	0	0	29779.9	0	0	0	0	0	0	0	0	0	0	0	0	0	0	0	0
0	0	0	0	0	0	0	0	0	0	0	0	0	0	0	0	0	0	0	0	0	0	0	0	0	0	0	0	0	0	0	0	0	0	0	0	0	0	0	0	0	0	0	0	0	0	0	0	0	0
1.886	3.698	0	0	0	0	0	0	0	0	0	0	0	0	0	0	0	0	0	0	0	0	0	0	0	0	0	0	0	0	0	0	0	0	0	0	0	0	0	0	0	0	0	0	0	0	0	0	0	0
0	0	0	0	0	0	0	0	0	0	0	0	0	0	0	0	0	0	0	0	0	0	0	0	0	0	0	0	0	0	0	0	0	0	0	0	0	0	0	0	0	0	0	0	0	0	0	0	0	0
0	0	0	0	0	0	0	0	0	0	0	0	0	0	0	0	0	0	0	0	0	0	0	0	0	0	0	0	0	0	0	0	0	0	0	0	0	0	0	0	0	0	0	0	0	0	0	0	0	0
0.535	0	0	0	0	0	0	0	0	0	0	0	0	0	0	0	0	0	0	0	0	0	0	0	0	0	0	0	0	0	0	0	0	0	0	0	0	0	0	0	0	0	0	0	0	0	0	0	0	0
0	0	0	0	0	0	0	0	0	0	0	0	0	0	0	0	0	0	0	0	0	0	0	0	0	0	0	0	0	0	0	0	0	0	0	0	0	0	0	0	0	0	0	0	0	0	0	0	0	0
0.833	1.58	0	0	0	0	0	0	0	0	0	0	0	480852	0	0	0	0	0	0	0	0	0	0	0	0	0	0	0	0	0	0	0	23366.3	0	0	0	0	0	0	0	0	0	0	0	0	0	0	0	0
0	0	0	0	0	0	0	0	0	0	374733	0	625431	770999	0	0	0	0	0	0	0	0	0	0	0	0	0	0	0	0	0	0	0	24006.6	0	0	0	0	0	0	0	0	0	0	0	0	0	0	0	0
0	0	0	0	983.507	0	0	0	0	0	1227810	0	1256666	1169673	0	0	0	0	0	0	0	0	0	0	0	0	0	0	0	0	0	0	0	48045.3	0	0	0	0	0	0	0	0	0	0	0	0	0	0	0	0
0	0	0	0	154710	0	0	0	0	0	1160720	0	1188000	1105760	0	0	0	0	0	0	0	0	0	0	0	0	0	0	0	0	0	0	0	45420	0	0	0	0	0	0	0	0	0	0	0	0	0	0	0	0
0	2.64	0	0	154612	0	0	0	0	0	1118180	0	1144460	1065234	0	0	0	0	0	0	0	0	0	0	0	0	0	0	0	0	0	0	0	43755.4	0	0	0	0	0	0	0	0	0	0	0	0	0	0	0	0
0	0	0	0	156428	0	0	0	0	0	1078135	91071.1	1103474	1027085	0	0	0	0	0	0	0	0	0	0	0	0	0	0	0	0	0	0	0	42188.4	0	0	0	0	0	0	0	0	0	0	0	0	0	0	0	0
0	1.731	0	0	163335	0	0	156824	0	0	1070938	375911	1096108	1020229	0	0	69785	0	0	0	0	0	8584.79	148540	0	0	0	0	0	0	0	0	0	41906.8	0	0	24388	0	0	0	0	0	0	0	0	0	0	0	0	0
0	1.589	0	0	172641	0	0	567432	0	0	1121952	379924	1148321	1068828	0	0	79920.1	0	1159781	95771.3	0	0	286561	244311	3215.63	0	0	0	0	0	0	1561.4	0	43903	0	91747.6	102453	0	0	0	0	0	0	0	0	0	0	0	0	0
0	1.442	0	1.50712	171832	0	0	591602	0	772594	1228912	396936	1257795	1170723	0	20026	81175.4	0	2871812	295801	169935	0	315823	254718	127947	1862.55	0	0	0	0	0	2706.77	335395	48088.4	0	131467	106817	0	0	0	0	181360	530892	0	0	66862.8	0	0	0	0
0	0	0	0	166779	91041.5	7553149	605419	0	916537	1285788	413388	1316007	1224906	169904	206006	85127.2	0	3012272	302710	751985	0	337318	260667	136655	117326	0	0	0	10315.7	84824.1	2848.3	356117	50314	0	134538	109312	1135353	151397	0	452507	386796	779542	0	154863	119441	75714.6	218097	91781.3	0
0	1.202	0	0	159427	1873256	8301836	601553	34992.5	910684	1300993	427080	1331570	1239391	392680	196926	88707.1	195192	3285810	300776	751985	1222836	342107	259002	138595	116620	0	0	0	135710	122626	2936.76	356117	50909	0	133678	108614	2177641	334196	615168	1027653	384325	745179	0	430934	118722	87969.4	333611	192163	0
0	0	0	0	148671	1873256	8197705	592301	633433	896678	1289676	427025	1319987	1228610	386641	183640	86940.4	182977	3385714	296150	751985	1299771	344341	255018	139500	114758	0	0	0	126554	120669	2866	356117	50466.2	50389.2	131622	106943	2142878	329056	607686	1011847	378414	694904	0	421648	116827	82034.4	329973	189207	382076
0	1.534	0	0	136149	1873256	7739262	571428	611110	865078	1255493	417777	1285000	1196045	373016	168172	85220.2	167565	3335762	285714	751985	1253967	337105	246032	136568	111043	0	0	0	115895	116762	2812.92	356117	49128.5	85021.9	126984	103174	2073504	317460	584083	976190	365079	636373	0	405271	113045	75124.7	324707	182540	935908
0	0	0	0	124850	1873256	7151096	543751	581512	823179	1217711	405426	1246331	1160053	354949	154215	82942.1	153658	3257813	271876	751985	1193232	319761	234115	129542	105406	0	0	0	106277	110834	2706.77	356117	47650.1	80705.5	120834	98177.3	1968237	302084	555632	928908	347397	583561	0	385530	107306	68890.1	312036	173698	888394
0	0.512	0	0	120429	1873256	6644558	527710	564356	798894	1187939	393768	1215859	1131690	344477	148755	78525.3	148218	3102780	263855	751985	1158029	308907	227208	125145	100417	144234	0	360812	102514	105589	2671.39	356117	46485.1	76885.9	117269	95280.9	1875086	293172	511691	901504	337148	562897	0	355042	102227	66450.8	297738	168574	846349
0	0.506	0	0	118574	1873256	5548735	380241	551713	697318	982096	290086	977162	1119748	295842	128973	74480.5	126389	2200552	235767	751985	1132086	274522	184077	124282	98131.4	629641	964433	415021	90101.7	87204.5	2529.86	356117	45994.6	67144.3	103837	69050	1832405	286604	372898	881307	329595	483948	21916	273270	99900.3	55550.3	294578	164797	827084
0.717	2.63	0	0	67703.8	841028	825249	66799.5	164836	178049	437698	82625.6	305692	819750	61316	24005.9	53406.7	33577.2	0	80183.4	384038	889444	92215.8	51636.6	51066.1	50678.8	0	365559	0	11065.4	25099.2	1430.82	288678	33192.5	19455.8	43835.8	12937.9	1173429	152022	0	577224	194659	60625.3	48509	0	52694.1	12444.5	21510.5	71189.4	524184
0	1.79	0	0	0	0	0	0	0	0	0	0	0	26315.7	0	0	0	0	0	0	0	0	0	0	0	0	0	0	0	0	0	0	0	0	0	0	0	0	0	0	0	0	0	0	0	0	0	0	0	0
0.77	2.279	0	0	0	0	0	0	0	0	0	0	0	0	0	0	0	0	0	0	0	0	0	0	0	0	0	0	0	0	0	0	0	0	0	0	0	0	0	0	0	0	0	0	0	0	0	0	0	0
0	0	0	0	0	0	0	0	0	0	0	0	0	0	0	0	0	0	0	0	0	0	0	0	0	0	0	0	0	0	0	0	0	0	0	0	0	0	0	0	0	0	0	0	0	0	0	0	0	0
0	0	0	0	0	0	0	0	0	0	0	0	0	0	0	0	0	0	0	0	0	0	0	0	0	0	0	0	0	0	0	0	0	0	0	0	0	0	0	0	0	0	0	0	0	0	0	0	0	0
0	0	0	0	0	0	0	0	0	0	0	0	0	0	0	0	0	0	0	0	0	0	0	0	0	0	0	0	0	0	0	0	0	0	0	0	0	0	0	0	0	0	0	0	0	0	0	0	0	0
0.643	0.768	0	0	0	0	0	0	0	0	0	0	0	0	0	0	0	0	0	0	0	0	0	0	0	0	0	0	0	0	0	0	0	0	0	0	0	0	0	0	0	0	0	0	0	0	0	0	0	0
0.717	0.906	0	0	0	0	0	0	0	0	0	0	0	534770	0	0	0	0	0	0	0	0	0	0	0	0	0	0	0	0	0	0	0	15620.1	0	0	0	0	0	0	0	0	0	0	0	0	0	0	0	0
0	0	0	0	72920.7	0	0	0	0	0	134562	0	0	943817	0	0	0	0	0	0	0	484759	0	0	0	0	0	0	0	0	0	0	0	38029.2	0	0	0	0	0	0	657325	0	0	0	0	0	0	0	0	102874
0	2.197	0	0	161302	0	0	0	0	0	1212140	261692	1239535	0	0	0	0	0	0	0	0	0	0	0	0	0	0	0	0	0	0	0	155785	0	0	0	0	0	92460.4	0	1024135	0	0	0	0	0	0	0	145826	995450
0	0.736	0	0	161233	0	0	337294	0	781105	1169774	407322	1197266	580138	99396.7	176030	64559.8	175783	0	260675	0	337864	110964	245325	9575.58	0	0	0	0	136654	4210.5	2083.09	356117	8831.59	78156.5	85168.8	55031.6	1514738	325912	0	1002179	0	267151	0	0	78813.1	54119	0	187399	984011
0	0	0	0	160967	0	5699790	576770	8471	873166	1127756	396449	1154261	1074356	376503	198827	81640.3	198109	0	288385	111302	1265691	266130	248332	107815	97171	0	0	0	137021	121748	2759.85	356117	44130.1	88652.3	128171	104139	2162043	320428	0	985316	246066	752375	0	0	117872	88818.8	0	184246	975871
0	0.856	0	0	159635	0	8552017	569045	608562	861471	1098215	388202	1124026	1046215	371460	197182	80013.1	196470	119514	284522	751985	1248737	255702	245005	103590	115463	0	0	0	135887	121410	2733.31	356117	42974.1	88406.1	126454	102744	2156039	316136	0	972118	363556	746148	0	0	117544	88083.8	181534	181778	973161
0	0.89	0	0	159487	1765357	8755426	561319	600300	849775	1071461	384722	1096643	1020727	366417	196999	78525.3	196288	2929434	280660	751985	1231784	239209	241679	96908.5	115298	0	2283656	0	135761	121236	2636.01	356117	41927.2	88279.5	124738	101349	2152950	311844	93114.3	958920	358621	745456	168794	0	117376	88002.1	310408	179310	971767
0	0.943	0	0	164460	1873256	8965454	559973	598860	847737	1066063	385466	1091119	1015585	365538	203142	77084.1	202409	2924064	279986	751985	1228829	233888	241099	94753	115966	0	2958395	0	139994	121939	2574.09	356117	41716	88791.5	124438	101106	2165437	311096	606632	956620	357760	768703	180055	0	118057	90746.4	307696	178880	977403
0	0	0	0	172522	1873256	9135329	567403	606806	858985	1096764	390384	1122541	1044833	370388	213100	76433.2	212331	2961265	283702	751985	1245135	237187	244299	96089.4	118991	931826	2956542	0	146857	125119	2600.63	356117	42917.4	91107.1	126090	102448	2221910	315224	611585	969314	362508	806386	193583	95681.5	121136	95194.9	308781	181254	1002893
0	0	0	0	171022	1873256	9063849	591235	632293	895064	1175403	400761	1203028	1119748	385945	211248	77177.1	210485	2976989	295618	751985	1297433	265492	254560	107556	124759	1163780	2966453	290083	145580	131184	2724.47	356117	45994.6	95523.4	131386	106751	2329614	328464	626442	1010027	377734	799375	212043	434663	127008	94367.3	318355	188867	1051507
0	0	0	0	165585	1873256	8840584	608882	651166	921780	1195832	416896	1223937	1139209	397465	204531	83314	203793	3079002	304441	751985	1336159	295925	262158	119885	127800	1165916	3093120	786448	140952	134382	2821.77	356117	46794	97852.4	135307	109937	2386414	338268	663639	1040174	389008	773961	216622	460472	130104	91367.1	338111	194504	1077144
0	0	0	0	158036	1873256	8650853	607954	650173	920374	1180510	431084	1208255	1124613	396859	195207	88893.1	194502	3308724	303977	751985	1334120	306140	261758	124024	127062	1131866	3092234	849466	134526	133606	2892.53	356117	46194.4	97286.9	135101	109769	2372622	337752	666484	1038587	388415	738676	218420	462446	129352	87201.7	342324	194207	1070919
0	1.67	0	0	147428	1873256	8537015	598817	640401	906542	1149635	429463	1176655	1095200	390894	182104	89776.4	181446	3378619	299408	751985	1314070	309332	257824	125317	125300	1064896	3026644	865114	125496	131754	2812.92	356117	44986.2	95938.2	133070	108120	2339730	332676	652048	1022979	382577	689093	213610	452429	127559	81348.3	337377	191289	1056073
0	0	0	0	135567	1873256	8103281	579190	619411	876829	1093979	420578	1119690	1042179	378082	167452	88707.1	166848	3330776	289595	751985	1270999	306672	249373	124239	121091	982807	2888293	865537	115399	127328	2830.61	356117	42808.3	92715.4	128709	104576	2261132	321772	631606	989449	370038	633652	204203	438245	123274	74803.4	332175	185019	1020597
0	0.813	0	0	125531	1873256	7544236	553090	591499	837316	1025902	409407	1050014	977326	361045	155056	85266.7	154496	3242185	276545	751985	1213724	299011	238136	121136	115223	884468	2686366	847986	106856	121157	2644.85	356117	40144.5	88222.4	122909	99863.4	2151558	307272	594831	944861	353363	586743	196045	412728	117300	69265.9	319919	176681	971138
0	0	0	0	118238	1873256	7034168	537581	574913	813838	965197	395673	987881	919495	350921	146049	79966.6	145521	3077085	268790	751985	1179691	288476	231458	116868	111429	826712	2475737	813939	100649	117168	2627.16	356117	37769	85317.1	119462	97063.2	2080705	298656	550258	918367	343454	552658	192671	381801	113437	65242	304632	171727	939158
0	0.237	0	0	114686	1873256	0	0	569523	0	0	0	0	887870	0	0	75549.8	0	0	0	751985	1168631	0	0	113074	108983	0	0	0	0	16225.1	2494.48	356117	36470	4187.5	0	0	2035043	295856	0	909757	340234	0	194332	0	110948	6901.88	302653	170117	918548
1.423	4.147	0	0	9942.67	0	0	0	0	0	0	0	0	0	0	0	21309	0	0	0	0	0	0	0	0	0	0	0	0	0	0	0	0	0	0	0	0	0	0	0	0	0	0	0	0	0	0	0	0	0
0	0.312	0	0	0	0	0	0	0	0	0	0	0	0	0	0	0	0	0	0	0	0	0	0	0	0	0	0	0	0	0	0	0	0	0	0	0	0	0	0	0	0	0	0	0	0	0	0	0	0
0	0	0	0	0	0	0	0	0	0	0	0	0	0	0	0	0	0	0	0	0	0	0	0	0	0	0	0	0	0	0	0	0	0	0	0	0	0	0	0	0	0	0	0	0	0	0	0	0	0
0.717	1.929	0	0	0	0	0	0	0	0	0	0	0	0	0	0	0	0	0	0	0	0	0	0	0	0	0	0	0	0	0	0	0	0	0	0	0	0	0	0	0	0	0	0	0	0	0	0	0	0
1.037	2.226	0	0	0	0	0	0	0	0	0	0	0	0	0	0	0	0	0	0	0	0	0	0	0	0	0	0	0	0	0	0	0	0	0	0	0	0	0	0	0	0	0	0	0	0	0	0	0	0
0	0	0	0	0	0	0	0	0	0	0	0	0	0	0	0	0	0	0	0	0	0	0	0	0	0	0	0	0	0	0	0	0	0	0	0	0	0	0	0	0	0	0	0	0	0	0	0	0	0
0	0	0	0	0	0	0	0	0	0	0	0	0	0	0	0	0	0	0	0	0	0	0	0	0	0	0	0	0	0	0	0	0	0	0	0	0	0	0	0	0	0	0	0	0	0	0	0	0	0
0	0	0	0	0	0	0	0	0	0	0	0	0	0	0	0	0	0	0	0	0	0	0	0	0	0	0	0	0	0	0	0	0	0	0	0	0	0	0	0	0	0	0	0	0	0	0	0	0	0
0	0	0	0	0	0	0	0	0	0	0	0	0	0	0	0	0	0	0	0	0	0	0	0	0	0	0	0	0	0	0	0	0	0	0	0	0	0	0	0	0	0	0	0	0	0	0	0	0	0
0	0	0	0	0	0	0	0	0	0	0	0	0	0	0	0	0	0	0	0	0	0	0	0	0	0	0	0	0	0	0	0	0	0	0	0	0	0	0	0	0	0	0	0	0	0	0	0	0	0
0	0	0	0	0	0	0	0	0	0	0	0	0	0	0	0	0	0	0	0	0	0	0	0	0	0	0	0	0	0	0	0	0	0	0	0	0	0	0	0	0	0	0	0	0	0	0	0	0	0
0	0.208	0	0	0	0	0	0	0	0	0	0	0	0	0	0	0	0	0	0	0	0	0	0	0	0	0	0	0	0	0	0	0	0	0	0	0	0	0	0	0	0	0	0	0	0	0	0	0	0
0	0.247	0	0	0	0	0	0	0	0	0	0	0	0	0	0	0	0	0	0	0	0	0	0	0	0	0	0	0	0	0	0	0	0	0	0	0	0	0	0	0	0	0	0	0	0	0	0	0	0
0	0	0	0	43105.2	0	0	0	0	0	0	0	0	0	0	0	0	0	0	0	0	0	0	0	0	0	0	0	0	0	0	0	0	0	0	0	0	0	0	0	0	0	0	0	0	0	0	0	0	0
0	0	0	0	151829	0	0	0	0	0	0	0	0	0	0	0	0	0	0	0	0	0	0	0	0	0	0	0	0	0	0	0	0	0	0	0	0	0	0	0	0	0	0	0	0	0	0	0	0	283616
0	0.295	0	0	163996	0	0	0	0	0	0	0	0	0	0	0	0	0	0	0	0	0	0	0	0	0	0	0	0	0	0	0	0	11532.6	0	0	0	0	0	0	0	0	0	0	0	0	0	0	0	970755
0	2.99	0	0	165378	0	0	0	0	0	0	0	0	602242	0	0	8232.96	0	0	0	0	491455	0	0	0	0	0	0	0	0	0	0	0	48751.6	0	0	0	0	0	0	922824	0	0	0	0	0	0	0	0	1023601
0	0.167	0	0	161322	0	0	0	0	0	0	0	0	1204228	0	0	88242.2	0	0	0	0	1284777	0	0	0	112978	0	0	0	0	0	0	0	49464.7	0	0	0	773308	0	0	1000174	0	0	0	0	126230	0	0	0	1071322
0	0	0	0	155263	0	0	0	0	0	0	148178	645834	1198036	0	0	94704.6	0	0	0	0	1285077	0	0	0	127649	0	0	0	0	0	1028.1	0	49210.3	84113.3	0	0	2383586	0	0	1000408	0	0	0	0	129950	0	0	0	1075868
0	0.713	0	0	145296	0	1151240	99042.6	0	587569	568609	432902	1269913	1182002	0	0	93821.3	0	0	240405	0	1265406	0	126729	0	126510	0	0	0	0	53322.9	2857.15	142488	48551.7	96864.1	0	0	2362310	111801	0	985095	46948.2	0	0	220714	128790	0	31986.3	128017	1066265
0	0	0	0	132399	0	9216958	558410	123533	845371	1195310	421111	1223402	1138712	0	45593.9	92519.5	16564	2143649	279205	0	1225401	0	240427	0	123131	0	0	0	95406.1	129473	2742.16	356117	46773.5	94277.3	85233.6	74849.7	2299224	310228	360759	953951	356762	0	0	441462	125351	47640.8	327834	178381	1037790
0	0	0	0	121080	0	8500392	533621	570678	807843	1135939	407501	1162636	1082152	193347	149559	88707.1	149019	3275646	266810	0	1171001	0	229753	0	118130	0	0	0	103068	124214	2715.62	356117	44450.3	90447.9	118582	96348.2	2205834	296456	601996	911602	340924	0	145153	417700	120259	66810.1	316440	170462	995637
0	0.459	0	0	117449	1292703	7967822	516017	551851	781192	1086260	394107	1111790	1034826	336844	145074	82895.6	144550	3118312	258008	564736	1132370	0	222174	0	114176	0	0	0	99976.8	120056	2600.63	356117	42506.3	87420.5	114670	93169.7	2132001	286676	558898	881529	329677	251873	214857	387797	116234	64806.4	301025	164839	962311
0	0	0	0	116512	1873256	0	0	540686	0	0	0	0	1019345	0	0	78153.4	0	0	0	751985	1109460	0	0	69428.8	112095	0	0	0	0	26066.3	2441.4	356117	41870.4	0	0	0	2093148	280876	0	863694	323007	0	216080	0	114116	0	297834	161504	944774
0	2.122	0	0	0	0	0	0	0	0	0	0	0	0	0	0	0	0	0	0	0	0	0	0	0	0	0	0	0	0	0	0	0	0	0	0	0	0	0	0	0	0	0	0	0	0	0	0	0	0
0	0	0	0	0	0	0	0	0	0	0	0	0	0	0	0	0	0	0	0	0	0	0	0	0	0	0	0	0	0	0	0	0	0	0	0	0	0	0	0	0	0	0	0	0	0	0	0	0	0
0	0.068	0	0	0	0	0	0	0	0	0	0	0	0	0	0	0	0	0	0	0	0	0	0	0	0	0	0	0	0	0	0	0	0	0	0	0	0	0	0	0	0	0	0	0	0	0	0	0	0
0	0	0	0	0	0	0	0	0	0	0	0	0	0	0	0	0	0	0	0	0	0	0	0	0	0	0	0	0	0	0	0	0	0	0	0	0	0	0	0	0	0	0	0	0	0	0	0	0	0
0	0	0	0	0	0	0	0	0	0	0	0	0	0	0	0	0	0	0	0	0	0	0	0	0	0	0	0	0	0	0	0	0	0	0	0	0	0	0	0	0	0	0	0	0	0	0	0	0	0
0	0.077	0	0	0	0	0	0	0	0	0	0	0	0	0	0	0	0	0	0	0	0	0	0	0	0	0	0	0	0	0	0	0	0	0	0	0	0	0	0	0	0	0	0	0	0	0	0	0	0
0	0	0	0	0	0	0	0	0	0	0	0	0	0	0	0	0	0	0	0	0	0	0	0	0	0	0	0	0	0	0	0	0	0	0	0	0	0	0	0	0	0	0	0	0	0	0	0	0	0
0	0	0	0	0	0	0	0	0	0	0	0	0	0	0	0	0	0	0	0	0	0	0	0	0	0	0	0	0	0	0	0	0	0	0	0	0	0	0	0	0	0	0	0	0	0	0	0	0	0
0.454	1.958	0	0	0	0	0	0	0	0	0	0	0	0	0	0	0	0	0	0	0	0	0	0	0	0	0	0	0	0	0	0	0	0	0	0	0	0	0	0	0	0	0	0	0	0	0	0	0	0
0	1.469	0	0	0	0	0	0	0	0	0	0	0	0	0	0	0	0	0	0	0	0	0	0	0	0	0	0	0	0	0	0	0	0	0	0	0	0	0	0	0	0	0	0	0	0	0	0	0	0
0	0	0	0	0	0	0	0	0	0	0	0	0	0	0	0	0	0	0	0	0	0	0	0	0	0	0	0	0	0	0	0	0	0	0	0	0	0	0	0	0	0	0	0	0	0	0	0	0	0
0	0	0	0	0	0	0	0	0	0	0	0	0	0	0	0	0	0	0	0	0	0	0	0	0	0	0	0	0	0	0	0	0	0	0	0	0	0	0	0	0	0	0	0	0	0	0	0	0	0
0	0	0	0	0	0	0	0	0	0	0	0	0	0	0	0	0	0	0	0	0	0	0	0	0	0	0	0	0	0	0	0	0	0	0	0	0	0	0	0	0	0	0	0	0	0	0	0	0	0
0	0.305	0	0	0	0	0	0	0	0	0	0	0	0	0	0	0	0	0	0	0	0	0	0	0	0	0	0	0	0	0	0	0	0	0	0	0	0	0	0	0	0	0	0	0	0	0	0	0	0
0	1.807	0	0	0	0	0	0	0	0	0	0	0	0	0	0	0	0	0	0	0	0	0	0	0	0	0	0	0	0	0	0	0	0	0	0	0	0	0	0	0	0	0	0	0	0	0	0	0	0
0	0.483	0	0	0	0	0	0	0	0	0	0	0	0	0	0	0	0	0	0	0	0	0	0	0	0	0	0	0	0	0	0	0	0	0	0	0	0	0	0	0	0	0	0	0	0	0	0	0	0
0	2.513	0	0	0	0	0	0	0	0	0	0	0	0	0	0	0	0	0	0	0	0	0	0	0	0	0	0	0	0	0	0	0	0	0	0	0	0	0	0	0	0	0	0	0	0	0	0	0	0
0	0	0	0	0	0	0	0	0	0	0	0	0	0	0	0	0	0	0	0	0	0	0	0	0	0	0	0	0	0	0	0	0	0	0	0	0	0	0	0	0	0	0	0	0	0	0	0	0	0
0	1.555	0	0	0	0	0	0	0	0	0	0	0	0	0	0	0	0	0	0	0	0	0	0	0	0	0	0	0	0	0	0	0	0	0	0	0	0	0	0	0	0	0	0	0	0	0	0	0	0
0	0	0	0	0	0	0	0	0	0	0	0	0	0	0	0	0	0	0	0	0	0	0	0	0	0	0	0	0	0	0	0	0	0	0	0	0	0	0	0	0	0	0	0	0	0	0	0	0	0
0	0	0	0	0	0	0	0	0	0	0	0	0	0	0	0	0	0	0	0	0	0	0	0	0	0	0	0	0	0	0	0	0	0	0	0	0	0	0	0	0	0	0	0	0	0	0	0	0	0
0	2.104	0	0	0	0	0	0	0	0	0	0	0	0	0	0	0	0	0	0	0	0	0	0	0	0	0	0	0	0	0	0	0	0	0	0	0	0	0	0	0	0	0	0	0	0	0	0	0	0
0	0.375	0	0	0	0	0	0	0	0	0	0	0	0	0	0	0	0	0	0	0	0	0	0	0	0	0	0	0	0	0	0	0	0	0	0	0	0	0	0	0	0	0	0	0	0	0	0	0	0
0	0.255	0	0	0	0	0	0	0	0	0	0	0	0	0	0	0	0	0	0	0	0	0	0	0	0	0	0	0	0	0	0	0	0	0	0	0	0	0	279720	0	0	0	0	136315	0	0	0	0	0
0.843	1.755	0	0	0	0	0	0	0	0	0	0	0	0	0	0	0	0	0	0	0	0	0	0	0	0	0	0	0	0	0	0	0	0	0	0	0	0	0	141004	0	0	0	0	13026.3	0	0	0	0	0
1.39	3.183	0	0	0	0	0	0	0	0	26275	0	0	0	0	0	0	0	0	0	0	0	0	0	0	0	0	0	0	0	0	0	0	0	0	0	0	0	0	0	0	0	0	0	0	0	0	0	0	0
0.502	0.629	0	0	0	0	1385504	0	0	0	531947	0	211421	0	0	0	0	0	0	0	0	0	0	0	0	0	0	0	0	0	0	0	0	0	0	0	0	0	0	0	0	0	0	0	0	0	0	0	0	0
0.835	1.215	0	0	0	0	1838700	0	0	0	488418	0	447253	0	0	0	0	0	0	0	0	0	0	0	0	0	0	0	0	0	0	0	0	0	0	0	0	0	0	34689.4	0	0	0	0	0	0	0	0	0	0
0.546	0.33	0	0	0	0	0	0	0	0	137305	0	107294	0	0	0	0	0	0	0	0	0	0	0	0	0	0	0	0	0	0	0	0	0	0	0	0	0	0	0	0	0	0	0	0	0	0	0	0	0
1.183	1.347	0	0	0	0	2862905	0	0	0	593173	0	645866	0	0	0	0	0	0	0	0	0	0	0	0	0	0	0	0	0	0	0	0	0	0	0	0	0	0	0	0	0	0	0	0	0	0	0	0	0
0	0	0	0.857416	0	0	7271856	0	0	0	1120855	35523.8	1184100	0	0	0	0	0	0	0	0	0	0	0	0	0	0	0	0	0	0	148.635	0	12354.9	0	0	0	0	0	275499	0	0	0	0	0	0	0	126006	0	0
1.025	0.57	0	0	0	0	5334514	0	0	0	604102	180003	787602	0	0	0	0	0	0	0	0	0	0	0	0	0	0	0	0	0	0	900.483	0	23697.3	0	0	0	0	0	153153	0	0	0	0	0	0	0	101788	0	0
0	0	0	0	0	0	6552939	0	0	0	748024	262728	860391	267127	0	0	10892.1	0	0	0	0	0	0	0	0	0	0	0	0	0	0	0	0	19705.4	0	0	0	0	0	0	0	0	0	0	0	0	0	0	0	0
0	0	0	0	0	0	10800550	0	0	0	1278127	403162	1308166	0	0	0	0	0	1221480	0	416755	0	0	0	0	0	0	0	0	0	0	2596.41	0	0	0	0	0	0	0	539004	0	0	298180	0	182490	0	0	239642	0	0
0	0	0	0	0	0	10881300	0	0	0	1205756	393790	1234094	267173	0	6973.78	74030.8	0	2664525	0	751985	0	0	0	0	0	0	0	0	0	8553.99	2653.7	319300	23727.1	0	0	0	0	0	612639	0	0	677654	0	425085	0	0	307855	0	0
0	0.238	0	0	0	0	10987630	115509	0	0	1146385	388740	1173328	1092104	0	179300	88986.1	0	2591275	0	751985	0	0	112162	0	0	0	0	0	0	105102	2565.24	356117	44859.1	0	0	35751.5	0	0	596938	0	0	678484	0	414191	0	66534.1	302972	0	0
0	0	0	0	45267.2	345065	11117360	490774	0	345397	1094849	384676	1120581	1043008	42852.9	179568	86103.6	96231.3	2567018	25315.2	751985	0	0	211305	0	24786.4	0	0	0	107193	103065	2503.32	356117	42842.4	0	0	88611.9	0	0	573967	0	0	679499	0	398252	0	80215.7	295185	0	0
0	1.543	0	0	147231	1873256	11315910	482652	19677.2	730682	1055269	379308	1080070	1005302	315064	181860	83918.4	181203	2529434	241326	751985	0	0	207808	0	97489.5	0	0	0	125328	102510	2459.1	356117	41293.6	26528.5	54995.5	87145.5	1672180	0	564483	0	0	688170	0	391672	85807	81239.4	291834	0	0
0	1.723	0	0	153240	1873256	11494170	483739	517332	732327	1052425	378840	1077160	1002593	315774	189283	82151.7	188600	2512847	241870	751985	0	0	208277	0	97842.5	0	0	0	130444	102882	2361.79	356117	41182.3	74914.6	107498	87341.8	1827010	185754	561322	0	0	716260	0	389478	99606.2	84555.4	288291	60509.4	0
0	0	0	0	161786	1873256	11520650	487814	521690	738497	1079992	383964	1105375	1028854	318434	199839	81314.9	199117	2507190	243907	751985	0	71145	210031	0	97807.6	0	1651482	0	137718	102845	2423.71	356117	42261	74887.9	108403	88077.6	1826357	271008	559847	0	157116	756203	37205.3	388455	99570.6	89270.8	288898	155830	778394
0	0.723	0	0	160444	1873256	11265170	510444	545892	772756	1161823	399783	1189129	1106810	333206	198181	82523.7	197466	2544966	255222	751985	0	232292	219774	28264.2	102083	0	3086836	663998	136576	107341	2512.17	356117	45463.2	78161.5	113432	92163.5	1906194	283580	576917	0	326117	749930	184108	400299	103923	88530.3	293844	163058	860390
0	1.49	0	0	155885	1873256	10825260	522821	559128	791493	1222180	413728	1250905	1164310	341286	192550	87033.4	191855	2656280	261410	751985	0	256660	225103	103978	104425	0	3264428	751133	132695	109803	2636.01	356117	47825	79954.4	116182	94398.2	1949920	290456	617696	713270	334024	728621	182189	428594	106307	86014.7	310632	167012	880126
0	0.556	0	0	150526	1873256	10411820	517313	553237	783154	1236109	423691	1265161	1177579	337690	185931	93728.3	185260	2933748	258656	751985	752241	261235	222732	105832	103124	0	3280382	815631	128134	108434	2662.55	356117	48370	78958.1	114958	93403.7	1925621	287396	628234	883743	330505	703576	178480	435906	104982	83058	315706	165253	869158
0	0	0	0	143017	1873256	10125020	510386	545830	772668	1227868	423737	1256726	1169728	333169	176655	93728.3	176018	3059348	255193	751985	1120015	267301	219750	108289	101503	649023	3252100	831491	121741	106731	2671.39	356117	48047.6	77717.3	113419	92153.1	1895361	283548	614219	871910	326080	668475	172309	426182	103333	78914.4	312898	163040	855500
0	0	0	0	133267	1873256	9430957	497254	531785	752787	1192524	415959	1220551	1136058	324596	164612	92566	164018	3016874	248627	751985	1091195	268365	214095	108720	98329.5	883253	3184173	821129	113442	103394	2751	356117	46664.5	75287.5	110501	89781.9	1836103	276252	604946	849475	317690	622905	164228	419748	100102	73534.7	309196	158845	828753
0	0	0	0	123932	1873256	8615555	479750	513066	726289	1138028	402767	1164775	1084142	313170	153082	88986.1	152529	2959252	239875	751985	1052786	267194	206559	108246	95194.5	817163	3050979	808018	105496	100097	2582.93	356117	44532	72887.1	106611	86621.6	1777563	266528	578603	819574	306507	579271	155502	401469	96910.4	68383.8	301121	153254	802330
0	0	0	0	122600	1873256	7932082	466207	498583	705786	1089220	390025	1114819	1037645	304330	151436	83081.6	150890	2860306	233104	751985	1023066	261980	200728	106134	92598.9	749858	2914400	785391	104362	97367.9	2582.93	356117	42622.1	70899.7	103602	84176.3	1729095	259004	551312	796437	297855	573045	147817	382532	94268	67648.7	289472	148927	780453
0	0.118	0	0	121939	1873256	5631204	268964	485616	452432	748221	238712	752272	1020174	259242	111889	77409.5	131052	1796388	177458	751985	996459	231252	137291	106306	89942.7	400996	2248097	297559	79241.4	80645.4	2388.33	356117	41904.5	47667.6	90525.5	49474.1	1679496	252268	438519	775724	290108	410572	124804	228748	91563.9	58290.2	287812	145054	758066
2.329	0.825	0	0	67914.4	634659	1022122	4661.71	138867	97256	239124	40803	205058	730388	31171	3478.99	59664.6	11307	20649.7	23750.2	272317	613986	53460.5	4468.23	18157.1	42053.7	0	853249	0	13468	16644	1541.23	229573	29405.2	13138.3	18148.4	0	771702	83985.8	58863.7	481955	164764	0	5359.29	0	43765.8	1469.85	41070.8	31354.3	451163
1.725	2.096	0	0	0	0	0	0	0	0	0	0	0	0	0	0	0	0	0	0	0	0	0	0	0	0	0	0	0	0	0	0	0	0	0	0	0	0	0	0	0	0	0	0	0	0	0	0	0	0
0	0	0	0	0	0	0	0	0	0	0	0	0	0	0	0	0	0	0	0	0	0	0	0	0	0	0	0	0	0	0	0	0	0	0	0	0	0	0	0	0	0	0	0	0	0	0	0	0	0
0.781	1.363	0	0	0	0	0	0	0	0	0	0	0	0	0	0	0	0	0	0	0	0	0	0	0	0	0	0	0	0	0	0	0	0	0	0	0	0	0	0	0	0	0	0	0	0	0	0	0	0
0	0	0	0	0	0	0	0	0	0	0	0	0	0	0	0	0	0	0	0	0	0	0	0	0	0	0	0	0	0	0	0	0	0	0	0	0	0	0	0	0	0	0	0	0	0	0	0	0	0
0	0	0	0	0	0	0	0	0	0	0	0	0	0	0	0	0	0	0	0	0	0	0	0	0	0	0	0	0	0	0	0	0	0	0	0	0	0	0	0	0	0	0	0	0	0	0	0	0	0
0	0	0	0	0	0	0	0	0	0	0	0	0	0	0	0	0	0	0	0	0	0	0	0	0	0	0	0	0	0	0	0	0	0	0	0	0	0	0	0	0	0	0	0	0	0	0	0	0	0
0	0	0	0.926863	0	0	0	0	0	0	0	0	0	0	0	0	0	0	0	0	0	0	0	0	0	0	0	0	0	0	0	0	0	0	0	0	0	0	0	0	0	0	0	0	0	0	0	0	0	0
2.186	0.438	0	0.546939	0	0	0	0	0	0	0	0	0	0	0	0	0	0	0	0	0	0	0	0	0	0	0	0	0	0	0	0	0	0	0	0	0	0	0	0	0	0	0	0	0	0	0	0	0	0
0.213	0.865	0	0	13624.2	0	0	0	0	0	0	0	0	0	0	0	0	0	0	0	0	0	0	0	0	0	0	0	0	0	0	0	0	0	0	0	0	0	0	0	0	0	0	0	0	0	0	0	0	0
0.156	0	0	0	138112	0	0	0	0	0	0	0	0	0	0	0	0	0	0	0	0	0	0	0	0	0	0	0	0	0	0	0	0	0	0	0	0	0	0	0	0	0	0	0	0	0	0	0	0	0
0.159	0	0	0	138260	0	145999	0	0	0	598088	157574	717372	409937	0	0	38661.2	0	0	0	0	0	0	0	0	0	0	0	0	0	0	0	0	25741.4	0	0	0	0	0	0	0	0	0	0	0	0	0	0	0	384096
0.266	3.42	0	0	138655	0	10082220	0	0	0	1016965	378895	1040866	968812	0	0	86986.9	0	0	0	0	0	0	0	0	0	0	0	0	0	0	0	220613	39794.7	0	0	0	0	0	0	686927	0	0	0	0	0	0	0	0	811530
0.154	0	0	0	139899	0	10260040	0	0	0	994969	370942	1018354	947858	0	98864.4	85871.1	66896.9	0	0	0	269858	0	8805.65	0	0	0	0	0	59662.2	0	1683.45	356117	38934	13395.4	0	0	0	0	0	819217	0	0	0	0	0	0	0	80237.9	806052
0.202	0.286	0	0	144793	0	10402560	225559	0	216923	987424	366952	1010632	940670	0	178849	85313.2	178204	0	196965	0	1057194	0	207424	0	92818.2	0	1610799	0	123253	0	2423.71	356117	38638.8	73385.7	0	17288.6	1091679	257133	0	823005	0	404346	0	0	81388.2	76964.1	79774	153895	807819
0.166	0	0	0	154040	0	10382700	492286	0	745266	1007041	371112	1030709	959357	27617.8	190270	86150.1	189584	0	246143	301140	1080293	59295.3	211956	0	97537.3	0	2676375	0	131124	92663.4	2450.25	356117	39406.4	74680.9	6545.07	88884.9	1821310	273492	0	840988	0	719996	0	0	99295.5	84996.4	285515	157258	822076
0.123	0	0	0	153724	1382605	10138260	525578	12139.1	795667	1089278	383840	1114879	1037700	343086	189880	89451	189195	539724	262789	751985	1153353	256553	226291	63201.3	102856	0	2754454	0	130855	108153	2397.18	356117	42624.4	78752.9	116795	94896.1	1920617	291988	424918	897863	249066	718520	0	0	104710	84822.2	292153	167893	866900
0.226	2.795	0	0	149441	1873256	9917198	543384	581119	822623	1137970	394314	1164715	1084087	354709	184590	93635.3	183924	2703068	271692	751985	1192426	280283	233957	113548	107023	0	2971690	0	127210	112535	2582.93	356117	44529.8	81943.6	120752	98111	1998431	301880	570911	928281	347162	698502	42.6703	239271	108952	82459.1	309483	173581	902022
0.204	0.797	0	0	144842	1873256	9736292	541699	579317	820072	1153001	404884	1180100	1098407	353609	178910	96750.3	178264	2974496	270850	751985	1188729	286029	233232	115876	107019	700726	3047756	477826	123295	112531	2547.55	356117	45118	81940.9	120378	97806.8	1998366	300944	584609	925403	346086	677008	180184	405636	108948	79921.7	312132	173043	901993
0.172	0	0	0	138488	1873256	9592008	534182	571278	808693	1151144	404962	1178199	1096638	348702	171060	95541.5	170443	3108916	267091	751985	1172234	289540	229995	117299	105733	1011119	3070881	809921	117886	111178	2574.09	356117	45045.3	80956.1	118707	96449.6	1974350	296768	573651	912562	341283	647304	172679	398033	107639	76415.1	308845	170642	891153
0.136	0	0	0	130741	1873256	9028551	521734	557965	789847	1135881	398263	1162577	1082097	340576	161492	93821.3	160909	3066250	260867	751985	1144915	288370	224635	116825	102682	927397	3059762	805692	111292	107970	2521.02	356117	44448	78620	115941	94201.9	1917376	289852	559847	891295	333330	611097	162266	388455	104533	72140.8	306260	166665	865437
0.135	0	0	0	124584	1873256	8346402	505073	540147	764624	1112318	386692	1138460	1059650	329700	153886	90101.9	153331	2984276	252536	751985	1108354	276133	217462	111867	98847.9	834502	3002874	808230	106050	103939	2512.17	356117	43526	75684.4	112238	91193.7	1845783	280596	540774	862833	322685	582316	152197	375221	100630	68743.1	298057	161343	833122
0.24	2.666	0	0	117992	1873256	7762648	492761	526980	745985	25187.6	373771	25779.6	23995	321663	145744	83267.5	145218	2845062	246380	751985	1081336	262832	212161	106479	95401.9	759408	2927454	785814	100439	100315	2361.79	356117	985.61	73045.9	109502	88970.7	1781435	273756	514326	841800	314819	551505	145588	356869	97121.5	65105.9	288259	157410	804078
2.708	2.664	0	0	116373	1873256	6610115	349608	517810	650965	879455	254295	869700	1017686	279297	126479	77316.5	124294	2025640	220103	751985	1062518	230854	170808	106091	93031.1	625326	2614690	425966	75079.1	84181.3	2291.03	356117	41802.3	63358.2	97280.4	63481.6	1737166	268992	404474	827150	309341	474636	123556	287248	94708	55314.5	285068	136111	784096
2.492	0.711	0	0	97943.6	1491164	4910091	307628	401780	495587	795048	205781	760118	920560	212721	91997.8	67413.3	106156	1621133	177744	632019	947947	178949	152652	85196.6	81150.7	446610	2127065	406696	67003.3	72722.3	1976.42	325845	37585.4	48163.2	78554.9	55843.8	1518476	218798	313994	735377	271960	337050	93599.3	196247	82777.9	47090.9	208394	126129	684023
0	0	0	0	0	0	0	0	0	0	0	0	0	0	0	0	0	0	0	0	0	0	0	0	0	0	0	0	0	0	0	0	0	0	0	0	0	0	0	0	0	0	0	0	0	0	0	0	0	0
0	0	0	0	0	0	0	0	0	0	0	0	0	0	0	0	0	0	0	0	0	0	0	0	0	0	0	0	0	0	0	0	0	0	0	0	0	0	0	0	0	0	0	0	0	0	0	0	0	0
0	0	0	0	0	0	0	0	0	0	0	0	0	0	0	0	0	0	0	0	0	0	0	0	0	0	0	0	0	0	0	0	0	0	0	0	0	0	0	0	0	0	0	0	0	0	0	0	0	0
0	0	0	0	0	0	0	0	0	0	0	0	0	0	0	0	0	0	0	0	0	0	0	0	0	0	0	0	0	0	0	0	0	0	0	0	0	0	0	0	6950.9	0	0	0	0	0	0	0	0	0
0	0	0	0	0	0	0	0	0	0	0	0	0	0	0	0	0	0	0	0	0	0	0	0	0	0	0	0	0	0	0	0	0	0	0	0	0	0	0	0	145782	0	0	0	0	0	0	0	0	0
0	0	0	1.06062	8564.43	0	0	0	0	0	0	0	0	0	0	0	8705.19	0	0	0	0	343162	0	0	0	0	0	0	0	0	0	0	0	0	0	0	0	0	0	0	446220	0	0	0	0	0	0	0	0	158531
1.982	1.259	0	1.06062	21123.2	0	0	0	0	0	0	0	0	43930.7	0	0	11992.4	0	0	0	0	36661.3	0	0	0	0	0	0	0	0	0	0	0	0	0	0	0	0	0	0	255049	0	0	0	0	0	0	0	0	145797
2.722	0.581	0	1.06062	111179	0	0	0	0	0	0	0	0	674707	0	0	70273.7	0	0	0	0	902301	0	0	0	32058.9	0	0	0	0	0	0	77635.6	24267	0	0	0	556309	0	0	775010	0	0	0	0	35009.6	0	0	100526	804776
0.209	1.547	0	1.06062	130277	0	7753474	282051	0	797205	396332	0	498857	0	38255.6	0	0	0	0	215867	0	0	67930.4	251476	977.406	14049.9	0	0	0	0	3358.22	87.9217	356117	0	70882.9	16232.3	40623.2	0	294710	0	431662	0	0	0	0	0	0	0	192216	139941
0.21	0.647	0	1.06062	132360	0	9761001	593388	298084	898324	972567	293213	995425	177717	387350	139695	83177.2	118969	0	296694	0	946634	336786	255486	136439	116199	0	371589	0	89809.7	122184	2476.79	356117	15785	88969.9	131864	107140	2116773	329660	0	1013704	120560	39586.1	0	0	105814	37126.4	115288	189554	979367
0.188	0	0	0.55152	133110	876175	10030150	587066	627835	888753	929098	326977	950935	885106	383224	164417	91403.7	163824	1637379	293533	630159	1288285	320186	252765	129714	115470	0	2741481	0	113308	121417	2441.4	356117	36356.4	88411.5	130459	105998	2156170	326148	0	1002905	375070	622167	0	0	117552	73447.6	292919	187535	973220
0.157	0.153	0	0	132981	1873256	10243710	581371	621744	880131	892594	326185	913572	850329	379506	164259	90241.4	163666	3023298	290686	751985	1275787	305395	250313	123722	115334	0	2658648	0	113198	121274	2450.25	356117	34928	88307.1	129194	104970	2153624	322984	354243	993176	371432	621567	60122.3	0	117413	73376.8	290749	185716	972071
0.19	1.392	0	0	135567	1873256	10450650	574229	614106	869319	877678	326406	898306	836120	374844	167452	89032.6	166848	3039501	287114	751985	1260113	299330	247237	121265	115109	670636	2589271	761664	115399	121037	2423.71	356117	34344.3	88134.9	127606	103680	2149426	319016	488615	980974	366868	633652	185993	84908.6	117184	74803.4	288387	183434	970176
0.224	1.838	0	0	143520	1873256	10636850	572119	611850	866125	865897	325689	886248	824897	373467	177277	88474.7	176637	3085906	286060	751985	1255484	292839	246329	118635	115280	1099700	2552850	778836	122170	121217	2344.1	356117	33883.3	88266.1	127138	103299	2152624	317844	486402	977370	365521	670827	190270	337494	117358	79192.1	285291	182760	971620
0.164	0	0	0	156684	1873256	10696420	581429	621806	880219	884469	323258	905256	842589	379544	193537	87591.3	192838	3103068	290714	751985	1275913	305608	250337	123808	117663	1117500	2555186	776721	133375	123722	2361.79	356117	34610	90090.2	129206	104980	2197110	323016	491354	993274	371468	732357	201182	340931	119784	86455.7	286919	185734	991699
0.294	2.592	0	0	158855	1873256	10475800	608537	650796	921257	946625	336262	968873	901803	397239	196218	88707.1	195510	3148705	304268	751985	1335400	336786	262009	136439	122576	1180868	2626820	775875	135223	128888	2441.4	356117	37042.3	93851.8	135230	109875	2288847	338076	512534	1039584	388787	742504	217052	355626	124785	87653.6	295440	194394	1033106
0.27	1.653	0	0	155214	1873256	10113990	627394	670963	949804	976108	343245	999049	929889	409549	191721	91822.1	191029	3220900	313697	751985	1376780	364772	270128	147777	125663	1174502	2841156	802943	132124	132135	2414.87	356117	38195.9	96215.6	139421	113279	2346495	348552	563851	1071797	400835	725484	219746	391233	127928	85644.4	315419	200417	1059126
0.275	0.75	0	0	149589	1873256	9775561	623938	667267	944572	972103	351552	994950	926074	407293	184773	93588.8	184106	3419750	311969	751985	1369196	367645	268640	148941	125083	1119385	2913997	858348	127336	131525	2591.78	356117	38039.2	95771.4	138653	112655	2335662	346632	582502	1065893	398627	699194	218119	404174	127337	82540.8	320845	199313	1054237
0.218	0	0	0	140777	1873256	9571270	613462	656063	928713	956317	348115	978793	911036	400454	173888	90845.8	173261	3469702	306731	751985	1346207	368496	264129	149286	122834	1036835	2900380	877803	119834	129160	2485.63	356117	37421.5	94049.8	136325	110764	2293676	340812	572175	1047997	391934	658005	212319	397009	125048	77678.4	318770	195967	1035286
0.304	2.331	0	0	130366	1873256	8968101	591739	632832	895827	929040	337481	950875	885050	386274	161029	88939.6	160448	3381399	295870	751985	1298539	362750	254777	146958	118834	941009	2837852	866806	110972	124954	2529.86	356117	36354.2	90986.7	131498	106842	2218973	328744	556475	1010888	378056	609344	203807	386115	120976	71933.9	313249	189028	1001567
0.279	1.426	0	0	120804	1873256	8244034	568843	608346	861165	888937	323850	909830	846846	371328	149218	86103.6	148679	3261840	284422	751985	1248295	344341	244919	139500	113992	839947	2695230	846717	102833	119863	2503.32	356117	34784.9	87279.5	126410	102708	2128564	316024	531080	971774	363428	564650	196122	368495	116046	66657.7	302749	181714	960760
0.285	1.651	0	0	117498	1873256	7599832	557258	595957	843627	847790	311391	867715	807647	363766	145134	81082.4	144610	3074976	278629	751985	1222873	335509	239931	135922	110692	771344	2550352	810133	100019	116393	2432.56	356117	33174.8	84753.4	123835	100616	2066956	309588	492619	951983	356026	549198	192585	341808	112688	64833.6	288674	178013	932952
2.745	2.345	0	0	99512.4	1733120	0	0	586848	0	0	0	0	783099	0	0	76712.1	0	0	0	695730	1204181	0	0	136396	108030	0	0	0	0	0	2370.64	329476	32166.4	0	0	0	2017248	304856	0	937432	350584	0	94023.6	0	109978	0	132118	62332.1	910516
2.865	1.565	0	0	10406.9	0	0	0	0	0	0	0	0	0	0	0	0	0	0	0	0	179143	0	0	0	0	0	0	0	0	0	0	0	0	0	0	0	0	0	0	0	0	0	0	0	0	0	0	0	0
1.622	2.066	0	0	0	0	0	0	0	0	0	0	0	0	0	0	0	0	0	0	0	0	0	0	0	0	0	0	0	0	0	0	0	0	0	0	0	0	0	0	0	0	0	0	0	0	0	0	0	0
0.427	0	0	0	0	0	0	0	0	0	0	0	0	0	0	0	0	0	0	0	0	0	0	0	0	0	0	0	0	0	0	0	0	0	0	0	0	0	0	0	0	0	0	0	0	0	0	0	0	0
0.309	0	0	0	0	0	0	0	0	0	0	0	0	0	0	0	0	0	0	0	0	0	0	0	0	0	0	0	0	0	0	0	0	0	0	0	0	0	0	0	0	0	0	0	0	0	0	0	0	0
1.401	0.676	0	0	0	0	0	0	0	0	0	0	0	0	0	0	0	0	0	0	0	0	0	0	0	0	0	0	0	0	0	0	0	0	0	0	0	0	0	0	0	0	0	0	0	0	0	0	0	0
1.654	0.877	0	0	0	0	0	0	0	0	0	0	0	0	0	0	0	0	0	0	0	0	0	0	0	0	0	0	0	0	0	0	0	0	0	0	0	0	0	0	0	0	0	0	0	0	0	0	0	0
0	0	0	0	0	0	0	0	0	0	0	0	0	0	0	0	0	0	0	0	0	0	0	0	0	0	0	0	0	0	0	0	0	0	0	0	0	0	0	0	0	0	0	0	0	0	0	0	0	0
1.28	0	0	0	0	0	0	0	0	0	0	0	0	0	0	0	0	0	0	0	0	0	0	0	0	0	0	0	0	0	0	0	0	0	0	0	0	0	0	0	0	0	0	0	0	0	0	0	0	0
1.427	1.127	0	0	0	0	0	0	0	0	0	0	0	0	0	0	0	0	0	0	0	0	0	0	0	0	0	0	0	0	0	0	0	0	0	0	0	0	0	0	0	0	0	0	0	0	0	0	0	0
0	3.262	0	0	0	0	0	0	0	0	0	0	0	0	0	0	0	0	0	0	0	0	0	0	0	0	0	0	0	0	0	0	0	0	0	0	0	0	0	0	0	0	0	0	0	0	0	0	0	0
0	0.293	0	0	0	0	0	0	0	0	0	0	0	0	0	0	0	0	0	0	0	0	0	0	0	0	0	0	0	0	0	0	0	0	0	0	0	0	0	0	0	0	0	0	0	0	0	0	0	0
0	0.087	0	0	0	0	0	0	0	0	0	0	0	0	0	0	0	0	0	0	0	0	0	0	0	0	0	0	0	0	0	0	0	0	0	0	0	0	0	0	0	0	0	0	0	0	0	0	0	0
0	5.016	0	0	0	0	0	0	0	0	0	0	0	0	0	0	0	0	0	0	0	0	0	0	0	0	0	0	0	0	0	0	0	0	0	0	0	0	0	0	0	0	0	0	0	0	0	0	0	0
0	0	0	0	0	0	0	0	0	0	0	0	0	0	0	0	0	0	0	0	0	0	0	0	0	0	0	0	0	0	0	0	0	0	0	0	0	0	0	0	0	0	0	0	0	0	0	0	0	0
0	0.124	0	0	0	0	0	0	0	0	0	0	0	0	0	0	0	0	0	0	0	0	0	0	0	0	0	0	0	0	0	0	0	0	0	0	0	0	0	0	0	0	0	0	0	0	0	0	0	0
0	0	0	0	0	0	0	0	0	0	0	0	0	0	0	0	0	0	0	0	0	0	0	0	0	0	0	0	0	0	0	0	0	0	0	0	0	0	0	0	0	0	0	0	0	0	0	0	0	0
0	0	0	0	0	0	0	0	0	0	0	0	0	0	0	0	0	0	0	0	0	0	0	0	0	0	0	0	0	0	0	0	0	0	0	0	0	0	0	0	0	0	0	0	0	0	0	0	0	0
0	1.569	0	0	0	0	0	0	0	0	0	0	0	0	0	0	0	0	0	0	0	0	0	0	0	0	0	0	0	0	0	0	0	0	0	0	0	0	0	0	0	0	0	0	0	0	0	0	0	0
0	0.812	0	0	0	0	0	0	0	0	0	0	0	0	0	0	0	0	0	0	0	0	0	0	0	0	0	0	0	0	0	0	0	0	0	0	0	0	0	0	0	0	0	0	0	0	0	0	0	0
0	0.682	0	0	0	0	0	0	0	0	0	0	0	0	0	0	0	0	0	0	0	0	0	0	0	0	0	0	0	0	0	0	0	0	0	0	0	0	0	0	0	0	0	0	0	0	0	0	0	0
0	0	0	0	0	0	0	0	0	0	0	0	0	0	0	0	0	0	0	0	0	0	0	0	0	0	0	0	0	0	0	0	0	0	0	0	0	0	0	0	0	0	0	0	0	0	0	0	0	0
0	4.3	0	0	0	0	0	0	0	0	0	0	0	0	0	0	0	0	0	0	0	0	0	0	0	0	0	0	0	0	0	0	0	0	0	0	0	0	0	0	0	0	0	0	0	0	0	0	0	0
0	0.765	0	0	0	0	0	0	0	0	0	0	0	0	0	0	0	0	0	0	0	0	0	0	0	0	0	0	0	0	0	0	0	0	0	0	0	0	0	0	0	0	0	0	0	0	0	0	0	0
0	1.244	0	0	0	0	0	0	0	0	0	0	0	0	0	0	0	0	0	0	0	0	0	0	0	0	0	0	0	0	0	0	0	0	0	0	0	0	0	0	0	0	0	0	0	0	0	0	0	0
1.591	0.879	0	0	0	0	0	0	0	0	0	0	0	0	0	0	0	0	0	0	0	0	0	0	0	0	0	0	0	0	0	0	0	0	0	0	0	0	0	0	0	0	0	0	0	0	0	0	0	0
1.921	1.918	0	0	0	0	0	0	0	0	0	0	0	0	0	0	0	0	0	0	0	0	0	0	0	0	0	0	0	0	0	0	0	0	0	0	0	0	0	0	0	0	0	0	0	0	0	0	0	0
0.346	0	0	0	0	0	0	0	0	0	0	0	0	0	0	0	0	0	0	0	0	0	0	0	0	0	0	0	0	0	0	0	0	0	0	0	0	0	0	0	0	0	0	0	0	0	0	0	0	0
1.169	1.277	0	0	0	0	0	0	0	0	0	0	0	0	0	0	0	0	0	0	0	0	0	0	0	0	0	0	0	0	0	0	0	0	0	0	0	0	0	0	0	0	0	0	0	0	0	0	0	0
0.607	0	0	0	0	0	0	0	0	0	0	0	0	0	0	0	0	0	0	0	0	0	0	0	0	0	0	0	0	0	0	0	0	0	0	0	0	0	0	0	0	0	0	0	0	0	0	0	0	0
0.476	0	0	0	0	0	0	0	0	0	0	0	0	0	0	0	0	0	0	0	0	0	0	0	0	0	0	0	0	0	0	0	0	0	0	0	0	0	0	0	0	0	0	0	0	0	0	0	0	0
0	0	0	0	0	0	0	0	0	0	0	0	0	0	0	0	0	0	0	0	0	0	0	0	0	0	0	0	0	0	0	0	0	0	0	0	0	0	0	0	0	0	0	0	0	0	0	0	0	0
1.238	0.276	0	0	0	0	0	0	0	0	0	0	0	0	0	0	0	0	0	0	0	0	0	0	0	0	0	0	0	0	0	0	0	0	0	0	0	0	0	0	0	0	0	0	0	0	0	0	0	0
2.646	0.543	0	0	0	0	0	0	0	0	0	0	0	0	0	0	0	0	0	0	0	0	0	0	0	0	0	0	0	0	0	0	0	0	0	0	0	0	0	0	0	0	0	0	0	0	0	0	0	0
0.253	1.373	0	0	0	0	0	0	0	0	0	0	0	0	0	0	0	0	0	0	0	0	0	0	0	0	0	0	0	0	0	0	0	0	0	0	0	0	0	0	0	0	0	0	0	0	0	0	0	0
0.16	0	0	0	0	0	0	0	0	0	0	0	0	0	0	0	0	0	0	0	0	0	0	0	0	0	0	0	0	0	0	0	0	0	0	0	0	0	0	0	0	0	0	0	0	0	0	0	0	0
0.26	0.695	0	0	0	0	0	0	0	0	0	0	0	0	0	0	0	0	0	0	0	0	0	0	0	0	0	0	0	0	0	0	0	0	0	0	0	0	0	0	0	0	0	0	0	0	0	0	0	0
0.246	1.687	0	0	0	0	0	0	0	0	0	0	0	0	0	0	0	0	0	0	0	0	0	0	0	0	0	0	0	0	0	0	0	0	0	0	0	0	0	0	0	0	0	0	0	0	0	0	0	0
0.25	1.841	0	0	0	0	0	0	0	0	0	0	0	0	0	0	0	0	0	0	0	0	0	0	0	0	0	0	0	0	0	0	0	0	0	0	0	0	0	0	0	0	0	0	0	0	0	0	0	0
0.318	3.391	0	0	17674.5	0	0	0	0	0	0	0	0	0	0	0	0	0	0	0	0	0	0	0	0	0	0	0	0	0	0	0	0	0	0	0	0	0	0	0	0	0	0	0	0	0	0	0	0	0
0.192	0	0	0	179894	0	0	0	0	0	0	0	0	0	0	0	0	0	0	0	0	0	0	0	0	0	0	0	0	0	0	0	0	0	0	0	0	0	0	0	0	0	0	0	0	0	0	0	0	0
0.259	2.785	0	0	180417	0	0	0	0	0	0	0	0	0	0	0	0	0	0	0	0	0	0	0	0	0	0	0	0	0	0	0	0	0	0	0	0	0	0	0	0	0	0	0	0	0	0	0	0	536959
0.351	6.32	0	0	175216	0	0	0	0	0	0	0	0	0	0	0	0	0	0	0	0	0	0	0	0	20222.9	0	0	0	0	0	0	0	0	0	0	0	0	0	0	0	0	0	0	0	0	0	0	0	1090763
0.194	0	0	0	167470	0	0	0	0	0	0	0	0	0	0	0	0	0	0	0	0	0	0	0	0	128451	0	0	0	0	0	330.776	0	0	0	0	0	1010373	0	0	0	0	0	0	0	73044.7	0	0	0	1082623
0.233	0.766	0	0	156240	0	0	0	0	0	0	0	0	0	0	0	0	0	0	0	0	0	0	0	0	126282	0	0	0	0	0	3157.9	0	0	0	0	0	2358068	0	0	0	0	0	0	0	128559	0	0	0	1064350
0.254	2.036	0	0	142583	0	0	0	0	0	0	0	0	0	0	0	30425	0	0	0	0	0	0	0	0	121942	0	0	0	0	82019.1	3065.02	3130.49	0	0	0	0	2277013	0	0	0	0	0	0	0	124140	0	0	0	1027765
0.315	4.193	0	0	133277	0	0	0	0	0	0	0	0	0	0	0	91729.1	0	15037.3	0	0	0	0	0	0	116238	0	0	0	0	122224	2972.14	348113	0	0	0	0	2170505	0	0	177623	0	0	0	0	118333	0	0	0	979691
0.255	2.069	0	0	130978	0	0	108813	0	0	0	0	0	0	0	0	86103.6	0	2998753	0	0	0	0	189780	0	111096	0	0	0	0	116817	2839.46	332868	0	84204.5	0	27885.7	2074483	46014.6	0	874973	0	0	0	0	113098	10257.4	172977	0	936350
2.317	1.957	0	0	110479	0	0	0	500332	0	0	0	0	0	0	0	80896.4	0	0	0	0	714634	0	0	0	107865	0	0	0	0	59565.6	2733.31	323843	0	0	0	0	2014159	276644	0	850680	0	0	32564	0	109809	0	163033	0	909122
1.879	0.684	0	0	0	0	0	0	0	0	0	0	0	0	0	0	8608.62	0	0	0	0	0	0	0	0	0	0	0	0	0	0	0	0	0	0	0	0	0	0	0	0	0	0	0	0	0	0	0	0	0
0	0	0	0	0	0	0	0	0	0	0	0	0	0	0	0	0	0	0	0	0	0	0	0	0	0	0	0	0	0	0	0	0	0	0	0	0	0	0	0	0	0	0	0	0	0	0	0	0	0
1.419	2.585	0	0	0	0	0	0	0	0	0	0	0	0	0	0	0	0	0	0	0	0	0	0	0	0	0	0	0	0	0	0	0	0	0	0	0	0	0	0	0	0	0	0	0	0	0	0	0	0
1.585	2.782	0	0	0	0	0	0	0	0	0	0	0	0	0	0	0	0	0	0	0	0	0	0	0	0	0	0	0	0	0	0	0	0	0	0	0	0	0	0	0	0	0	0	0	0	0	0	0	0
0	0	0	0	0	0	0	0	0	0	0	0	0	0	0	0	0	0	0	0	0	0	0	0	0	0	0	0	0	0	0	0	0	0	0	0	0	0	0	0	0	0	0	0	0	0	0	0	0	0
1.949	2.871	0	0	0	0	0	0	0	0	0	0	0	0	0	0	0	0	0	0	0	0	0	0	0	0	0	0	0	0	0	0	0	0	0	0	0	0	0	0	0	0	0	0	0	0	0	0	0	0
0.884	0.367	0	0	0	0	0	0	0	0	0	0	0	0	0	0	0	0	0	0	0	0	0	0	0	0	0	0	0	0	0	0	0	0	0	0	0	0	0	0	0	0	0	0	0	0	0	0	0	0
0.466	0	0	0	0	0	0	0	0	0	0	0	0	0	0	0	0	0	0	0	0	0	0	0	0	0	0	0	0	0	0	0	0	0	0	0	0	0	0	0	0	0	0	0	0	0	0	0	0	0
0	0	0	0	0	0	0	0	0	0	0	0	0	0	0	0	0	0	0	0	0	0	0	0	0	0	0	0	0	0	0	0	0	0	0	0	0	0	0	0	0	0	0	0	0	0	0	0	0	0
0	0.313	0	0	0	0	0	0	0	0	0	0	0	0	0	0	0	0	0	0	0	0	0	0	0	0	0	0	0	0	0	0	0	0	0	0	0	0	0	0	0	0	0	0	0	0	0	0	0	0
0	1.968	0	0	0	0	0	0	0	0	0	0	0	0	0	0	0	0	0	0	0	0	0	0	0	0	0	0	0	0	0	0	0	0	0	0	0	0	0	0	0	0	0	0	0	0	0	0	0	0
0	0.096	0	0	0	0	0	0	0	0	0	0	0	0	0	0	0	0	0	0	0	0	0	0	0	0	0	0	0	0	0	0	0	0	0	0	0	0	0	0	0	0	0	0	0	0	0	0	0	0
0	2.305	0	0	0	0	0	0	0	0	0	0	0	0	0	0	0	0	0	0	0	0	0	0	0	0	0	0	0	0	0	0	0	0	0	0	0	0	0	0	0	0	0	0	0	0	0	0	0	0
0	0.854	0	0	0	0	0	0	0	0	0	0	0	0	0	0	0	0	0	0	0	0	0	0	0	0	0	0	0	0	0	0	0	0	0	0	0	0	0	0	0	0	0	0	0	0	0	0	0	0
0	3.71	0	0	0	0	0	0	0	0	0	0	0	0	0	0	0	0	0	0	0	0	0	0	0	0	0	0	0	0	0	0	0	0	0	0	0	0	0	0	0	0	0	0	0	0	0	0	0	0
0	2.99	0	0	0	0	0	0	0	0	0	0	0	0	0	0	0	0	0	0	0	0	0	0	0	0	0	0	0	0	0	0	0	0	0	0	0	0	0	0	0	0	0	0	0	0	0	0	0	0
0	3.275	0	0	0	0	0	0	0	0	0	0	0	0	0	0	0	0	0	0	0	0	0	0	0	0	0	0	0	0	0	0	0	0	0	0	0	0	0	0	0	0	0	0	0	0	0	0	0	0
0	0.132	0	0	0	0	0	0	0	0	0	0	0	0	0	0	0	0	0	0	0	0	0	0	0	0	0	0	0	0	0	0	0	0	0	0	0	0	0	0	0	0	0	0	0	0	0	0	0	0
0	0.932	0	0	0	0	0	0	0	0	0	0	0	0	0	0	0	0	0	0	0	0	0	0	0	0	0	0	0	0	0	0	0	0	0	0	0	0	0	0	0	0	0	0	0	0	0	0	0	0
0	1.584	0	0	0	0	0	0	0	0	0	0	0	0	0	0	0	0	0	0	0	0	0	0	0	0	0	0	0	0	0	0	0	0	0	0	0	0	0	0	0	0	0	0	0	0	0	0	0	0
0	0	0	0	0	0	0	0	0	0	0	0	0	0	0	0	0	0	0	0	0	0	0	0	0	0	0	0	0	0	0	0	0	0	0	0	0	0	0	0	0	0	0	0	0	0	0	0	0	0
0	0	0	0	0	0	0	0	0	0	0	0	0	0	0	0	0	0	0	0	0	0	0	0	0	0	0	0	0	0	0	0	0	0	0	0	0	0	0	0	0	0	0	0	0	0	0	0	0	0
0	0.765	0	0	0	0	0	0	0	0	0	0	0	0	0	0	0	0	0	0	0	0	0	0	0	0	0	0	0	0	0	0	0	0	0	0	0	0	0	0	0	0	0	0	0	0	0	0	0	0
0	0	0	0	0	0	0	0	0	0	0	0	0	0	0	0	0	0	0	0	0	0	0	0	0	0	0	0	0	0	0	0	0	0	0	0	0	0	0	140626	0	0	0	0	0	0	0	0	0	0
1.838	3.881	0	0	0	0	0	0	0	0	0	0	0	0	0	0	0	0	0	0	0	0	0	0	0	0	0	0	0	0	0	0	0	0	0	0	0	0	0	143241	0	0	0	0	51531.8	0	0	0	0	0
2.844	1.65	0	0	0	0	0	0	0	0	0	0	0	0	0	0	0	0	0	0	0	0	207301	0	0	0	0	0	0	0	0	0	0	0	0	0	0	0	0	174983	0	0	0	0	100652	0	0	6179.34	0	0
2.254	0	0	0	0	0	0	0	0	0	0	0	0	0	0	0	0	0	28265.6	0	0	0	246399	39338.8	29275.5	0	0	0	0	0	0	1305.27	0	0	0	0	15883.4	0	0	139175	0	0	0	0	54108.6	0	0	154657	0	0
3.037	2.615	0	0	0	0	0	0	0	0	0	0	0	0	0	0	0	0	0	0	0	0	89074.5	38555.1	52228.1	0	0	0	0	0	0	236.261	0	0	0	0	7025.39	0	0	0	0	0	0	0	0	0	0	34332.3	0	0
1.162	1.638	0	0	0	0	0	0	0	0	0	0	0	0	0	0	0	0	0	0	0	0	0	0	0	0	0	0	0	0	0	0	0	0	0	0	0	0	0	0	0	0	0	0	0	0	0	0	0	0
1.624	0.97	0	0	0	0	0	0	0	0	0	0	0	0	0	0	0	0	0	0	0	0	0	0	0	0	0	0	0	0	0	0	0	0	0	0	0	0	0	0	0	0	0	0	0	0	0	0	0	0
1.865	0	0	0	0	0	0	0	0	0	0	0	0	0	0	0	0	0	0	0	0	0	0	0	0	0	0	0	0	0	0	0	0	0	0	0	0	0	0	0	0	0	0	0	0	0	0	0	0	0
2.398	0	0	0	0	0	0	0	0	0	0	0	0	0	0	0	0	0	0	0	0	0	49009.3	0	32210.3	0	0	0	0	0	0	0	0	0	0	0	0	0	0	0	0	0	0	0	0	0	0	0	0	0
3.776	3.153	0	0	0	0	0	0	0	0	0	0	0	0	0	0	0	0	0	0	0	0	89883.3	49178.8	30705.7	0	0	0	0	0	0	0	0	0	0	0	1967.63	0	0	0	0	0	0	0	0	0	0	0	0	0
0.228	1.475	0	0	0	0	0	0	0	0	0	0	0	0	0	0	0	0	0	0	0	0	350726	270484	64984.8	0	0	0	0	0	0	0	0	0	0	0	113429	0	0	0	0	0	0	0	0	0	0	38573.2	0	0
0.167	0	0	0	0	0	0	0	0	475771	0	0	0	0	0	0	0	0	1316241	0	0	0	328061	264830	132904	0	0	0	0	0	0	671.519	0	0	0	0	111058	0	91247	21292.7	0	0	0	0	39075.4	0	0	322217	0	0
0.232	0.757	0	0	0	0	0	564185	170345	913921	0	0	0	0	0	0	0	0	2958964	54639.2	0	0	307949	259923	124757	0	0	0	0	0	124404	2534.28	0	0	0	115791	109000	0	335384	621911	0	0	0	0	431519	0	0	318292	78658.9	0
0.247	2.726	0	0	0	0	0	593611	634834	898661	0	274930	0	0	324218	0	83369.7	0	2939597	296806	59480.2	0	292413	255583	118463	98838.1	0	0	0	0	133986	2481.21	0	0	36997.3	131914	107180	1728696	329784	621174	0	0	298238	0	431007	71077.8	0	315547	189626	0
0.209	1.291	0	0	0	0	0	584525	625117	884906	0	350581	0	0	381565	115249	87684.3	0	2957238	292262	754860	0	281453	251670	114023	126878	0	0	0	7150.54	133412	2494.48	105028	0	97145.9	129894	105539	2369185	324736	614746	0	181726	698594	0	426547	129165	0	312547	186723	0
0.217	0.876	0	0	0	788971	5641862	579816	620081	877777	75181.8	347812	37706.2	0	378491	192891	85359.7	86359	3003451	289908	749309	411003	288051	249643	116695	127046	0	0	0	132930	133589	2414.87	354850	0	97274.4	128848	104689	2372317	322120	610004	49149.2	370438	729912	0	423257	129336	67026.9	310408	185219	838830
0.124	0	6.653	0	159305	1882331	9832040	587938	628767	890072	971639	348817	994475	0	383793	208176	85266.7	207424	3057238	293969	755628	1290196	296244	253140	120015	128908	0	0	0	143464	135548	2613.89	357842	0	98700.7	130653	106155	2407102	326632	613166	1004393	375627	787752	0	425450	131232	92995.2	310281	187813	1086482
0.083	0	3.251	0	171397	1951659	9672312	612367	654893	927056	1044590	362069	1069141	0	399740	211711	85359.7	210946	3065100	306184	783458	1343806	314334	263658	127343	134857	0	0	0	145900	141802	2919.07	371022	0	103255	136082	110566	2518178	340204	625073	1046127	391235	801128	0	433712	137288	94574.2	316090	195617	1136618
0.196	4.171	3.343	0	167963	2057347	9359918	624866	668260	945978	1092063	375520	1117730	0	407899	207469	89776.4	206720	3083700	312433	825885	1371235	346044	269040	140190	139717	0	0	0	142976	146913	3011.95	391114	0	106977	138859	112823	2608936	347148	655947	1067480	399220	785077	142838	455135	142236	92679.4	333771	199610	1177583
0.113	0.057	3.425	0	162714	2076608	9030316	619315	662323	937574	1097054	390817	1122838	0	404275	200984	97122.2	200259	3220230	309658	833617	1359053	347321	266650	140707	139751	0	3147826	641405	138508	146948	3118.1	394776	0	107002	137626	111821	2609566	344064	661005	1057997	395674	760539	243972	458644	142270	89782.6	341015	197837	1177868
0.124	0.42	3.488	0	153408	2070990	8838820	610970	653399	924941	1086666	395508	1112206	0	398828	189490	97726.6	188806	3270948	305485	831362	1340741	345831	263057	140103	138571	0	3235259	872516	130586	145708	3078.29	393708	19185.8	106099	135771	110314	2587530	339428	644883	1043741	390342	717044	243429	447458	141069	84648	337473	195171	1167921
0.134	1.282	3.212	0	141695	2031296	8239181	594799	636105	900460	1055791	387897	1080605	94799.6	388272	175022	97354.7	174390	3182742	297400	815427	1305254	339978	256094	137732	136116	682400	3110606	838681	120616	143126	3038.49	386161	41314	104220	132178	107394	2541694	330444	625389	1016115	380011	662294	239823	433932	138570	78184.8	333930	190005	1147232
0.052	0	3.072	0	132804	1963018	7503642	573811	613659	868686	1003384	376030	1026967	955874	374571	164040	93960.8	163447	3079002	286906	788018	1259197	329231	247058	133378	131593	859171	2916737	817111	113047	138370	2958.88	373181	39263.3	100756	127514	103605	2457223	318784	590616	980261	366602	620737	235013	409804	133965	73278.8	345420	183301	1109105
0.138	1.402	0	0	127958	1898259	6948569	569405	608947	862016	966183	363068	988891	920435	371695	158055	87823.8	157484	2942186	284702	762022	1249527	316888	245160	128378	126916	810964	2725366	874208	108923	133453	2812.92	360870	37807.6	97175.4	126534	102809	2369902	316336	549731	972733	363786	598090	236080	381436	129204	70605.3	307377	181893	1069692
0.668	1.656	0	0	111553	1875108	0	0	584569	0	0	0	0	900310	0	0	83174.6	0	0	0	752728	1199504	0	0	125921	123347	0	0	0	0	0	2706.77	356469	36981	0	0	0	2303248	303672	0	933791	349223	0	22495	0	125570	0	39106.1	0	1039606
2.039	3.908	0	0	43252	477240	0	0	15688.2	0	0	0	0	516267	0	0	54245.8	0	0	0	336832	668074	0	0	22474.5	49622.4	0	0	0	0	0	555.338	176147	15056.5	0	0	0	1173480	104646	0	533990	175894	0	84708.5	0	53393.7	0	0	18462.3	521013
1.191	2.289	0	0	8922.57	326898	0	0	0	0	0	0	0	273124	0	0	30005.1	0	0	0	209164	406129	0	0	24411.6	44019.4	0	0	0	0	0	662.403	104669	13629	0	0	0	844656	74055.9	0	383753	89691	0	68380.1	0	45941.9	0	41530.6	29121.2	466436
0	0.67	0	0	0	0	0	0	0	0	0	0	0	0	0	0	0	0	0	0	0	0	0	0	0	0	0	0	0	0	0	0	0	0	0	0	0	0	0	0	0	0	0	0	0	0	0	0	0	0
0	1.089	0	0	0	0	0	0	0	0	0	0	0	0	0	0	0	0	0	0	0	0	0	0	0	0	0	0	0	0	0	0	0	0	0	0	0	0	0	0	0	0	0	0	0	0	0	0	0	0
0	0.097	0	0	0	0	0	0	0	0	0	0	0	0	0	0	0	0	0	0	0	0	0	0	0	0	0	0	0	0	0	0	0	0	0	0	0	0	0	0	0	0	0	0	0	0	0	0	0	0
0	0.542	0	0	0	0	0	0	0	0	0	0	0	0	0	0	0	0	0	0	0	0	0	0	0	0	0	0	0	0	0	0	0	0	0	0	0	0	0	0	0	0	0	0	0	0	0	0	0	0
0	0	0	0	0	0	0	0	0	0	0	0	0	0	0	0	0	0	0	0	0	0	0	0	0	0	0	0	0	0	0	0	0	0	0	0	0	0	0	0	0	0	0	0	0	0	0	0	0	0
0	0	0	0	0	0	0	0	0	0	0	0	0	0	0	0	0	0	0	0	0	0	0	0	0	0	0	0	0	0	0	0	0	0	0	0	0	0	0	0	0	0	0	0	0	0	0	0	0	0
0	0	0	0	0	0	0	0	0	0	0	0	0	0	0	0	0	0	0	0	0	0	0	0	0	0	0	0	0	0	0	0	0	0	0	0	0	0	0	0	0	0	0	0	0	0	0	0	0	0
0	0	0	0	0	0	0	0	0	0	0	0	0	0	0	0	0	0	0	0	0	0	0	0	0	0	0	0	0	0	0	0	0	0	0	0	0	0	0	0	0	0	0	0	0	0	0	0	0	258217
0	0	0	0	0	0	0	0	0	0	0	0	0	0	0	0	0	0	0	0	271178	0	0	0	0	0	0	0	0	0	0	0	0	0	270.26	0	0	818250	228781	0	39476.4	0	0	0	0	67179.3	0	0	133694	1040313
0	0	0	0	0	0	0	0	0	0	567160	165929	0	541570	0	0	25366.3	0	0	78299.7	799393	0	120412	72293.6	54766	96731.5	0	0	0	0	39133.5	374.038	366857	33566.9	92930.3	0	0	2266375	315468	0	970064	0	0	142312	0	123560	0	155790	181394	1022963
0	0.988	0	0	138651	1627630	0	317448	0	0	1062697	345555	1047219	1012379	0	0	89776.4	0	0	280094	780980	1189615	284646	241192	115316	118894	0	1813827	0	0	125017	3016.37	369848	41584.3	91033.1	89706.1	96319.2	2220104	311216	0	956989	0	0	191845	0	121037	0	312004	178949	1002078
0	1.078	0	0	150803	1893073	2946666	553723	126533	626342	1044996	341753	1069556	995516	0	0	87265.9	48387.9	0	276862	759940	1215115	275920	238409	111781	116379	0	2973705	0	111452	122373	2919.07	359884	40891.6	89107.2	123050	99977.8	2173138	307624	0	945944	332005	0	189530	0	118477	0	306674	176884	980879
0	1.782	0	0	157474	1865354	9633484	552456	590821	836357	1046679	337111	1071279	997119	191267	99309	85638.6	193810	1359574	276228	748813	1212334	277090	237863	112255	116092	0	2935834	0	134047	122071	2874.84	354615	40957.5	88887.8	122768	99749	2167786	306920	445374	943779	352958	192604	196208	0	118185	66561.8	305940	176479	978463
0	0.094	0	0	167914	1873071	9703640	554796	593324	839900	1087014	336748	1112562	1035544	362158	207408	84987.8	206659	2626653	277398	751911	1217469	289647	238870	117342	116856	0	2941071	0	142934	122875	2892.53	356082	42535.8	89472.9	123288	100172	2182057	308220	574915	947776	354453	784846	211587	311222	118963	92652.1	306834	177226	984905
0	0	0	0	168861	1912272	9519204	574567	614468	869831	1184747	343512	1212592	1128649	375065	208578	86196.6	207825	2676126	287284	767647	1260856	301565	247383	122170	120356	177462	3019956	0	143741	126555	2936.76	363534	46360.2	92152.5	127682	103741	2247406	319204	581975	981552	367085	789274	228377	403809	122526	93174.8	313313	183542	1014401
0	1.397	0	0	164480	1996045	9218282	581299	621667	880022	1255145	353379	1284644	1195714	379459	203166	92380	202433	2749376	290650	801276	1275629	315079	250282	127645	124264	1030888	3184092	161757	140011	130663	3069.45	379460	49114.9	95144.3	129178	104957	2320369	322944	617064	993053	371386	768795	231588	428156	126504	90757.3	326622	185693	1047334
0	0.111	0	0	159329	2002651	9024579	573235	613043	867814	1271569	365019	1301454	1211360	374195	196804	97726.6	196093	2944007	286618	803928	1257933	312525	246810	126610	124427	1000146	3190136	812670	135626	130835	3078.29	380716	49757.6	95269.2	127386	103501	2323414	318464	627286	979277	366234	744718	230486	435248	126670	87915	332143	183117	1048708
0	0.531	0	0	152036	1986909	8890444	559908	598790	847638	1263444	368210	1293138	1203620	365496	187796	98377.5	187118	3063854	279954	797609	1228687	310290	241072	125705	122840	951437	3155165	828742	129419	129166	3069.45	377723	49439.7	94054.3	124424	101094	2293785	311060	614114	956510	357719	710632	226458	426108	125054	83891.1	328664	178860	1035335
0	0.214	0	0	142287	1955610	8325663	543578	581327	822917	1232046	362847	1261003	1173709	354836	175753	96564.3	175119	2995493	271789	785044	1192853	299330	234041	121265	119929	896237	3071123	817957	121120	126105	2980.99	371773	48211.1	91825.2	120795	98146.1	2239422	301988	599888	928613	347286	665062	218988	416238	122090	78511.5	324579	173643	1010797
0	2.184	0	0	132636	1899432	7653221	528214	564895	799657	1185443	352860	1213304	1129313	344806	163832	92937.9	163241	2903739	264107	762493	1159135	293903	227425	119066	116044	832576	2927776	806326	112904	122021	2954.45	361093	46387.4	88851.2	117381	95371.9	2166894	293452	574388	902365	337470	619953	209685	398544	118136	73186.2	316090	168735	978061
0	5.434	2.998	0	125906	1841587	7115356	507002	542211	767545	1146095	338190	1173031	1091827	330960	155520	85917.6	154958	2794247	253501	739272	1112589	281985	218293	114238	111728	764392	2764365	787506	107176	117482	2883.69	350097	44847.7	85546.4	112667	91542.1	2086296	281668	540774	866129	323918	588496	203205	375221	113742	69472.8	303387	161959	941681
0	1.346	0	0	106961	1802942	3453806	177974	521652	326146	690645	115700	548566	1083313	20236	22088.4	81407.9	41193.7	1101208	157295	723758	1070403	197358	98805.5	97873.8	108700	501531	1574495	115003	17023.8	73214	2636.01	342750	44498	43827.8	79880.8	35537.2	2029757	270988	147674	833288	311636	17604.7	132959	156629	110660	526.972	212483	89460	916162
2.582	2.058	0	0	614.297	0	0	0	0	0	0	0	0	346931	0	0	23878.2	0	0	0	2260.52	294331	0	0	0	15994.9	0	0	0	0	0	0	0	15553.7	0	0	0	50406.9	0	0	37384.8	0	0	0	0	169.354	0	0	0	234308
2.311	2.665	0	0	0	0	0	0	0	0	0	0	0	0	0	0	0	0	0	0	0	0	0	0	0	0	0	0	0	0	0	0	0	0	0	0	0	0	0	0	0	0	0	0	0	0	0	0	0	0
0	0	0	0	0	0	0	0	0	0	0	0	0	0	0	0	0	0	0	0	0	0	0	0	0	0	0	0	0	0	0	0	0	0	0	0	0	0	0	0	0	0	0	0	0	0	0	0	0	0
0.666	0.962	0	0	0	0	0	0	0	0	0	0	0	0	0	0	0	0	0	0	0	0	0	0	0	0	0	0	0	0	0	0	0	0	0	0	0	0	0	0	0	0	0	0	0	0	0	0	0	0
0	0	0	0	0	0	0	0	0	0	0	0	0	0	0	0	0	0	0	0	0	0	0	0	0	0	0	0	0	0	0	0	0	0	0	0	0	0	0	0	0	0	0	0	0	0	0	0	0	0
0	0	0	0	0	0	0	0	0	0	0	0	0	0	0	0	0	0	0	0	0	0	0	0	0	0	0	0	0	0	0	0	0	0	0	0	0	0	0	0	0	0	0	0	0	0	0	0	0	0
2.342	3.183	0	0	0	0	0	0	0	0	0	0	0	0	0	0	0	0	0	0	0	0	0	0	0	0	0	0	0	0	0	0	0	0	0	0	0	0	0	0	0	0	0	0	0	0	0	0	0	0
1.341	1.337	0	0	0	0	0	0	0	0	0	0	0	0	0	0	0	0	0	0	0	0	0	0	0	0	0	0	0	0	0	0	0	0	0	0	0	0	0	0	0	0	0	0	0	0	0	0	0	0
0.365	0.437	0	0	0	0	0	0	0	0	0	0	0	0	0	0	0	0	0	0	0	0	0	0	0	0	0	0	0	0	0	0	0	0	0	0	0	0	0	0	0	0	0	0	0	0	0	0	0	0
0	1.981	0	0	0	0	0	0	0	0	0	0	0	0	0	0	0	0	0	0	0	0	0	0	0	0	0	0	0	0	0	0	0	0	0	0	0	0	0	0	0	0	0	0	0	0	0	0	0	0
0	0.432	0	0	0	0	0	0	0	0	0	0	0	0	0	0	0	0	0	0	0	0	0	0	0	0	0	0	0	0	0	0	0	0	0	0	0	0	0	0	0	0	0	0	0	0	0	0	0	0
0	0.466	0	0	0	0	0	0	0	0	0	0	0	0	0	0	0	0	0	0	0	0	0	0	0	0	0	0	0	0	0	0	0	0	0	0	0	0	0	0	0	0	0	0	0	0	0	0	0	0
0.182	3.41	0	0	0	0	0	0	0	0	0	0	0	0	0	0	0	0	0	0	0	0	0	0	0	0	0	0	0	0	0	0	0	0	0	0	0	0	0	0	0	0	0	0	0	0	0	0	0	0
0.324	5.459	0	0	0	0	0	0	0	0	0	0	0	0	0	0	0	0	0	0	0	0	0	0	0	0	0	0	0	0	0	0	0	0	0	0	0	0	0	0	0	0	0	0	0	0	0	0	0	0
0.184	0	7.917	0	0	0	0	0	0	0	0	0	0	0	0	0	0	0	0	0	0	0	0	0	0	0	0	0	0	0	0	0	0	0	0	0	0	0	0	0	0	0	0	0	0	0	0	0	0	0
0.146	0	13.186	0	0	0	0	0	0	0	0	0	0	0	0	0	0	0	0	0	0	0	0	0	0	0	0	0	0	0	0	0	0	0	0	0	0	0	0	0	0	0	0	0	0	0	0	0	0	0
0.172	1.658	3.586	0	0	0	0	0	0	0	0	0	0	0	0	0	0	0	0	0	0	0	0	0	0	0	0	0	0	0	0	0	0	0	0	0	0	0	0	0	0	0	0	0	0	0	0	0	0	0
0.14	0.426	3.45	0	0	0	0	0	0	0	0	0	164313	0	0	0	0	0	0	0	0	0	78021.6	0	0	0	0	0	0	0	0	0	0	0	0	0	0	0	0	0	0	0	0	0	0	0	0	0	0	0
0.101	0	3.227	0	0	0	0	0	0	0	0	0	1215977	0	0	0	0	0	0	0	0	0	407016	0	96857.5	0	0	0	0	0	0	0	0	0	0	0	0	0	0	0	0	0	0	0	0	0	0	0	0	0
0.125	0	3.367	0	0	0	0	0	0	0	662914	0	1228392	0	0	0	0	0	0	0	0	0	411592	0	166745	0	0	0	0	0	0	0	0	0	0	0	0	0	66299.8	0	0	0	0	0	0	0	0	11727.5	0	138185
0.11	0	3.28	0	0	0	0	0	0	0	1177202	56716.5	1204870	0	0	0	0	0	0	0	0	0	408293	83818.4	165408	0	0	0	0	0	0	2080.47	0	17434.5	24761.4	0	23781.3	0	313852	0	0	0	0	0	0	0	0	313504	88275	968085
0.143	0.111	3.058	0	129068	0	2999986	40347.1	0	0	1145863	320893	1172794	808182	0	0	0	0	1425730	179948	194036	0	402654	237010	163124	0	0	0	0	0	0	2812.92	0	44838.6	86554.3	3237.42	99391.5	0	305820	0	261859	0	0	0	252056	0	0	306451	175846	952777
0.18	1.436	0	0	124110	911672	7137858	534420	294552	310954	1113130	308220	1139292	1060424	0	0	0	0	2810642	267210	696176	173024	389672	230098	157864	4472.02	0	0	0	24512.2	33745.5	2697.93	221244	43557.8	85545.5	118760	96492.5	800477	296900	207467	912968	0	0	22415.2	344074	73150.7	0	296047	170718	941672
0.747	0	0	0	123153	1693364	5287364	391325	560899	620931	923361	187811	796692	1054784	0	0	49776.4	68935.4	1801434	217130	679770	1150935	361070	169142	145334	109039	0	1856607	269317	82653	101754	2644.85	321918	43326.1	66815.1	106498	70966.1	2036087	258590	320906	895981	0	0	155807	239091	111005	0	275760	152516	919019
3.236	5.36	0	0	15895	48318.1	0	0	0	0	0	0	0	539272	0	0	24479.5	0	0	0	153436	659677	69492.2	0	39847.9	35056.7	0	0	0	0	0	0	39336.2	21868.5	0	0	0	570094	56619.3	0	373263	0	0	0	0	22198.8	0	0	15788.1	397696
1.759	1.785	0	0	19326	277172	0	0	0	0	189734	0	0	521302	0	0	31025.1	0	0	33197.4	196107	502058	144895	2183.75	74359.3	39352.4	0	202429	0	0	0	372.109	106298	19985.7	0	16666.1	0	755512	95465.4	0	371338	0	0	16919.2	0	41009	0	0	41440.2	332053
0.867	0.324	0	0	0	0	0	0	0	0	0	0	0	170794	0	0	0	0	0	0	0	87032.4	38629.6	0	33338	0	0	0	0	0	0	0	0	8647.4	0	0	0	0	1510.08	0	123704	0	0	0	0	0	0	0	0	58752.2
0.408	2.325	0	0	0	0	0	0	0	0	0	0	0	0	0	0	0	0	0	0	0	0	0	0	0	0	0	0	0	0	0	0	0	0	0	0	0	0	0	0	0	0	0	0	0	0	0	0	0	0
0	0.322	0	0	0	0	0	0	0	0	0	0	0	0	0	0	0	0	0	0	0	0	0	0	0	0	0	0	0	0	0	0	0	0	0	0	0	0	0	0	0	0	0	0	0	0	0	0	0	0
0.508	1.928	0	0	0	0	0	0	0	0	0	0	0	0	0	0	0	0	0	0	0	0	0	0	0	0	0	0	0	0	0	0	0	0	0	0	0	0	0	0	0	0	0	0	0	0	0	0	0	0
0	0	0	0	0	0	0	0	0	0	0	0	0	0	0	0	0	0	0	0	0	0	0	0	0	0	0	0	0	0	0	0	0	0	0	0	0	0	0	0	0	0	0	0	0	0	0	0	0	0
0	0	0	0	0	0	0	0	0	0	0	0	0	0	0	0	0	0	0	0	0	0	0	0	0	0	0	0	0	0	0	0	0	0	0	0	0	0	0	0	0	0	0	0	0	0	0	0	0	0
0.604	0.144	0	0	0	0	0	0	0	0	0	0	0	0	0	0	0	0	0	0	0	0	0	0	0	0	0	0	0	0	0	0	0	0	0	0	0	0	0	0	0	0	0	0	0	0	0	0	0	0
0.193	1.929	0	0	0	0	0	0	0	0	0	0	0	0	0	0	0	0	0	0	0	0	0	0	0	0	0	0	0	0	0	0	0	0	0	0	0	0	0	0	0	0	0	0	0	0	0	0	0	0
0.256	2.974	0	0	0	0	0	0	0	0	0	0	0	0	0	0	0	0	0	0	0	0	0	0	19463.6	0	0	0	0	0	0	0	0	0	0	0	0	0	0	0	0	0	0	0	0	0	0	0	0	0
0.223	1.965	0	0	0	0	0	0	0	0	0	0	0	0	0	0	0	0	0	0	0	0	359270	0	147691	0	0	0	0	0	0	0	0	0	0	0	0	0	0	0	223784	0	0	0	0	836.008	0	0	0	258768
0.245	4.478	0	0	0	0	0	71012.6	0	0	0	0	329921	370945	0	0	0	0	0	76801.6	0	837142	352960	123310	142992	77543.3	0	0	0	0	0	0	0	12028.7	0	0	29446.8	751264	192541	0	1019879	0	0	0	0	123246	0	0	44465.4	1020361
0.243	4.405	11.853	0	0	0	0	589968	0	0	700510	0	987525	919163	0	0	0	0	0	294984	0	1294652	346682	254014	140448	119549	0	0	0	0	0	0	0	37755.4	38433.2	87309.9	106522	2232330	327760	0	1007862	0	0	0	0	121704	0	0	188462	1007596
0.221	2.663	20.193	0	72131.8	985367	8722631	588773	418500	330018	971407	0	994237	925411	0	0	0	0	0	294386	689467	1292029	346682	253499	140448	119780	0	452210	0	0	0	0	0	38012	91711	130838	106306	2236638	327096	0	1005820	0	0	0	0	121939	0	0	188080	1009540
0.158	0.48	14.987	0	160937	1931410	10855700	596570	637999	903141	994099	108423	1017463	947028	157120	0	81104.2	0	921425	298285	775330	1309141	356366	256857	144371	121870	0	2753326	0	0	79211.9	1869.98	257327	38900	93311.2	132571	107714	2275664	331428	0	1019141	61718.4	0	117867	0	124066	0	269394	190571	1027156
0.201	1.107	3.546	0	158076	1985859	10599790	620777	663886	939787	1064728	325962	1089752	1014314	405229	0	82663.1	13498.6	2937583	310388	797187	1362260	370412	267279	150062	128066	0	2752843	0	79851.9	134662	2812.92	377524	41663.8	98055.8	137950	112085	2391374	344876	0	1060494	396607	0	215873	125597	130375	0	287493	198304	1079383
0.229	2.189	3.559	0	148938	2077287	10358870	635954	680118	962764	1117193	336946	1143450	1064294	415137	46251.7	86057.1	183304	3026078	317977	833890	1395567	382542	273814	154976	134718	0	2817949	0	126781	141656	2821.77	394905	43716.8	103149	141323	114825	2515589	353308	108566	1086422	406304	0	224109	365278	137147	0	305238	203152	1135450
0.245	1.616	3.918	0	143767	2103462	10121490	628387	672025	951308	1124390	347819	1150816	1071150	410197	177582	91264.2	176940	3205464	314194	844397	1378961	381797	270556	154674	135198	0	2821414	521908	122380	142161	2821.77	399881	43998.3	103517	139642	113459	2524552	349104	541723	1073495	401470	0	226605	375879	137635	0	312515	200735	1139495
0.178	0	3.53	0	137866	2112723	9981177	614218	656872	929857	1127407	348664	1153904	1074025	400948	170292	90985.2	169678	3324736	307109	848114	1347866	375838	264455	152260	133853	0	2786604	850100	117356	140746	2927.92	401641	44116.4	102486	136493	110900	2499426	341232	532450	1049288	392417	3486.48	223713	369445	136266	27449.2	311558	196208	1128154
0.187	0.151	3.587	0	131096	2099326	9405365	593208	634403	898051	1119224	339751	1145529	1066229	387233	161931	89822.9	161346	3237104	296604	842737	1301762	364772	255409	147777	129916	736042	2724076	844814	111594	136607	2848.3	399094	43796.2	99472.3	131824	107107	2425919	329560	524125	1013397	378994	612757	215322	363669	132258	72336.8	307313	189497	1094976
0.244	2.163	3.912	0	127988	2064941	8645559	566770	606129	858026	1087420	325889	1112978	1035931	369975	158091	87451.8	157521	3147075	283385	828933	1243744	348598	244026	141224	123872	835047	2658728	827262	108948	130252	2777.54	392558	42551.7	94844.6	125949	102333	2313059	314872	512956	968231	362103	598228	208575	355919	126105	70621.6	299047	181051	1044035
0.247	2.269	0	0	122136	2005429	8002679	545234	583098	825424	1069371	310126	1094504	1018737	355917	150863	82942.1	150319	2989165	272617	805043	1196487	337105	234754	136568	119218	752162	2451322	796388	103967	125358	2742.16	381244	41845.4	91281	121163	98445.1	2226152	302908	475864	931442	348344	570877	205348	330183	121367	67392.8	286983	174172	1004808
2.343	2.962	0	0	103666	1977464	0	0	567190	0	0	0	0	1018294	0	0	78711.3	0	0	0	793817	1163844	0	0	63687.9	116438	0	0	0	0	0	2591.78	375928	41827.3	0	0	0	2174247	98607.6	0	906030	338841	0	24433.9	0	118537	0	51549.5	0	981380
1.469	1.481	0	0	0	0	0	0	0	0	0	0	0	0	0	0	0	0	0	0	0	0	0	0	0	0	0	0	0	0	0	0	0	0	0	0	0	0	0	0	0	0	0	0	0	0	0	0	0	0
0.506	1.51	0	0	0	0	0	0	0	0	0	0	0	0	0	0	0	0	0	0	0	0	0	0	0	0	0	0	0	0	0	0	0	0	0	0	0	0	0	0	0	0	0	0	0	0	0	0	0	0
0	0	0	0	0	0	0	0	0	0	0	0	0	0	0	0	0	0	0	0	0	0	0	0	0	0	0	0	0	0	0	0	0	0	0	0	0	0	0	0	0	0	0	0	0	0	0	0	0	0
1.394	2.875	0	0	0	0	0	0	0	0	0	0	0	0	0	0	0	0	0	0	0	0	0	0	0	0	0	0	0	0	0	0	0	0	0	0	0	0	0	0	0	0	0	0	0	0	0	0	0	0
0	0	0	0	0	0	0	0	0	0	0	0	0	0	0	0	0	0	0	0	0	0	0	0	0	0	0	0	0	0	0	0	0	0	0	0	0	0	0	0	0	0	0	0	0	0	0	0	0	0
0	0	0	0	0	0	0	0	0	0	0	0	0	0	0	0	0	0	0	0	0	0	0	0	0	0	0	0	0	0	0	0	0	0	0	0	0	0	0	0	0	0	0	0	0	0	0	0	0	0
0	0	0	0	0	0	0	0	0	0	0	0	0	0	0	0	0	0	0	0	0	0	0	0	0	0	0	0	0	0	0	0	0	0	0	0	0	0	0	0	0	0	0	0	0	0	0	0	0	0
0.44	0	0	0	0	0	0	0	0	0	0	0	0	0	0	0	0	0	0	0	0	0	0	0	0	0	0	0	0	0	0	0	0	0	0	0	0	0	0	0	0	0	0	0	0	0	0	0	0	0
0.35	0.759	0	0	0	0	0	0	0	0	0	0	0	0	0	0	0	0	0	0	0	0	0	0	0	0	0	0	0	0	0	0	0	0	0	0	0	0	0	0	0	0	0	0	0	0	0	0	0	0
0	4.988	0	0	0	0	0	0	0	0	0	0	0	0	0	0	0	0	0	0	0	0	0	0	0	0	0	0	0	0	0	0	0	0	0	0	0	0	0	0	0	0	0	0	0	0	0	0	0	0
0	0	0	0	0	0	0	0	0	0	0	0	0	0	0	0	0	0	0	0	0	0	0	0	0	0	0	0	0	0	0	0	0	0	0	0	0	0	0	0	0	0	0	0	0	0	0	0	0	0
0	0.197	0	0	0	0	0	0	0	0	0	0	0	0	0	0	0	0	0	0	0	0	0	0	0	0	0	0	0	0	0	0	0	0	0	0	0	0	0	0	0	0	0	0	0	0	0	0	0	0
0	2.864	0	0	0	0	0	0	0	0	0	0	0	0	0	0	0	0	0	0	0	0	0	0	0	0	0	0	0	0	0	0	0	0	0	0	0	0	0	0	0	0	0	0	0	0	0	0	0	0
0	0.831	0	0	0	0	0	0	0	0	0	0	0	0	0	0	0	0	0	0	0	0	0	0	0	0	0	0	0	0	0	0	0	0	0	0	0	0	0	0	0	0	0	0	0	0	0	0	0	0
0	0.215	0	0	0	0	0	0	0	0	0	0	0	0	0	0	0	0	0	0	0	0	0	0	0	0	0	0	0	0	0	0	0	0	0	0	0	0	0	0	0	0	0	0	0	0	0	0	0	0
0	1.044	0	0	0	0	0	0	0	0	0	0	0	0	0	0	0	0	0	0	0	0	0	0	0	0	0	0	0	0	0	0	0	0	0	0	0	0	0	0	0	0	0	0	0	0	0	0	0	0
0	0.69	0	0	0	0	0	0	0	0	0	0	0	0	0	0	0	0	0	0	0	0	0	0	0	0	0	0	0	0	0	0	0	0	0	0	0	0	0	0	0	0	0	0	0	0	0	0	0	0
0	1.248	0	0	0	0	0	0	0	0	0	0	0	0	0	0	0	0	0	0	0	0	0	0	0	0	0	0	0	0	0	0	0	0	0	0	0	0	0	0	0	0	0	0	0	0	0	0	0	0
0	0	0	0	0	0	0	0	0	0	0	0	0	0	0	0	0	0	0	0	0	0	0	0	0	0	0	0	0	0	0	0	0	0	0	0	0	0	0	0	0	0	0	0	0	0	0	0	0	0
0	0	2.256	0	0	0	0	0	0	0	0	0	0	0	0	0	0	0	0	0	0	0	0	0	0	0	0	0	0	0	0	0	0	0	0	0	0	0	0	0	0	0	0	0	0	0	0	0	0	0
0	0.649	3.717	0	0	0	0	0	0	0	0	0	0	0	0	0	0	0	0	0	0	0	0	0	0	0	0	0	0	0	0	0	0	0	0	0	0	0	0	0	0	0	0	0	0	0	0	0	0	0
0	0	3.318	0	0	0	0	0	0	0	0	0	0	0	0	0	0	0	0	0	0	0	0	0	0	0	0	0	0	0	0	0	0	0	0	0	0	0	0	0	0	0	0	0	0	0	0	0	0	0
0	0.114	0	0	0	0	0	0	0	0	0	0	0	0	0	0	0	0	0	0	0	0	144191	0	0	0	0	0	0	0	0	0	0	0	0	0	0	0	0	0	0	0	0	0	0	0	0	0	0	0
0	0	0	0	0	0	0	0	0	0	0	0	0	0	0	0	0	0	0	0	0	0	156493	0	18276.4	0	0	0	0	0	0	0	0	0	0	0	0	0	0	0	0	0	0	0	0	0	0	0	0	0
1.193	2.27	0	0	0	0	0	0	0	0	0	0	0	0	0	0	0	0	0	0	0	0	0	0	0	0	0	0	0	0	0	0	0	0	0	0	0	0	0	0	0	0	0	0	0	0	0	0	0	0
1.955	4.215	0	0	0	0	0	0	0	0	0	0	0	0	0	0	0	0	0	0	0	0	0	0	0	0	0	0	0	0	0	0	0	0	0	0	0	0	0	0	0	0	0	0	0	0	0	0	0	0
0.909	1.302	0	0	0	0	0	0	0	0	0	0	0	0	0	0	0	0	0	0	0	0	0	0	0	0	0	0	0	0	0	0	0	0	0	0	0	0	0	0	0	0	0	0	0	0	0	0	0	0
0.91	1.163	0	0	0	0	0	0	0	0	0	0	0	0	0	0	0	0	0	0	0	0	0	0	0	0	0	0	0	0	0	0	0	0	0	0	0	0	0	0	0	0	0	0	0	0	0	0	0	0
1.467	2.063	0	0	0	0	0	0	0	0	0	0	0	0	0	0	0	0	0	0	0	0	0	0	0	0	0	0	0	0	0	0	0	0	0	0	0	0	0	0	0	0	0	0	0	0	0	0	0	0
0.854	0.545	0	0	0	0	0	0	0	0	0	0	0	0	0	0	0	0	0	0	0	0	0	0	0	0	0	0	0	0	0	0	0	0	0	0	0	0	0	0	0	0	0	0	0	0	0	0	0	0
2.005	2.289	0	0	0	0	0	0	0	0	0	0	0	0	0	0	0	0	0	0	0	0	0	0	0	0	0	0	0	0	0	0	0	0	0	0	0	0	0	0	0	0	0	0	0	0	0	0	0	0
1.026	0.484	0	0	0	0	0	0	0	0	0	0	0	0	0	0	0	0	0	0	0	0	0	0	0	0	0	0	0	0	0	0	0	0	0	0	0	0	0	0	0	0	0	0	0	0	0	0	0	0
0	0	0	0	0	0	0	0	0	0	0	0	0	0	0	0	0	0	0	0	0	0	0	0	0	0	0	0	0	0	0	0	0	0	0	0	0	0	0	0	0	0	0	0	0	0	0	0	0	0
0	2.17	0	0	0	0	0	0	0	0	0	0	0	0	0	0	0	0	0	0	0	0	0	0	0	0	0	0	0	0	0	0	0	0	0	0	0	0	0	0	0	0	0	0	0	0	0	0	0	0
0	0.329	0	0	0	0	0	0	0	0	0	0	0	0	0	0	0	0	0	0	0	0	0	0	0	0	0	0	0	0	0	0	0	0	0	0	0	0	0	0	0	0	0	0	0	0	0	0	0	0
0	0	0	0	0	0	0	0	0	0	0	0	0	0	0	0	0	0	0	0	0	0	0	0	0	0	0	0	0	0	0	0	0	0	0	0	0	0	0	0	0	0	0	0	0	0	0	0	0	0
0	3.208	0	0	0	0	0	0	0	0	0	0	0	0	0	0	0	0	0	0	0	0	0	0	0	0	0	0	0	0	0	0	0	0	0	0	0	0	0	0	0	0	0	0	0	0	0	0	0	0
0	2.508	0	0	0	0	0	0	0	0	0	0	0	0	0	0	0	0	0	0	0	0	0	0	0	0	0	0	0	0	0	0	0	0	0	0	0	0	0	0	0	0	0	0	0	0	0	0	0	0
0	1.256	6.833	0	0	0	0	0	0	0	0	0	0	0	0	0	0	0	0	0	0	0	0	0	0	0	0	0	0	0	0	0	0	0	0	0	0	0	0	0	0	0	0	0	0	0	0	0	0	0
0	0	14.659	0	0	0	0	0	0	0	0	0	0	0	0	0	0	0	0	0	0	0	0	0	0	0	0	0	0	0	0	0	0	0	0	0	0	0	0	0	0	0	0	0	0	0	0	0	0	0
0	0	0	0	0	0	0	0	0	0	0	0	0	0	0	0	0	0	0	0	0	0	0	0	0	0	0	0	0	0	0	0	0	0	0	0	0	0	0	0	0	0	0	0	0	0	0	0	0	0
0	0	3.231	0	0	0	0	0	0	0	0	0	0	0	0	0	0	0	0	0	0	0	0	0	0	0	0	0	0	0	0	0	0	0	0	0	0	0	0	0	0	0	0	0	0	0	0	0	0	0
0	0	3.201	0	0	0	0	0	0	0	0	0	0	0	0	0	0	0	0	0	0	0	0	0	0	0	0	0	0	0	0	0	0	0	0	0	0	0	0	0	0	0	0	0	0	0	0	0	0	0
0	1.345	3.452	0	0	0	0	0	0	0	0	0	0	0	0	0	0	0	0	0	0	0	0	0	0	0	0	0	0	0	0	0	0	0	0	0	0	0	0	0	0	0	0	0	0	0	0	0	0	0
0	0.042	3.349	0	0	0	0	0	0	0	0	0	0	0	0	0	0	0	0	0	0	0	0	0	0	0	0	0	0	0	0	0	0	0	0	0	0	0	0	0	0	0	0	0	0	0	0	0	0	0
0	2.447	3.765	0	0	0	0	0	0	0	0	0	0	0	0	0	0	0	0	0	0	0	0	0	0	0	0	0	0	0	0	0	0	0	0	0	0	0	0	0	0	0	0	0	0	0	0	0	0	0
0	0	2.779	0	0	0	0	0	0	0	0	0	0	0	0	0	0	0	0	0	0	0	0	0	0	0	0	0	0	0	0	0	0	0	0	0	0	0	0	0	0	0	0	0	0	0	0	0	0	0
0	1.247	0	0	0	0	0	0	0	0	0	0	0	0	0	0	0	0	0	0	0	0	253627	0	0	0	0	0	0	0	0	0	0	0	0	0	0	0	0	0	0	0	0	0	0	0	0	0	0	0
0.424	2.559	0	0	0	0	0	0	0	0	269260	0	93112.6	0	0	0	0	0	0	0	0	0	256104	0	0	0	0	0	0	0	0	0	0	0	0	0	0	0	0	0	0	0	0	0	0	0	0	0	0	0
0	0	0	0	0	93381.4	1895535	0	0	0	906615	0	874311	0	0	0	0	0	960175	0	382539	0	262274	0	92566.1	0	0	0	0	0	0	137.546	0	0	0	0	0	0	0	0	0	0	0	0	0	0	0	0	0	0
1.737	3.145	0	0	0	1471764	5891766	0	0	0	918233	0	886229	0	0	0	0	0	1664317	0	616326	0	265234	3986.72	108929	0	0	0	0	0	68714.7	2130.48	182086	0	0	21276.6	17540.5	0	0	86073.5	0	0	0	0	0	0	0	56519.8	0	0
1.634	0	0	0	0	1265442	4374712	281591	11536.1	192383	778574	0	707310	0	123838	0	0	0	1181394	0	516822	0	222298	152785	92525.2	12500.4	0	0	0	0	59943.9	1529.52	237124	0	0	78840.3	55683	0	0	179322	0	0	167147	0	26054.8	0	0	154313	0	0
1.699	0	0	0	0	1476043	4491344	385610	369758	605825	863193	94495.2	902481	0	227116	0	0	0	1317837	54837.6	609782	0	266958	168391	110131	75033.4	0	0	0	0	76939.4	1726.88	282912	15788.5	0	86904.7	69985.8	145580	0	192999	0	171952	342713	0	134716	6636.85	0	177308	0	0
1.947	0.349	0	0	0	744798	2168093	215509	139307	287965	597708	179355	558694	0	88404.4	0	0	0	222313	115308	375241	0	156755	97380.1	67985.8	41051.5	0	0	0	0	26883	606.137	162594	23241	0	50148.9	39621.7	797902	23592.2	3124.99	0	100164	120310	0	0	42968.4	0	68119.3	0	0
1.896	0	0	0	0	1192986	5085136	360181	322292	542258	790013	258767	791411	473753	198786	0	0	0	1126398	185454	521162	0	237840	158311	88211.4	68968	0	0	0	0	69417.7	1411.54	235146	31699.5	0	81671.2	65527.8	1311565	224300	182396	0	179598	333624	0	74995.7	71087.7	0	152159	40747.2	0
2.496	0.086	0	0	0	1404465	7287209	434053	418403	675947	974713	302602	1016332	903437	256604	106520	0	0	1856297	220846	622934	0	230664	189174	95990.7	78906.2	0	0	0	0	80232.9	1920.95	286396	35907.1	58977.5	88122.7	78717.1	1492977	240827	326355	0	241346	457355	0	205321	92145.4	32152.8	208892	152872	0
2.22	0	0	0	0	2109178	10170230	593826	626328	964421	1339772	399371	1461596	1271474	382380	186090	7096.11	54941	2839888	297709	838410	610621	308684	256144	125565	119549	0	0	0	69792.7	125170	2859.42	395496	51988	92483.7	132214	107288	2236401	329968	509822	0	372395	704175	0	353849	121847	83128.8	290850	189794	0
0.137	0	0	0	103152	660140	11507410	181815	662647	938032	1419212	411948	1452568	0	404473	179227	0	178580	2943144	95343.9	0	0	90030	182111	13024.3	0	0	0	0	123514	134046	1462.65	125591	0	97607.1	20733.8	71473.9	0	130287	534346	0	0	678207	0	370761	19045.8	80063.3	303611	197933	0
0.175	0.146	6.623	0	141922	2130317	11981740	602172	643990	911622	1408708	389461	1441816	1143922	393084	175302	73174.6	174669	2892808	301086	811744	1140132	287944	259268	116652	103960	0	0	0	120809	130882	2998.68	404986	50834.8	95303.1	133816	108726	1552337	334540	529605	0	226649	663355	0	367471	126715	78310	300196	192360	0
0.212	1.282	20.567	0	140777	2072472	12336930	586771	627519	888306	1409172	371911	1442291	1342448	383031	173888	88428.2	173261	2892042	293386	831956	1287637	265598	252638	107599	121699	421422	0	92352.7	119834	127967	2910.22	393989	55142.2	93181	130394	105945	2272488	325984	530869	789604	374882	658005	0	368348	123893	77678.4	295472	187441	1020439
0.177	1.481	18.129	0	141152	2028826	12563280	576382	616408	872578	1399944	360375	1432847	1333657	376249	174352	85964.1	173722	2887919	288191	814436	1264837	253255	248164	102599	120120	1225766	0	740349	120154	126306	2857.15	385692	54781.1	91971.4	128085	104069	2242990	320212	520437	984652	368244	659758	152736	361110	122285	77885.3	291323	184122	1012408
0.179	1.547	16.828	0	142701	1987711	12770220	568339	607807	860402	1395127	350794	1427917	1329068	370999	176265	83593	175629	2908916	284170	797931	1247189	238357	244702	96563.6	118358	1227860	2007980	741617	121472	124454	2839.46	377876	54592.6	90622.7	126298	102617	2210098	315744	526127	970913	363106	666999	172834	365058	120492	78740.1	287749	181553	997561
0.148	0	17.1	0	148375	1963141	12931720	563494	602625	853067	1404703	346593	1437718	1338191	367836	183274	81826.3	182612	2966730	281747	788068	1236555	234420	242615	94968.6	118336	1217515	3238643	744155	126302	124431	2848.3	373205	54967.3	90605.8	125221	101742	2209684	313052	517276	962635	360010	693520	176423	358917	120469	81871	284972	180005	997375
0.179	0.875	16.521	0	157750	1972463	13061000	570031	609617	862964	1443936	350794	1477872	1375566	372104	194853	79594.7	194150	3018983	285016	791810	1250902	241975	245430	98029.3	119672	1197328	3253308	747750	134282	125836	2821.77	374977	56502.5	91628.9	126674	102922	2234636	316684	524020	973803	364187	737338	187241	363596	121830	87043.8	286440	182093	1008637
0.225	1.916	3.794	0	161006	2024443	13015990	592308	633440	896688	1509690	364638	1545172	1438207	386646	198876	80803.4	198158	3048609	296154	812676	1299787	264640	255022	107212	125110	1223965	3201739	755574	137054	131554	2910.22	384859	59075.5	95792.8	131624	106944	2336184	329060	534136	1011860	378419	752559	207482	370615	127366	88840.6	289664	189210	1054472
0.228	2.049	3.731	0	157523	2135688	12775520	613994	656633	929519	1553740	379129	1590257	1480170	400802	194573	83732.5	193871	3121955	306997	857333	1347377	292520	264359	118506	131468	1212238	3235904	766994	134089	138239	2945.61	406007	60799.2	100660	136443	110860	2454896	341108	562797	1048907	392274	736277	215623	390502	133838	86918.5	306228	196137	1108054
0.177	0	2.644	0	152056	2161616	12461360	614203	656856	929835	1547356	394475	1583723	1474089	400938	187820	90380.9	187142	3247938	307102	867742	1347835	303054	264449	122774	132576	1157916	3220916	820072	129436	139404	3051.76	410936	60549.4	101509	136490	110898	2475584	341224	584715	1049264	392408	710725	218386	405710	134966	83902	316632	196204	1117392
0.216	0.57	0	0	143806	2158097	12324580	603698	645622	913932	1517641	398580	1553310	1445781	394081	177630	91543.1	176989	3351581	301849	866329	1324783	309226	259926	125274	131866	1080141	3119469	843968	122413	138658	3087.14	410267	59386.7	100966	134155	109001	2462335	335388	574388	1031318	385696	672165	215443	398544	134243	79350	314589	192848	1111413
0.211	0.898	3.569	0	135576	2110871	11683020	585907	626595	886998	1475914	389612	1510601	1406029	382467	167465	90101.9	166860	3267784	292954	847371	1285741	304118	252266	123205	128658	987414	2953400	841430	115408	135284	2945.61	401289	57753.8	98508.9	130202	105789	2402425	325504	556264	1000925	374330	633698	208179	385969	130977	74808.9	311334	187165	1084371
0.219	1.181	3.76	0	128669	2032160	10883940	565906	605205	856718	1411203	379963	1444370	1344383	369411	158932	87033.4	158359	3154937	282953	815774	1241848	286880	243654	116221	123322	880698	2724560	818380	109528	129674	2945.61	386326	55221.6	94423.6	125757	102177	2302792	314392	526127	966755	361551	601411	201836	365058	125545	70997.4	301153	180775	1039400
0.283	3.454	3.397	0	128620	1971969	10164730	543571	581319	822906	1373190	366911	1405463	1308169	354831	158871	80338.5	158298	2987344	271786	791611	1192837	270493	234038	109582	118874	792788	2508452	782008	109486	124996	2821.77	374883	53734.1	91017.9	120794	98144.8	2219735	301984	486402	928601	347282	601180	199238	337494	121017	70970.1	285961	173641	1001911
2.277	2.389	0	0	107458	1025538	4942092	242136	567606	200068	784257	112207	639212	1293242	0	957.474	75363.9	0	547486	141019	780658	1164697	111192	92348.6	57716.7	116289	263278	1516632	0	2985.51	40274.4	2653.7	369696	53121	31651	57981.1	33499.3	2171462	159558	0	906694	339089	0	154344	0	118385	0	117788	129280	980123
2.289	0.818	0	0	36465.5	851116	2541275	83941.2	98456.6	47469	544898	25151.5	396167	919925	0	0	38019.1	0	801.567	68094.5	395500	690812	27350.3	39906.4	25982	58138	0	404739	0	0	19113.2	1359.08	161643	36904.9	17904.4	38565.4	7819.48	1088591	109770	0	531741	184370	0	74062.9	0	60192.8	0	62592.4	66262.1	586391
2.134	0.974	0	0	2458.77	403988	1095666	0	0	0	382646	0	303882	665287	0	0	17372	0	0	26685.1	238899	379284	0	2855.5	6670.83	37088.7	0	0	0	0	0	532.142	87233.6	25660.3	5081.07	10394.7	0	716629	67367.9	0	272446	82199.5	0	35176.3	0	38864.3	0	17948.8	25386.7	312967
1.962	0.224	0	0	5957.45	433417	1083904	37801.9	0	0	399694	13711.8	320650	592025	0	0	13621.7	0	0	29017.8	189837	284612	0	23087.9	8762.73	27085.3	0	0	0	0	0	457.646	102008	26390.1	13706.1	11592.1	456.201	535821	70879.6	0	283867	51124.2	0	45434.4	0	28784.5	0	32549.3	27569	324062
1.215	0	0	0	60974.5	983041	4114632	221245	63980.2	144237	787490	166132	789321	893004	0	0	32762.8	0	0	116040	445595	620321	73483.7	98534.5	45686.5	62099.2	0	911316	0	0	49530.7	1099.3	201648	35488.2	37635.6	50799.6	40453.3	1179562	147278	0	467534	161108	0	126230	0	63956.3	0	105002	85285.5	617723
3.514	3.15	0	0	15935	437762	1810356	77008.7	0	0	480719	49604.7	512761	580287	0	0	5786.01	0	0	46786.4	183658	257489	13326	38210.9	10348.2	33857.7	0	276489	0	0	7231.57	179.042	67919.3	25639.7	18849.4	19565.9	14690.8	663615	66488.8	0	258863	39503.6	0	71649.9	0	35650.2	0	22798.6	39181	288302
1.745	0.066	0	0	0	0	0	0	0	0	191508	0	144005	192979	0	0	0	0	0	0	0	0	0	0	0	0	0	0	0	0	0	0	0	8560.45	0	0	0	0	0	0	0	0	0	0	0	349.447	0	0	0	0
1.323	0	0	0	0	0	0	0	0	0	0	0	0	0	0	0	0	0	0	0	0	0	0	0	0	0	0	0	0	0	0	0	0	0	0	0	0	0	0	0	0	0	0	0	0	0	0	0	0	0
1.379	0	0	0	0	0	567338	0	0	0	232215	0	348151	167612	0	0	0	0	0	0	0	0	0	0	0	0	0	0	0	0	0	0	0	7767.85	0	0	0	0	0	0	0	0	0	0	0	0	0	0	0	52543.3
3.899	2.615	0	0	22951.3	0	10586210	85359.5	0	34466.8	1112722	203174	1173877	951231	0	0	0	0	0	53009.8	220158	0	0	87808.7	0	42884.5	0	0	0	0	0	0	0	37847.5	41996	2176.62	32364.8	933662	150706	0	512037	0	0	0	0	77842.7	0	0	98254.7	719240
0.159	0	0	0	162970	1429724	13229550	460552	0	892764	1448056	379625	1482089	628189	72317.6	130798	31218.8	94278.4	1582016	232728	463772	289770	148100	177836	52016	51906.1	0	982998	0	115722	111790	1228.85	327355	18510.7	96281.6	85320.8	70134.6	792970	297695	0	533999	0	42610.3	90811.5	0	31205	0	251864	188382	397150
0.138	0	0	0	168180	1992650	13514150	576389	615720	872589	1404471	361249	1437480	1337970	376254	207737	94193.2	206987	2851198	288194	799913	1264853	257724	248167	104409	122076	0	2918993	0	143161	128363	2972.14	378815	54958.2	93469.1	128086	104070	2279515	320216	0	984664	249222	786091	180588	0	124276	57214.8	298600	184124	1028894
0.147	0	0	0	167371	1935114	13727260	563278	602394	852740	1356359	352020	1388237	1292136	367695	206738	91775.6	205991	2817928	281639	776817	1236081	243571	242522	98675.9	119389	826450	2859446	0	142472	125538	2910.22	367877	53075.5	91412.2	125173	101703	2229350	312932	337274	962266	359872	782309	174099	109390	121541	92352.6	293110	179936	1006251
0.209	1.297	0	0	164874	1895110	13806240	556459	595102	842417	1327632	342343	1358834	1264768	363244	203654	87870.3	202919	2806423	278230	760758	1221119	235591	239587	95442.8	117147	1230498	2838335	677427	140347	123180	2892.53	360272	51951.4	89695.1	123658	100472	2187474	309144	533820	950618	355516	770640	169168	370396	119258	90975.1	287015	177758	987350
0.179	0.164	12.695	0	163315	1859737	13807570	548705	586809	830678	1312020	338982	1342856	1249896	358182	201728	85545.7	201000	2811217	274352	746558	1204102	229419	236248	92942.5	114829	1242309	2816176	792581	139020	120743	2768.69	353547	51340.5	87920.9	121934	99071.7	2144205	304836	532660	937371	350561	763352	167654	369591	116899	90114.8	285355	175281	967820
0.255	2.219	21.519	0	165852	1832327	13762560	543557	581304	822885	1330708	335717	1361983	1267698	354822	204860	82244.7	204121	2844486	271778	735555	1192805	234420	234031	94968.6	113540	1236487	2801995	788563	141179	119387	2751	348336	52071.8	86933.4	120790	98142.2	2120123	301976	531607	928576	347272	775206	170063	368860	115586	91514.1	283919	173636	956950
0.249	2.017	19.477	0	175946	1833747	13685790	548424	586509	830253	1375453	332694	1407780	1310326	357999	217330	73504.2	216545	2885522	274212	736124	1203486	247508	236127	100271	114612	1209557	2807071	779682	149772	120514	2821.77	348606	53822.7	87754.1	121872	99021	2140137	304680	529183	936891	350382	822391	178093	367178	116678	97084.4	284972	175191	965983
0.169	1.512	3.616	0	178848	1871837	13433400	566309	605636	857329	1444806	341730	1478763	1376395	369674	220913	88009.8	220116	2932502	283154	751415	1242733	262938	243827	106522	118031	1219693	2808522	779893	152242	124110	2874.84	355847	56536.6	90372.1	125846	102250	2203985	314616	538035	967444	361808	835951	192069	373320	120158	98685.2	288961	180904	994802
0.167	1.441	3.252	0	174259	1971475	13084820	580442	620751	878725	1486650	348900	1521590	1416257	378900	215246	83825.4	214469	2999904	290221	791413	1273749	284220	249913	115144	121459	1191967	2935189	795119	148336	127715	2901.38	374789	58173.9	92997.2	128987	104802	2268007	322468	564272	991589	370838	814504	194298	391526	123649	96153.3	302685	185419	1023700
0.148	0	3.428	0	168131	2001725	12711980	574315	614198	869449	1478931	363006	1513690	1408904	374900	207676	90520.3	206926	3133365	287158	803556	1260303	287731	247275	116566	120532	1129688	3003680	848832	143119	126740	2998.68	380540	57871.9	92287.2	127626	103696	2250690	319064	584820	981122	366924	785861	192551	405783	122705	92771.9	311972	183462	1015884
0.072	0	3.054	0	159556	1995798	12425620	562277	601324	851225	1461114	365196	1495454	1391931	367042	197084	91868.6	196372	3224544	281138	801177	1233885	290711	242091	117773	118332	1059828	2987162	857502	135820	124427	2989.84	379413	57174.7	90603.1	124950	101522	2209619	312376	571648	960556	359232	745779	187163	396643	120466	88040.2	309196	179616	997345
0.221	2.861	3.729	0	148869	1957153	11688320	547862	585908	829403	1414802	358122	1448053	1347811	357632	183883	91078.2	183220	3140364	273931	785664	1202254	290285	235885	117601	115081	989676	2884022	845025	126722	121008	2901.38	372066	55362.4	88113.5	121747	98919.6	2148904	304368	552892	935932	350023	695827	178979	383629	117156	82143.3	305270	175012	969940
0.135	0	0	0	139149	1876034	10818640	527198	563809	798120	1357636	346923	1389544	1293352	344143	171877	88056.2	171257	3037392	263599	753100	1156908	284646	226988	115316	110450	901472	2699420	826839	118448	116139	2866	356645	53125.5	84567.8	117155	95188.6	2062432	292888	519910	900631	336821	650394	168755	360744	112441	76779.9	294993	168411	930910
0.169	1.003	0	0	136336	1801954	10086190	511502	547023	774358	1309524	333417	1340302	1247518	333897	168403	82337.7	167795	2900191	255751	723362	1122464	276346	220230	111953	105868	820556	2519732	861308	116054	111321	2706.77	342562	51242.8	81059.6	113667	92354.6	1976873	284168	481765	873817	326793	637249	160631	334277	107777	75228.1	283376	163397	892292
0.761	0	0	0	101757	931104	0	0	533864	0	0	0	0	1227615	0	0	76851.6	0	0	0	705915	1095461	0	0	0	101690	0	0	0	0	0	2556.4	334300	50425.3	0	0	0	1898863	158922	0	852796	318932	0	23710.5	0	103524	0	0	46691.3	857081
0	0	0	0	0	0	0	0	0	0	0	0	0	0	0	0	0	0	0	0	0	0	0	0	0	0	0	0	0	0	0	0	0	0	0	0	0	0	0	0	0	0	0	0	0	0	0	0	0	0
0	2.764	0	0	0	0	0	0	0	0	0	0	0	0	0	0	0	0	0	0	0	0	0	0	0	0	0	0	0	0	0	0	0	0	0	0	0	0	0	0	0	0	0	0	0	0	0	0	0	0
1.266	4.272	0	0	0	0	0	0	0	0	0	0	0	0	0	0	0	0	0	0	0	0	0	0	0	0	0	0	0	0	0	0	0	0	0	0	0	0	0	0	0	0	0	0	0	0	0	0	0	0
0	1.22	0	0	0	0	0	0	0	0	0	0	0	0	0	0	0	0	0	0	0	0	0	0	0	0	0	0	0	0	0	0	0	0	0	0	0	0	0	0	0	0	0	0	0	0	0	0	0	0
0	0	0	0	0	0	0	0	0	0	0	0	0	0	0	0	0	0	0	0	0	0	0	0	0	0	0	0	0	0	0	0	0	0	0	0	0	0	0	0	0	0	0	0	0	0	0	0	0	0
0	0	0	0	0	0	0	0	0	0	0	0	0	0	0	0	0	0	0	0	0	0	0	0	0	0	0	0	0	0	0	0	0	0	0	0	0	0	0	0	0	0	0	0	0	0	0	0	0	0
0	0	0	0	0	0	0	0	0	0	0	0	0	0	0	0	0	0	0	0	0	0	0	0	0	0	0	0	0	0	0	0	0	0	0	0	0	0	0	0	0	0	0	0	0	0	0	0	0	0
0	0	0	0	0	0	0	0	0	0	0	0	0	0	0	0	0	0	0	0	0	0	0	0	0	0	0	0	0	0	0	0	0	0	0	0	0	0	0	0	0	0	0	0	0	0	0	0	0	0
0	1.787	0	0	0	0	0	0	0	0	0	0	0	0	0	0	0	0	0	0	0	0	0	0	0	0	0	0	0	0	0	0	0	0	0	0	0	0	0	0	0	0	0	0	0	0	0	0	0	0
0	0.899	0	0	0	0	0	0	0	0	0	0	0	0	0	0	0	0	0	0	0	0	0	0	0	0	0	0	0	0	0	0	0	0	0	0	0	0	0	0	0	0	0	0	0	0	0	0	0	0
0	1.517	0	0	0	0	0	0	0	0	0	0	0	0	0	0	0	0	0	0	0	0	0	0	0	0	0	0	0	0	0	0	0	0	0	0	0	0	0	0	0	0	0	0	0	0	0	0	0	0
0	0	0	0	0	0	0	0	0	0	0	0	0	0	0	0	0	0	0	0	0	0	0	0	0	0	0	0	0	0	0	0	0	0	0	0	0	0	0	0	0	0	0	0	0	0	0	0	0	0
0	0.082	0	0	0	0	0	0	0	0	0	0	0	0	0	0	0	0	0	0	0	0	0	0	0	0	0	0	0	0	0	0	0	0	0	0	0	0	0	0	0	0	0	0	0	0	0	0	0	0
0	1.376	0	0	0	0	0	0	0	0	0	0	0	0	0	0	0	0	0	0	0	0	0	0	0	0	0	0	0	0	0	0	0	0	0	0	0	0	0	0	0	0	0	0	0	0	0	0	0	0
0	0	0	0	0	0	0	0	0	0	0	0	0	0	0	0	0	0	0	0	0	0	0	0	0	0	0	0	0	0	0	0	0	0	0	0	0	0	0	0	0	0	0	0	0	0	0	0	0	0
0	0.349	0	0	0	0	0	0	0	0	0	0	0	0	0	0	0	0	0	0	0	0	0	0	0	0	0	0	0	0	0	0	0	0	0	0	0	0	0	0	0	0	0	0	0	0	0	0	0	0
0	0.315	0	0	0	0	0	0	0	0	0	0	0	0	0	0	0	0	0	0	0	0	0	0	0	0	0	0	0	0	0	0	0	0	0	0	0	0	0	0	0	0	0	0	0	0	0	0	0	0
0	2.204	0	0	0	0	0	0	0	0	0	0	0	0	0	0	0	0	0	0	0	0	0	0	0	0	0	0	0	0	0	0	0	0	0	0	0	0	0	0	0	0	0	0	0	0	0	0	0	0
0	1.184	0	0	0	0	0	0	0	0	0	0	0	0	0	0	0	0	0	0	0	0	0	0	0	0	0	0	0	0	0	0	0	0	0	0	0	0	0	0	0	0	0	0	0	0	0	0	0	0
0	0	0	0	0	0	0	0	0	0	0	0	0	0	0	0	0	0	0	0	0	0	0	0	0	0	0	0	0	0	0	0	0	0	0	0	0	0	0	0	0	0	0	0	0	0	0	0	0	0
0	1.681	0	0	0	0	0	0	0	0	0	0	0	0	0	0	0	0	0	0	0	0	0	0	0	0	0	0	0	0	0	0	0	0	0	0	0	0	0	0	0	0	0	0	0	0	0	0	0	0
0	2.131	0	0	0	0	0	0	0	0	0	0	0	0	0	0	0	0	0	0	0	0	0	0	0	0	0	0	0	0	0	0	0	0	0	0	0	0	0	0	0	0	0	0	0	0	0	0	0	0
0	1.038	0	0	0	0	0	0	0	0	0	0	0	0	0	0	0	0	0	0	0	0	84111.2	0	0	0	0	0	0	0	0	0	0	0	0	0	0	0	0	0	0	0	0	0	0	0	0	0	0	0
0	0	0	0	0	0	3660847	0	0	0	0	0	0	0	0	0	0	0	0	0	0	0	283724	0	72043.9	0	0	0	0	0	0	0	0	0	0	0	0	0	0	0	0	0	0	0	0	0	0	0	0	0
0.413	2.149	0	0	0	0	0	0	0	0	0	0	0	0	0	0	0	0	0	0	0	0	77882.4	0	46534.9	0	0	0	0	0	0	0	0	0	0	0	0	0	0	0	0	0	0	0	0	0	0	0	0	0
0.56	2.624	0	0	0	0	0	0	0	0	0	0	0	0	0	0	0	0	0	0	0	0	0	0	0	0	0	0	0	0	0	0	0	0	0	0	0	0	0	0	0	0	0	0	0	0	0	0	0	0
0.361	1.639	0	0	0	0	0	0	0	0	0	0	0	0	0	0	0	0	0	0	0	0	0	0	0	0	0	0	0	0	0	0	0	0	0	0	0	0	0	0	0	0	0	0	0	0	0	0	0	0
0	0	0	0	0	0	0	0	0	0	0	0	0	0	0	0	0	0	0	0	0	0	0	0	0	0	0	0	0	0	0	0	0	0	0	0	0	0	0	0	0	0	0	0	0	0	0	0	0	0
0	0.447	0	0	0	0	0	0	0	0	0	0	0	0	0	0	0	0	0	0	0	0	0	0	0	0	0	0	0	0	0	0	0	0	0	0	0	0	0	0	0	0	0	0	0	0	0	0	0	0
0	0	0	1.00468	0	0	0	0	0	0	0	0	0	0	0	0	0	0	0	0	0	0	0	0	0	0	0	0	0	0	0	0	0	0	0	0	0	0	0	0	0	0	0	0	0	0	0	0	0	0
0.507	0.822	0	1.00468	0	0	0	0	0	0	0	0	0	0	0	0	0	0	0	0	0	0	0	0	0	0	0	0	0	0	0	0	0	0	0	0	0	0	0	0	0	0	0	0	0	0	0	0	0	0
0.603	0.999	0	1.00468	0	0	0	0	0	0	0	0	0	0	0	0	0	0	0	0	0	0	0	0	0	0	0	0	0	0	0	0	0	0	0	0	0	0	0	0	0	0	0	0	0	0	0	0	0	0
0	1.574	0	1.00468	0	0	0	0	0	0	0	0	0	0	0	0	0	0	0	0	0	0	0	0	0	0	0	0	0	0	0	0	0	0	0	0	0	0	0	0	0	0	0	0	0	0	0	0	0	0
0	0	0	1.00468	0	0	0	0	0	0	0	0	0	0	0	0	0	0	0	0	0	0	0	0	0	0	0	0	0	0	0	0	0	0	0	0	0	0	0	0	0	0	0	0	0	0	0	0	0	0
0	0	0	0	0	0	0	0	0	0	0	0	0	0	0	0	0	0	0	0	0	0	0	0	0	0	0	0	0	0	0	0	0	0	0	0	0	0	0	0	0	0	0	0	0	0	0	0	0	0
0	0	0	0	0	0	0	0	0	0	0	0	0	0	0	0	0	0	0	0	0	0	0	0	0	0	0	0	0	0	0	0	0	0	0	0	0	0	0	0	0	0	0	0	0	0	0	0	0	0
0	1.972	0	1.00468	0	0	0	0	0	0	0	0	0	0	0	0	0	0	0	0	0	0	0	0	0	0	0	0	0	0	0	0	0	0	0	0	0	0	0	0	0	0	0	0	0	0	0	0	0	0
0	1.319	0	1.00468	0	0	0	0	0	0	0	0	0	0	0	0	0	0	0	0	0	0	0	0	0	0	0	0	0	0	0	0	0	0	0	0	0	0	0	0	0	0	0	0	0	0	0	0	0	0
0	0.322	0	1.00468	0	0	0	0	0	0	0	0	0	0	0	0	0	0	0	0	0	0	0	0	0	0	0	0	0	0	0	0	0	0	0	0	0	0	0	0	0	0	0	0	0	0	0	0	0	0
0	1.752	0	1.00468	0	0	0	0	0	0	0	0	0	0	0	0	0	0	0	0	0	0	0	0	0	0	0	0	0	0	0	0	0	0	0	0	0	0	0	0	0	0	0	0	0	0	0	0	0	0
0	1.855	0	0	0	0	0	0	0	0	0	0	0	0	0	0	0	0	0	0	0	0	0	0	0	0	0	0	0	0	0	0	0	0	0	0	0	0	0	0	0	0	0	0	0	0	0	0	0	0
0	1.007	0	0	0	0	0	0	0	0	0	0	0	0	0	0	0	0	0	0	0	0	0	0	0	0	0	0	0	0	0	0	0	0	0	0	0	0	0	0	0	0	0	0	0	0	0	0	0	0
0	1.377	0	0	0	0	0	0	0	0	0	0	0	0	0	0	0	0	0	0	0	0	0	0	0	0	0	0	0	0	0	0	0	0	0	0	0	0	0	0	0	0	0	0	0	0	0	0	0	0
0	1.799	0	0	0	0	0	0	0	0	0	0	0	0	0	0	0	0	0	0	0	0	0	0	0	0	0	0	0	0	0	0	0	0	0	0	0	0	0	0	0	0	0	0	0	0	0	0	0	0
0	1.51	0	0	0	0	0	0	0	0	0	0	0	0	0	0	0	0	0	0	0	0	15101.3	0	7660.43	0	0	0	0	0	0	0	0	0	0	0	0	0	0	0	0	0	0	0	0	0	0	0	0	0
0	2.852	0	0	0	0	0	0	0	0	0	0	0	0	0	0	0	0	0	0	0	0	370624	0	150148	0	0	0	0	0	0	0	0	0	0	0	0	0	0	0	0	0	0	0	0	0	0	0	0	0
0	0	0	0	0	0	0	0	0	0	0	0	0	0	0	0	0	0	0	0	0	0	364665	0	147734	0	0	0	0	0	0	0	0	0	0	0	0	0	0	0	0	0	0	0	0	0	0	0	0	0
0	1.56	0	0	0	0	0	0	0	0	0	0	997438	0	0	0	0	0	0	0	0	0	337675	0	136849	0	0	0	0	0	0	0	0	0	0	0	0	0	0	0	0	0	0	0	0	0	0	0	0	0
0	0	0	0	0	0	0	0	0	0	0	0	426022	0	0	0	0	0	0	0	0	0	199252	0	83202.6	0	0	0	0	0	0	0	0	0	0	0	0	0	0	0	0	0	0	0	0	0	0	0	0	0
0	0	0	0	0	0	0	0	0	0	0	0	8592.9	0	0	0	0	0	0	0	0	0	91388.9	0	41713.4	0	0	0	0	0	0	0	0	0	0	0	0	0	0	0	0	0	0	0	0	0	0	0	0	0
0	0.434	0	0	0	0	0	0	0	0	0	0	0	0	0	0	0	0	0	0	0	0	0	0	0	0	0	0	0	0	0	0	0	0	0	0	0	0	0	0	0	0	0	0	0	0	0	0	0	0
0	0	0	0	0	0	0	0	0	0	0	0	0	0	0	0	0	0	0	0	0	0	0	0	0	0	0	0	0	0	0	0	0	0	0	0	0	0	0	0	0	0	0	0	0	0	0	0	0	0
0	0.854	0	0	0	0	0	0	0	0	0	0	0	0	0	0	0	0	0	0	0	0	0	0	0	0	0	0	0	0	0	0	0	0	0	0	0	0	0	0	0	0	0	0	0	0	0	0	0	0
0	0	0	1.26131	0	0	0	0	0	0	0	0	0	0	0	0	0	0	0	0	0	0	0	0	0	0	0	0	0	0	0	0	0	0	0	0	0	0	0	0	0	0	0	0	0	0	0	0	0	0
1.127	1.837	0	1.26131	0	0	0	0	0	0	0	0	0	0	0	0	0	0	0	0	0	0	0	0	0	0	0	0	0	0	0	0	0	0	0	0	0	0	0	0	0	0	0	0	0	0	0	0	0	0
0	0	0	1.26131	0	0	0	0	0	0	0	0	0	0	0	0	0	0	0	0	0	0	0	0	0	0	0	0	0	0	0	0	0	0	0	0	0	0	0	0	0	0	0	0	0	0	0	0	0	0
0	1.428	0	0	0	0	0	0	0	0	0	0	0	0	0	0	0	0	0	0	0	0	0	0	0	0	0	0	0	0	0	0	0	0	0	0	0	0	0	0	0	0	0	0	0	0	0	0	0	0
0	3.283	0	0	0	0	0	0	0	0	0	0	0	0	0	0	0	0	0	0	0	0	0	0	0	0	0	0	0	0	0	0	0	0	0	0	0	0	0	0	0	0	0	0	0	0	0	0	0	0
0	0	0	0	0	0	0	0	0	0	0	0	0	0	0	0	0	0	0	0	0	0	0	0	0	0	0	0	0	0	0	0	0	0	0	0	0	0	0	0	0	0	0	0	0	0	0	0	0	0
0	0	0	0	0	0	0	0	0	0	0	0	0	0	0	0	0	0	0	0	0	0	0	0	0	0	0	0	0	0	0	0	0	0	0	0	0	0	0	0	0	0	0	0	0	0	0	0	0	0
0	1.659	0	0	0	0	0	0	0	0	0	0	0	0	0	0	0	0	0	0	0	0	0	0	0	0	0	0	0	0	0	0	0	0	0	0	0	0	0	0	0	0	0	0	0	0	0	0	0	0
0	3.091	0	0	0	0	0	0	0	0	0	0	0	0	0	0	0	0	0	0	0	0	0	0	0	0	0	0	0	0	0	0	0	0	0	0	0	0	0	0	0	0	0	0	0	0	0	0	0	0
0	3.014	0	0	0	0	0	0	0	0	0	0	0	0	0	0	0	0	0	0	0	0	0	0	0	0	0	0	0	0	0	0	0	0	0	0	0	0	0	0	0	0	0	0	0	0	0	0	0	0
0	1.376	5.017	0	0	0	12390970	0	0	0	27095	0	1002968	0	0	0	0	0	0	0	0	0	3241.1	0	4863.04	0	0	0	0	0	0	0	0	0	0	0	0	0	0	0	0	0	0	0	0	0	0	0	0	0
0	1.268	3.613	0	0	0	13198220	0	0	0	1261470	0	1291118	0	0	0	0	0	0	0	0	0	320931	0	130016	0	0	0	0	0	0	0	0	0	0	0	0	0	0	0	0	0	0	0	0	0	0	0	0	0
0	0	3.313	0	0	0	12832440	0	0	0	1322756	0	1353845	0	0	0	0	0	0	0	568511	0	354556	0	143638	0	0	0	0	0	0	0	0	40051.6	0	0	0	0	0	0	0	0	0	0	0	0	0	0	0	0
0	0.171	3.588	0	0	1122513	12528430	299834	0	0	1343592	0	1375169	1076293	0	0	0	0	0	0	864941	0	366581	253707	148510	0	0	0	0	0	0	0	0	52575.9	0	0	54421	0	0	0	0	0	0	0	0	0	0	0	0	0
0	0.03	3.564	0	0	2151060	12251770	626486	0	0	1350266	0	1382000	1286331	0	0	0	0	0	236246	863504	0	368709	269737	149372	0	0	0	0	0	0	0	0	52837.1	0	137064	113116	0	0	0	0	0	0	0	0	0	0	0	0	0
0	1.468	3.723	0	0	2116303	11533880	605873	0	0	1336395	0	1367804	1273117	0	0	0	0	53459.3	302936	849552	0	362431	260862	146828	0	0	0	0	0	0	0	301694	52294.3	0	134638	109394	0	327051	0	0	0	0	0	0	0	0	3481.51	77779.2	0
0	0.622	3.586	0	0	2050680	10714070	578146	579489	354918	1306971	0	1337688	1245086	0	0	0	0	3237487	289073	823208	796975	345618	248924	140017	24082	0	0	0	0	0	2355.14	389846	51142.9	0	128477	104387	0	321192	0	369458	272071	0	0	0	8195.27	0	295344	184685	0
0	0	3.155	0	0	1994811	10030600	558043	596796	844815	1275225	71670.9	1305196	1214843	216808	0	0	0	3073825	279022	800781	1224595	330082	240269	133723	108604	0	0	0	0	0	2742.16	379225	49900.7	0	124010	100758	0	310024	0	953324	356528	0	0	321542	110561	0	281046	178264	0
0	2.734	0	0	80936	1837587	5953386	321556	519022	407473	882578	151397	721185	1198036	224155	0	53179.4	0	1339012	205699	793049	1196913	262701	159757	98057.7	105956	583248	0	0	0	0	2636.01	375564	49210.3	0	100557	58699	1591869	277049	0	931774	348468	0	0	58634.1	95402.9	0	169874	141840	0
0	0.939	0	0	74801.6	1470964	5645582	321549	350422	426696	801231	160548	730497	1006084	182558	0	57653.5	0	1329230	164181	615527	966368	210300	140687	86987.2	72611.2	348219	0	0	0	0	1996.01	284113	40860.4	0	81896.8	58429.8	1571905	226593	0	746703	273410	0	0	104721	74427	0	167313	116544	0
0	1.308	0	0	0	326240	0	0	0	0	77006.5	0	0	455004	0	0	6590.76	0	0	0	200068	305681	8251.49	0	8481.44	17277.4	0	0	0	0	0	0	64665.3	16782.5	0	4416.85	0	350231	51726.3	0	211872	56738.9	0	0	0	18853.2	0	0	16504.2	0
0	1.449	0	0	0	0	0	0	0	0	0	0	0	269238	0	0	0	0	0	0	31848.7	101466	0	0	0	0	0	0	0	0	0	0	0	8662.94	0	0	0	0	0	0	46290.9	0	0	0	0	0	0	0	0	0
0	0	0	0	0	0	0	0	0	0	0	0	0	0	0	0	0	0	0	0	0	0	0	0	0	0	0	0	0	0	0	0	0	0	0	0	0	0	0	0	0	0	0	0	0	0	0	0	0	0
0	0.836	0	0	0	0	0	0	0	0	0	0	0	0	0	0	0	0	0	0	0	0	0	0	0	0	0	0	0	0	0	0	0	0	0	0	0	0	0	0	0	0	0	0	0	0	0	0	0	0
0	0.111	0	0	0	0	0	0	0	0	0	0	0	0	0	0	0	0	0	0	0	0	0	0	0	0	0	0	0	0	0	0	0	0	0	0	0	0	0	0	0	0	0	0	0	0	0	0	0	0
0	0	0	0	0	0	0	0	0	0	0	0	0	0	0	0	0	0	0	0	0	0	0	0	0	0	0	0	0	0	0	0	0	0	0	0	0	0	0	0	0	0	0	0	0	0	0	0	0	0
0	0	0	0	0	0	0	0	0	0	0	0	0	0	0	0	0	0	0	0	0	0	0	0	0	0	0	0	0	0	0	0	0	0	0	0	0	0	0	0	0	0	0	0	0	0	0	0	0	0
0	1.649	0	0	0	0	0	0	0	0	0	0	0	0	0	0	0	0	0	0	0	0	0	0	0	0	0	0	0	0	0	0	0	545.651	0	0	0	0	0	0	0	0	0	0	0	0	0	0	0	0
0	0	0	0	0	0	5971348	0	0	0	822996	7437.15	901712	0	0	0	0	0	0	0	0	0	0	0	0	0	0	0	0	0	0	0	0	0	0	0	0	0	151844	0	0	0	0	0	0	0	0	0	149738	0
0	2.52	0	0	103031	1449290	11085590	272869	0	130966	1302270	375226	1332877	967220	0	0	0	0	0	73030.2	596399	0	0	157913	0	0	0	0	0	0	0	0	327012	45837.7	0	727.451	26593.2	0	326188	0	606125	0	0	0	0	0	0	0	187558	0
0.215	1.261	0	0	159368	2108772	11145600	572465	0	866648	1281725	365956	1311849	1221036	0	0	0	0	1971140	286232	846528	1024413	228314	246478	98204.2	95317.9	0	0	0	103868	0	0	400890	50155	24605.9	127214	103362	1643112	318036	0	977961	0	0	0	0	99336	0	217481	182871	757292
0.165	0.844	9.428	0	158421	2058397	11155300	562723	416174	851900	1255028	359087	1284525	1195603	339551	161061	17087.8	0	2834324	281362	826306	1234865	266343	242284	107901	114162	0	0	0	134854	19224.8	1576.64	391313	49110.4	87409.8	125050	101603	2131740	312624	0	961319	300644	557637	0	0	116220	0	288834	179759	962193
0.118	0	14.099	0	158381	2013208	11004400	555034	593578	840259	1245336	349550	1274605	1186370	362314	195634	73783.1	183031	2795206	277517	808166	1217990	259746	238973	105228	113240	1141756	874349	0	134820	119072	2742.16	382723	48731.1	86704.2	123341	100214	2114532	308352	29636.3	948182	354605	740290	0	0	115282	36723.4	288164	177302	954426
0.125	0	16.283	0	162368	1983452	10870260	549655	587826	832117	1245917	349054	1275199	1186923	358803	200558	71969.9	199834	2801917	274828	796221	1206188	256766	236657	104021	113759	1303457	3015444	0	138214	119618	2689.08	377066	48753.8	87101.1	122146	99243.3	2124213	305364	551417	938994	351169	758924	0	204564	115809	89592	286727	175584	958796
0.137	0	15.307	0	173391	1989440	10754660	555502	594078	840968	1265765	349991	1295514	1205831	362619	214173	71133.1	213400	2849856	277751	798625	1219017	265917	239174	107729	115525	1289845	3015283	0	147596	121475	2671.39	378204	49530.5	88453.4	123445	100299	2157192	308612	546254	948982	354904	810445	0	379023	117607	95674.1	287621	177452	973682
0.204	1.783	3.408	0	177654	2045433	10454180	574913	614837	870354	1304823	362581	1335490	1243040	375290	219439	71272.6	218646	2868744	287456	821102	1261614	279431	247532	113204	119394	1308315	3020279	0	151225	125543	2662.55	388849	51058.9	91415.7	127758	103804	2229437	319396	557634	982143	367305	830370	0	386919	121546	98026.3	291451	183653	1006290
0.192	1.325	2.978	0	173479	2159085	10069860	595505	636859	901528	1307261	381903	1337985	1245362	388732	214283	74620	213509	2939309	297752	866726	1306802	306672	256398	124239	123888	1298682	3123256	0	147672	130269	2733.31	410455	51154.3	94857.1	132334	107522	2313364	330836	591459	1017321	380461	810860	0	410389	126122	95723.1	305877	190231	1044172
0.225	1.443	3.687	0	166838	2185198	9621570	590522	631531	893985	1284627	399562	1314819	1223800	385480	206079	80478	205336	3142090	295261	877208	1295869	307843	254253	124714	123947	1234561	3141950	0	142019	130330	2866	415419	50268.6	94901.7	131227	106622	2314452	328068	615062	1008809	377278	779818	120498	426766	126181	92058.6	314430	188639	1044663
0.215	1.114	3.792	0	156862	2171370	9351535	578995	619203	876534	1252127	401358	1281555	1192839	377955	193756	80849.9	193057	3326653	289498	871657	1270573	304970	249290	123550	122213	1144765	3077328	440820	133526	128507	2910.22	412790	48996.8	93574.4	128666	104541	2282082	321664	599783	989117	369914	733187	212861	416165	124416	86553.7	298281	184957	1030052
0.259	3.238	4.047	0	147655	2117476	8757191	556546	595195	842548	1206336	393405	1234688	1149216	363301	182384	79827.1	181726	3294534	278273	850023	1221308	297308	239624	120446	118106	1043746	2951788	867864	125689	124189	2848.3	402545	47205	90430.1	123677	100487	2205399	309192	583766	950765	355571	690153	199909	405052	120236	81473.5	308047	177785	995440
0.203	1.235	3.662	0	137412	2029320	8081660	530957	567829	803810	1159675	380723	1186931	1104765	346597	169732	77363	169119	3218312	265478	814634	1165155	277410	228606	112384	112357	935229	2752762	841853	116970	118144	2786.39	385786	45379.1	86028.1	117990	95867.2	2098043	294976	552576	907051	339222	642277	187990	383410	114383	75821.6	297355	169611	946984
0.21	1.496	2.988	0	131432	1948510	7467461	509155	544513	770804	1113885	368513	1140064	1061143	332365	162345	73783.1	161759	3067305	254578	782194	1117313	261342	219220	105875	107469	839361	2544712	810344	111880	113004	2715.62	370423	43587.3	82285.2	113146	91930.8	2006763	282864	509795	869807	325294	614326	181027	353726	109406	72522	286344	162647	905783
2.007	1.607	0	0	95199.6	1390410	1608532	153828	211803	92733.6	409846	85418.5	239016	1035600	82124.2	0	69598.8	0	551343	94352	768812	1081905	45974.7	54758.8	70427.6	89524.5	454378	1193915	0	4649.45	56534	2538.71	364086	42538.1	14478.3	70638.5	17709.7	1923358	199702	67864.9	842242	314985	0	86080.2	0	92646.9	0	58852	84117.9	868137
2.47	2.425	0	0	9108.83	253172	0	0	0	0	0	0	0	436282	0	0	3147.63	0	0	0	221935	486155	0	0	0	19963.6	0	0	0	0	0	432.036	29996.9	17011.7	0	0	0	616712	24862.3	0	254320	63471.3	0	0	0	22392.9	0	0	0	269718
1.009	2.137	0	0	0	0	0	0	0	0	0	0	0	0	0	0	0	0	0	0	0	0	0	0	0	0	0	0	0	0	0	0	0	0	0	0	0	0	0	0	0	0	0	0	0	0	0	0	0	0
0.749	2.155	0	0	0	0	0	0	0	0	0	0	0	0	0	0	0	0	0	0	0	0	0	0	0	0	0	0	0	0	0	0	0	0	0	0	0	0	0	0	0	0	0	0	0	0	0	0	0	0
0	0.621	0	0	0	0	0	0	0	0	0	0	0	0	0	0	0	0	0	0	0	0	0	0	0	0	0	0	0	0	0	0	0	0	0	0	0	0	0	0	0	0	0	0	0	0	0	0	0	0
0.639	1.478	0	0	0	0	0	0	0	0	0	0	0	0	0	0	0	0	0	0	0	0	0	0	0	0	0	0	0	0	0	0	0	0	0	0	0	0	0	0	0	0	0	0	0	0	0	0	0	0
0.891	1.729	0	0	0	0	0	0	0	0	0	0	0	0	0	0	0	0	0	0	0	0	0	0	0	0	0	0	0	0	0	0	0	0	0	0	0	0	0	0	0	0	0	0	0	0	0	0	0	0
0	0	0	0	0	0	0	0	0	0	0	0	0	0	0	0	0	0	0	0	0	0	0	0	0	0	0	0	0	0	0	0	0	0	0	0	0	0	0	0	0	0	0	0	0	0	0	0	0	0
0	0	0	0	0	0	0	0	0	0	0	0	0	0	0	0	0	0	0	0	0	0	0	0	0	0	0	0	0	0	0	0	0	0	0	0	0	0	0	0	0	0	0	0	0	0	0	0	0	0
0	0	0	0	0	0	0	0	0	0	0	0	0	0	0	0	0	0	0	0	0	0	0	0	0	0	0	0	0	0	0	0	0	0	0	0	0	0	0	0	0	0	0	0	0	0	0	0	0	0
0	0	0	0	0	0	0	0	0	0	0	0	0	0	0	0	0	0	0	0	0	0	0	0	0	0	0	0	0	0	0	0	0	0	0	0	0	0	0	0	0	0	0	0	0	0	0	0	0	0
0	0.571	0	0	0	0	0	0	0	0	0	0	0	0	0	0	0	0	0	0	0	0	0	0	0	0	0	0	0	0	0	0	0	0	0	0	0	0	0	0	0	0	0	0	0	0	0	0	0	0
0	0.298	0	0	0	0	0	0	0	0	0	0	0	0	0	0	0	0	0	0	0	0	0	0	0	0	0	0	0	0	0	0	0	0	0	0	0	0	0	0	0	0	0	0	0	0	0	0	0	0
0	1.791	0	0	0	0	0	0	0	0	0	0	0	0	0	0	0	0	0	0	0	0	0	0	0	0	0	0	0	0	0	0	0	0	0	0	0	0	0	0	0	0	0	0	0	0	0	0	0	0
0	1.434	0	0	0	0	0	0	0	0	0	0	0	0	0	0	0	0	0	0	0	0	0	0	0	0	0	0	0	0	0	0	0	0	0	0	0	0	0	0	0	0	0	0	0	0	0	0	0	0
0	1.007	0	0	0	0	0	0	0	0	0	0	0	0	0	0	0	0	0	0	0	0	0	0	0	0	0	0	0	0	0	0	0	0	0	0	0	0	0	0	0	0	0	0	0	0	0	0	0	0
0	0	0	0	0	0	0	0	0	0	0	0	0	0	0	0	0	0	0	0	0	0	0	0	0	0	0	0	0	0	0	0	0	0	0	0	0	0	0	0	0	0	0	0	0	0	0	0	0	0
0	2.361	0	0	0	0	0	0	0	0	0	0	0	0	0	0	0	0	0	0	0	0	0	0	0	0	0	0	0	0	0	0	0	0	0	0	0	0	0	0	0	0	0	0	0	0	0	0	0	0
0	1.972	0	0	0	0	0	0	0	0	0	0	0	0	0	0	0	0	0	0	0	0	0	0	0	0	0	0	0	0	0	0	0	0	0	0	0	0	0	0	0	0	0	0	0	0	0	0	0	0
0	0.075	0	0	0	0	0	0	0	0	0	0	0	0	0	0	0	0	0	0	0	0	0	0	0	0	0	0	0	0	0	0	0	0	0	0	0	0	0	0	0	0	0	0	0	0	0	0	0	0
0	0	0	0	0	0	0	0	0	0	0	0	0	0	0	0	0	0	0	0	0	0	0	0	0	0	0	0	0	0	0	0	0	0	0	0	0	0	0	0	0	0	0	0	0	0	0	0	0	0
0	1.143	0	0	0	0	0	0	0	0	0	0	0	0	0	0	0	0	0	0	0	0	0	0	0	0	0	0	0	0	0	0	0	0	0	0	0	0	0	0	0	0	0	0	0	0	0	0	0	0
0	4.488	0	0	0	0	0	0	0	0	0	0	0	0	0	0	0	0	0	0	0	0	0	0	0	0	0	0	0	0	0	0	0	0	0	0	0	0	0	0	0	0	0	0	0	0	0	0	0	0
0	1.221	0	0	0	0	0	0	0	0	0	0	0	0	0	0	0	0	0	0	0	0	0	0	0	0	0	0	0	0	0	0	0	0	0	0	0	0	0	0	0	0	0	0	0	0	0	0	0	0
0	0	0	0	0	0	0	0	0	0	0	0	0	0	0	0	0	0	0	0	0	0	0	0	0	0	0	0	0	0	0	0	0	0	0	0	0	0	0	0	0	0	0	0	0	0	0	0	0	0
0	0.18	0	0	0	0	0	0	0	0	0	0	0	0	0	0	0	0	0	0	0	0	0	0	0	0	0	0	0	0	0	0	0	0	0	0	0	0	0	0	0	0	0	0	0	0	0	0	0	0
0	0	0	0	0	0	0	0	0	0	0	0	0	0	0	0	0	0	0	0	0	0	0	0	0	0	0	0	0	0	0	0	0	0	0	0	0	0	0	0	0	0	0	0	0	0	0	0	0	0
0	0	0	0	0	0	0	0	0	0	0	0	0	0	0	0	0	0	0	0	0	0	0	0	0	0	0	0	0	0	0	0	0	0	0	0	0	0	0	0	0	0	0	0	0	0	0	0	0	0
0.764	1.347	0	0	0	0	0	0	0	0	0	0	0	0	0	0	0	0	0	0	0	0	0	0	0	0	0	0	0	0	0	0	0	0	0	0	0	0	0	0	0	0	0	0	0	0	0	0	0	0
1.158	1.89	0	0	0	0	0	0	0	0	0	0	0	0	0	0	0	0	0	0	0	0	0	0	0	0	0	0	0	0	0	0	0	0	0	0	0	0	0	0	0	0	0	0	0	0	0	0	0	0
1.032	1.356	0	0	0	0	0	0	0	0	0	0	0	0	0	0	0	0	0	0	0	0	0	0	0	0	0	0	0	0	0	0	0	0	0	0	0	0	0	0	0	0	0	0	0	0	0	0	0	0
2.546	3.709	0	0	0	0	0	0	0	0	0	0	0	0	0	0	0	0	0	0	0	0	0	0	0	0	0	0	0	0	0	0	0	0	0	0	0	0	0	0	0	0	0	0	0	0	0	0	0	0
0	0	0	0	0	0	0	0	0	0	0	0	0	0	0	0	0	0	0	0	0	0	0	0	0	0	0	0	0	0	0	0	0	0	0	0	0	0	0	0	0	0	0	0	0	0	0	0	0	0
0	0.464	0	0	0	0	0	0	0	0	0	0	0	0	0	0	0	0	0	0	0	0	0	0	0	0	0	0	0	0	0	0	0	0	0	0	0	0	0	0	0	0	0	0	0	0	0	0	0	0
0	0	0	0	0	0	0	0	0	0	0	0	0	0	0	0	0	0	0	0	0	0	0	0	0	0	0	0	0	0	0	0	0	0	0	0	0	0	0	0	0	0	0	0	0	0	0	0	0	0
0	0	0	0	0	0	0	0	0	0	0	0	0	0	0	0	0	0	0	0	0	0	0	0	0	0	0	0	0	0	0	0	0	0	0	0	0	0	0	0	0	0	0	0	0	0	0	0	0	0
0	0.676	0	0	0	0	0	0	0	0	0	0	0	0	0	0	0	0	0	0	0	0	0	0	0	0	0	0	0	0	0	0	0	0	0	0	0	0	0	0	0	0	0	0	0	0	0	0	0	0
0	0.695	0	0	0	0	0	0	0	0	0	0	0	0	0	0	0	0	0	0	0	0	0	0	0	0	0	0	0	0	0	0	0	0	0	0	0	0	0	0	0	0	0	0	0	0	0	0	0	0
0	1.121	0	0	0	0	0	0	0	0	0	0	0	0	0	0	0	0	0	0	0	0	0	0	0	0	0	0	0	0	0	0	0	0	0	0	0	0	0	0	0	0	0	0	0	0	0	0	0	0
0	1.908	0	0	0	0	0	0	0	0	0	0	0	0	0	0	0	0	0	0	0	0	0	0	0	0	0	0	0	0	0	0	0	0	0	0	0	0	0	0	0	0	0	0	0	0	0	0	0	0
0	0.177	0	0	0	0	0	0	0	0	0	0	0	0	0	0	0	0	0	0	0	0	0	0	0	0	0	0	0	0	0	0	0	0	0	0	0	0	0	0	0	0	0	0	0	0	0	0	0	0
0	1.728	0	0	0	0	0	0	0	0	0	0	0	0	0	0	0	0	0	0	0	0	0	0	0	0	0	0	0	0	0	0	0	0	0	0	0	0	0	0	0	0	0	0	0	0	0	0	0	0
0	0	0	0	0	0	0	0	0	0	0	0	0	0	0	0	0	0	0	0	0	0	0	0	0	0	0	0	0	0	0	0	0	0	0	0	0	0	0	0	0	0	0	0	0	0	0	0	0	0
0	0.932	0	0	0	0	0	0	0	0	0	0	0	0	0	0	0	0	0	0	0	0	0	0	0	0	0	0	0	0	0	0	0	0	0	0	0	0	0	0	0	0	0	0	0	0	0	0	0	0
0	0	0	0	0	0	0	0	0	0	0	0	0	0	0	0	0	0	0	0	0	0	0	0	0	0	0	0	0	0	0	0	0	0	0	0	0	0	0	0	0	0	0	0	0	0	0	0	0	0
0	1.749	0	0	0	0	0	0	0	0	0	0	0	0	0	0	0	0	0	0	0	0	0	0	0	0	0	0	0	0	0	0	0	0	0	0	0	0	0	0	0	0	0	0	0	0	0	0	0	0
0	1.514	0	0	0	0	0	0	0	0	0	0	0	0	0	0	0	0	0	0	0	0	0	0	0	0	0	0	0	0	0	0	0	0	0	0	0	0	0	0	0	0	0	0	0	0	0	0	0	0
0	2.813	0	0	0	0	0	0	0	0	0	0	0	0	0	0	0	0	0	0	0	0	0	0	0	0	0	0	0	0	0	0	0	0	0	0	0	0	0	0	0	0	0	0	0	0	0	0	0	0
0	0	0	0	0	0	0	0	0	0	0	0	0	0	0	0	0	0	0	0	0	0	0	0	0	0	0	0	0	0	0	0	0	0	0	0	0	0	0	0	0	0	0	0	0	0	0	0	0	0
1.444	2.594	0	0	0	0	0	0	0	0	0	0	0	0	0	0	0	0	0	0	0	0	0	0	0	0	0	0	0	0	0	0	0	0	0	0	0	0	0	0	0	0	0	0	0	0	0	0	0	0
0.931	1.563	0	0	0	0	0	0	0	0	0	0	0	0	0	0	0	0	0	0	0	0	0	0	0	0	0	0	0	0	0	0	0	0	0	0	0	0	0	0	0	0	0	0	0	0	0	0	0	0
1.187	1.673	0	0	0	0	0	0	0	0	0	0	0	0	0	0	0	0	0	0	0	0	0	0	0	0	0	0	0	0	0	0	0	0	0	0	0	0	0	0	0	0	0	0	0	0	0	0	0	0
2.988	5.382	0	0	0	0	0	0	0	0	0	0	0	0	0	0	0	0	0	0	0	0	0	0	0	0	0	0	0	0	0	0	0	0	0	0	0	0	0	0	0	0	0	0	0	0	0	0	0	0
0.899	0.684	0	0	0	0	0	0	0	0	0	0	0	0	0	0	0	0	0	0	0	0	0	0	0	0	0	0	0	0	0	0	0	0	0	0	0	0	0	0	0	0	0	0	0	0	0	0	0	0
2.849	4.276	0	0	0	0	0	0	0	0	0	0	0	0	0	0	0	0	0	0	0	0	0	0	0	0	0	0	0	0	0	0	0	0	0	0	0	0	0	0	0	0	0	0	0	0	0	0	0	0
0.704	0	0	0	0	0	0	0	0	0	0	0	0	0	0	0	0	0	0	0	0	0	0	0	0	0	0	0	0	0	0	0	0	0	0	0	0	0	0	0	0	0	0	0	0	0	0	0	0	0
0.345	0	0	0	0	0	0	0	0	0	0	0	0	0	0	0	0	0	0	0	0	0	0	0	0	0	0	0	0	0	0	0	0	0	0	0	0	0	0	0	0	0	0	0	0	0	0	0	0	0
0.544	0.271	0	0	0	0	0	0	0	0	0	0	0	0	0	0	0	0	0	0	0	0	0	0	0	0	0	0	0	0	0	0	0	0	0	0	0	0	0	0	0	0	0	0	0	0	0	0	0	0
0	0.339	0	0	0	0	0	0	0	0	0	0	0	0	0	0	0	0	0	0	0	0	0	0	0	0	0	0	0	0	0	0	0	0	0	0	0	0	0	0	0	0	0	0	0	0	0	0	0	0
0	0.666	0	0	0	0	0	0	0	0	0	0	0	0	0	0	0	0	0	0	0	0	0	0	0	0	0	0	0	0	0	0	0	0	0	0	0	0	0	0	0	0	0	0	0	0	0	0	0	0
0	0	0	0	0	0	0	0	0	0	0	0	0	0	0	0	0	0	0	0	0	0	0	0	0	0	0	0	0	0	0	0	0	0	0	0	0	0	0	0	0	0	0	0	0	0	0	0	0	0
0	2.115	0	0	0	0	0	0	0	0	0	0	0	0	0	0	0	0	0	0	0	0	0	0	0	0	0	0	0	0	0	0	0	0	0	0	0	0	0	0	0	0	0	0	0	0	0	0	0	0
0	0.985	0	0	0	0	0	0	0	0	0	0	0	0	0	0	0	0	0	0	0	0	0	0	0	0	0	0	0	0	0	0	0	0	0	0	0	0	0	0	0	0	0	0	0	0	0	0	0	0
0	0.037	0	0	0	0	0	0	0	0	0	0	0	0	0	0	0	0	0	0	0	0	0	0	0	0	0	0	0	0	0	0	0	0	0	0	0	0	0	0	0	0	0	0	0	0	0	0	0	0
0	3.258	0	0	0	0	0	0	0	0	0	0	0	0	0	0	0	0	0	0	0	0	0	0	0	0	0	0	0	0	0	0	0	0	0	0	0	0	0	0	0	0	0	0	0	0	0	0	0	0
0	1.733	0	0	0	0	0	0	0	0	0	0	0	0	0	0	0	0	0	0	0	0	0	0	0	0	0	0	0	0	0	0	0	0	0	0	0	0	0	0	0	0	0	0	0	0	0	0	0	0
0	1.834	0	0	0	0	0	0	0	0	0	0	0	0	0	0	0	0	0	0	0	0	0	0	0	0	0	0	0	0	0	0	0	0	0	0	0	0	0	0	0	0	0	0	0	0	0	0	0	0
0	1.933	0	0	0	0	0	0	0	0	0	0	0	0	0	0	0	0	0	0	0	0	0	0	0	0	0	0	0	0	0	0	0	0	0	0	0	0	0	0	0	0	0	0	0	0	0	0	0	0
0	0.227	0	0	0	0	0	0	0	0	0	0	0	0	0	0	0	0	0	0	0	0	0	0	0	0	0	0	0	0	0	0	0	0	0	0	0	0	0	0	0	0	0	0	0	0	0	0	0	0
0	2.412	0	0	0	0	0	0	0	0	0	0	0	0	0	0	0	0	0	0	0	0	0	0	0	0	0	0	0	0	0	0	0	0	0	0	0	0	0	0	0	0	0	0	0	0	0	0	0	0
0	0.208	0	0	0	0	0	0	0	0	0	0	0	0	0	0	0	0	0	0	0	0	0	0	0	0	0	0	0	0	0	0	0	0	0	0	0	0	0	0	0	0	0	0	0	0	0	0	0	0
0	1.292	0	0	0	0	0	0	0	0	0	0	0	0	0	0	0	0	0	0	0	0	0	0	0	0	0	0	0	0	0	0	0	0	0	0	0	0	0	0	0	0	0	0	0	0	0	0	0	0
0	2.554	0	0	0	0	0	0	0	0	0	0	0	0	0	0	0	0	0	0	0	0	0	0	0	0	0	0	0	0	0	0	0	0	0	0	0	0	0	0	0	0	0	0	0	0	0	0	0	0
0	0	0	0	0	0	0	0	0	0	0	0	0	0	0	0	0	0	0	0	0	0	0	0	0	0	0	0	0	0	0	0	0	0	0	0	0	0	0	0	0	0	0	0	0	0	0	0	0	0
0	1.945	0	0	0	0	0	0	0	0	0	0	0	0	0	0	0	0	0	0	0	0	0	0	0	0	0	0	0	0	0	0	0	0	0	0	0	0	0	0	0	0	0	0	0	0	0	0	0	0
0	0.942	0	0	0	0	0	0	0	0	0	0	0	0	0	0	0	0	0	0	0	0	0	0	0	0	0	0	0	0	0	0	0	0	0	0	0	0	0	0	0	0	0	0	0	0	0	0	0	0
0	0.437	0	0	0	0	0	0	0	0	0	0	0	0	0	0	0	0	0	0	0	0	0	0	0	0	0	0	0	0	0	0	0	0	0	0	0	0	0	0	0	0	0	0	0	0	0	0	0	0
0	1.074	0	0	0	0	0	0	0	0	0	0	0	0	0	0	0	0	0	0	0	0	0	0	0	0	0	0	0	0	0	0	0	0	0	0	0	0	0	0	0	0	0	0	0	0	0	0	0	0
0.815	1.791	0	0	0	0	0	0	0	0	0	0	0	0	0	0	0	0	0	0	0	0	0	0	0	0	0	0	0	0	0	0	0	0	0	0	0	0	0	0	0	0	0	0	0	0	0	0	0	0
0	0	0	0	0	0	0	0	0	0	0	0	0	0	0	0	0	0	0	0	0	0	0	0	0	0	0	0	0	0	0	0	0	0	0	0	0	0	0	0	0	0	0	0	0	0	0	0	0	0
0	0	0	0	0	0	0	0	0	0	0	0	0	0	0	0	0	0	0	0	0	0	0	0	0	0	0	0	0	0	0	0	0	0	0	0	0	0	0	0	0	0	0	0	0	0	0	0	0	0
0.417	1.663	0	0	0	0	0	0	0	0	0	0	0	0	0	0	0	0	0	0	0	0	0	0	0	0	0	0	0	0	0	0	0	0	0	0	0	0	0	0	0	0	0	0	0	0	0	0	0	0
0	0	0	0	0	0	0	0	0	0	0	0	0	0	0	0	0	0	0	0	0	0	0	0	0	0	0	0	0	0	0	0	0	0	0	0	0	0	0	0	0	0	0	0	0	0	0	0	0	0
0	0.649	0	0	0	0	0	0	0	0	0	0	0	0	0	0	0	0	0	0	0	0	0	0	0	0	0	0	0	0	0	0	0	0	0	0	0	0	0	0	0	0	0	0	0	0	0	0	0	0
0	0.893	0	0	0	0	0	0	0	0	0	0	0	0	0	0	0	0	0	0	0	0	0	0	0	0	0	0	0	0	0	0	0	0	0	0	0	0	0	0	0	0	0	0	0	0	0	0	0	0
0	1.779	0	0	0	0	0	0	0	0	0	0	0	0	0	0	0	0	0	0	0	0	0	0	0	0	0	0	0	0	0	0	0	0	0	0	0	0	0	0	0	0	0	0	0	0	0	0	0	0
0	2.483	0	0	0	0	0	0	0	0	0	0	0	0	0	0	0	0	0	0	0	0	0	0	0	0	0	0	0	0	0	0	0	0	0	0	0	0	0	0	0	0	0	0	0	0	0	0	0	0
0	1.694	0	0	0	0	0	0	0	0	0	0	0	0	0	0	0	0	0	0	0	0	0	0	0	0	0	0	0	0	0	0	0	0	0	0	0	0	0	0	0	0	0	0	0	0	0	0	0	0
0	0.393	0	0	0	0	0	0	0	0	0	0	0	0	0	0	0	0	0	0	0	0	0	0	0	0	0	0	0	0	0	0	0	0	0	0	0	0	0	0	0	0	0	0	0	0	0	0	0	0
0	1.571	0	0	0	0	0	0	0	0	0	0	0	0	0	0	0	0	0	0	0	0	0	0	0	0	0	0	0	0	0	0	0	0	0	0	0	0	0	0	0	0	0	0	0	0	0	0	0	0
0	1.153	0	0	0	0	0	0	0	0	0	0	0	0	0	0	0	0	0	0	0	0	0	0	0	0	0	0	0	0	0	0	0	0	0	0	0	0	0	0	0	0	0	0	0	0	0	0	0	0
0	0.182	0	0	0	0	0	0	0	0	0	0	0	0	0	0	0	0	0	0	0	0	0	0	0	0	0	0	0	0	0	0	0	0	0	0	0	0	0	0	0	0	0	0	0	0	0	0	0	0
0	2.401	0	0	0	0	0	0	0	0	0	0	0	0	0	0	0	0	0	0	0	0	0	0	0	0	0	0	0	0	0	0	0	0	0	0	0	0	0	0	0	0	0	0	0	0	0	0	0	0
0	0	0	0	0	0	0	0	0	0	0	0	0	0	0	0	0	0	0	0	0	0	0	0	0	0	0	0	0	0	0	0	0	0	0	0	0	0	0	0	0	0	0	0	0	0	0	0	0	0
0	0.069	0	0	0	0	0	0	0	0	0	0	0	0	0	0	0	0	0	0	0	0	0	0	0	0	0	0	0	0	0	0	0	0	0	0	0	0	0	0	0	0	0	0	0	0	0	0	0	0
0	1.406	0	0	0	0	0	0	0	0	0	0	0	0	0	0	0	0	0	0	0	0	0	0	0	0	0	0	0	0	0	0	0	0	0	0	0	0	0	0	0	0	0	0	0	0	0	0	0	0
0	0	0	0	0	0	0	0	0	0	0	0	0	0	0	0	0	0	0	0	0	0	0	0	0	0	0	0	0	0	0	0	0	0	0	0	0	0	0	0	0	0	0	0	0	0	0	0	0	0
0	1.762	0	0	0	0	0	0	0	0	0	0	0	0	0	0	0	0	0	0	0	0	0	0	0	0	0	0	0	0	0	0	0	0	0	0	0	0	0	0	0	0	0	0	0	0	0	0	0	0
0	0	0	0	0	0	0	0	0	0	0	0	0	0	0	0	0	0	0	0	0	0	0	0	0	0	0	0	0	0	0	0	0	0	0	0	0	0	0	0	0	0	0	0	0	0	0	0	0	0
0	1.196	0	0	0	0	0	0	0	0	0	0	0	0	0	0	0	0	0	0	0	0	0	0	0	0	0	0	0	0	0	0	0	0	0	0	0	0	0	0	0	0	0	0	0	0	0	0	0	0
0	0.247	0	0	0	0	0	0	0	0	0	0	0	0	0	0	0	0	0	0	0	0	0	0	0	0	0	0	0	0	0	0	0	0	0	0	0	0	0	0	0	0	0	0	0	0	0	0	0	0
0	0.166	0	0	0	0	0	0	0	0	0	0	0	0	0	0	0	0	0	0	0	0	0	0	0	0	0	0	0	0	0	0	0	0	0	0	0	0	0	0	0	0	0	0	0	0	0	0	0	0
0	0	0	0	0	0	0	0	0	0	0	0	0	0	0	0	0	0	0	0	0	0	0	0	0	0	0	0	0	0	0	0	0	0	0	0	0	0	0	0	0	0	0	0	0	0	0	0	0	0
0	0.244	0	0	0	0	0	0	0	0	0	0	0	0	0	0	0	0	0	0	0	0	0	0	0	0	0	0	0	0	0	0	0	0	0	0	0	0	0	0	0	0	0	0	0	0	0	0	0	0
1.023	1.681	0	0	0	0	0	0	0	0	0	0	0	0	0	0	0	0	0	0	0	0	0	0	0	0	0	0	0	0	0	0	0	0	0	0	0	0	0	0	0	0	0	0	0	0	0	0	0	0
0	0.127	0	0	0	0	0	0	0	0	0	0	0	0	0	0	0	0	0	0	0	0	0	0	0	0	0	0	0	0	0	0	0	0	0	0	0	0	0	0	0	0	0	0	0	0	0	0	0	0
0	0.836	0	0	0	0	0	0	0	0	0	0	0	0	0	0	0	0	0	0	0	0	0	0	0	0	0	0	0	0	0	0	0	0	0	0	0	0	0	0	0	0	0	0	0	0	0	0	0	0
0	0.709	0	0	0	0	0	0	0	0	0	0	0	0	0	0	0	0	0	0	0	0	0	0	0	0	0	0	0	0	0	0	0	0	0	0	0	0	0	0	0	0	0	0	0	0	0	0	0	0
0	0.115	0	0	0	0	0	0	0	0	0	0	0	0	0	0	0	0	0	0	0	0	0	0	0	0	0	0	0	0	0	0	0	0	0	0	0	0	0	0	0	0	0	0	0	0	0	0	0	0
0	0	0	0	0	0	0	0	0	0	0	0	0	0	0	0	0	0	0	0	0	0	0	0	0	0	0	0	0	0	0	0	0	0	0	0	0	0	0	0	0	0	0	0	0	0	0	0	0	0
0	2.391	0	0	0	0	0	0	0	0	0	0	0	0	0	0	0	0	0	0	0	0	0	0	0	0	0	0	0	0	0	0	0	0	0	0	0	0	0	0	0	0	0	0	0	0	0	0	0	0
0	0	0	0	0	0	0	0	0	0	0	0	0	0	0	0	0	0	0	0	0	0	0	0	0	0	0	0	0	0	0	0	0	0	0	0	0	0	0	0	0	0	0	0	0	0	0	0	0	0
0	0.048	0	0	0	0	0	0	0	0	0	0	0	0	0	0	0	0	0	0	0	0	0	0	0	0	0	0	0	0	0	0	0	0	0	0	0	0	0	0	0	0	0	0	0	0	0	0	0	0
0	1.384	0	0	0	0	0	0	0	0	0	0	0	0	0	0	0	0	0	0	0	0	0	0	0	0	0	0	0	0	0	0	0	0	0	0	0	0	0	0	0	0	0	0	0	0	0	0	0	0
0	3.402	0	0	0	0	0	0	0	0	0	0	0	0	0	0	0	0	0	0	0	0	0	0	0	0	0	0	0	0	0	0	0	0	0	0	0	0	0	0	0	0	0	0	0	0	0	0	0	0
0	1.586	0	0	0	0	0	0	0	0	0	0	0	0	0	0	0	0	0	0	0	0	0	0	0	0	0	0	0	0	0	0	0	0	0	0	0	0	0	0	0	0	0	0	0	0	0	0	0	0
0	4.309	0	0	0	0	0	0	0	0	0	0	0	0	0	0	0	0	0	0	0	0	0	0	0	0	0	0	0	0	0	0	0	0	0	0	0	0	0	0	0	0	0	0	0	0	0	0	0	0
0	2.784	0	0	0	0	0	0	0	0	0	0	0	0	0	0	0	0	0	0	0	0	0	0	0	0	0	0	0	0	0	0	0	0	0	0	0	0	0	0	0	0	0	0	0	0	0	0	0	0
0	0	0	0	0	0	0	0	0	0	0	0	0	0	0	0	0	0	0	0	0	0	0	0	0	0	0	0	0	0	0	0	0	0	0	0	0	0	0	0	0	0	0	0	0	0	0	0	0	0
0	3.082	0	0	0	0	0	0	0	0	0	0	0	0	0	0	0	0	0	0	0	0	0	0	0	0	0	0	0	0	0	0	0	0	0	0	0	0	0	0	0	0	0	0	0	0	0	0	0	0
0	1.608	0	0	0	0	0	0	0	0	0	0	0	0	0	0	0	0	0	0	0	0	0	0	0	0	0	0	0	0	0	0	0	0	0	0	0	0	0	0	0	0	0	0	0	0	0	0	0	0
0	2.319	0	0	0	0	0	0	0	0	0	0	0	0	0	0	0	0	0	0	0	0	0	0	0	0	0	0	0	0	0	0	0	0	0	0	0	0	0	0	0	0	0	0	0	0	0	0	0	0
0	2.684	0	0	0	0	0	0	0	0	0	0	0	0	0	0	0	0	0	0	0	0	0	0	0	0	0	0	0	0	0	0	0	0	0	0	0	0	0	0	0	0	0	0	0	0	0	0	0	0
0	1.95	0	0	0	0	0	0	0	0	0	0	0	0	0	0	0	0	0	0	0	0	0	0	0	0	0	0	0	0	0	0	0	0	0	0	0	0	0	0	0	0	0	0	0	0	0	0	0	0
0	2.097	0	0	0	0	0	0	0	0	0	0	0	0	0	0	0	0	0	0	0	0	0	0	0	0	0	0	0	0	0	0	0	0	0	0	0	0	0	0	0	0	0	0	0	0	0	0	0	0
0	0	0	0	0	0	0	0	0	0	0	0	0	0	0	0	0	0	0	0	0	0	0	0	0	0	0	0	0	0	0	0	0	0	0	0	0	0	0	0	0	0	0	0	0	0	0	0	0	0
0	0.709	0	0	0	0	0	0	0	0	0	0	0	0	0	0	0	0	0	0	0	0	0	0	0	0	0	0	0	0	0	0	0	0	0	0	0	0	0	0	0	0	0	0	0	0	0	0	0	0
0	0.047	0	0	0	0	0	0	0	0	0	0	0	0	0	0	0	0	0	0	0	0	0	0	0	0	0	0	0	0	0	0	0	0	0	0	0	0	0	0	0	0	0	0	0	0	0	0	0	0
0	0.272	0	0	0	0	0	0	0	0	0	0	0	0	0	0	0	0	0	0	0	0	0	0	0	0	0	0	0	0	0	0	0	0	0	0	0	0	0	0	0	0	0	0	0	0	0	0	0	0
0.79	3.42	0	0	0	0	0	0	0	0	0	0	0	0	0	0	0	0	0	0	0	0	0	0	0	0	0	0	0	0	0	0	0	0	0	0	0	0	0	0	0	0	0	0	0	0	0	0	0	0
0	0	0	0	0	0	0	0	0	0	0	0	0	0	0	0	0	0	0	0	0	0	0	0	0	0	0	0	0	0	0	0	0	0	0	0	0	0	0	0	0	0	0	0	0	0	0	0	0	0
0	0.461	0	0.51976	0	0	0	0	0	0	0	0	0	0	0	0	0	0	0	0	0	0	0	0	0	0	0	0	0	0	0	0	0	0	0	0	0	0	0	0	0	0	0	0	0	0	0	0	0	0
0	0	0	0.51976	0	0	0	0	0	0	0	0	0	0	0	0	0	0	0	0	0	0	0	0	0	0	0	0	0	0	0	0	0	0	0	0	0	0	0	0	0	0	0	0	0	0	0	0	0	0
0	0.285	0	0	0	0	0	0	0	0	0	0	0	0	0	0	0	0	0	0	0	0	0	0	0	0	0	0	0	0	0	0	0	0	0	0	0	0	0	0	0	0	0	0	0	0	0	0	0	0
0	1.643	0	0	0	0	0	0	0	0	0	0	0	0	0	0	0	0	0	0	0	0	0	0	0	0	0	0	0	0	0	0	0	0	0	0	0	0	0	0	0	0	0	0	0	0	0	0	0	0
0	0.015	0	0	0	0	0	0	0	0	0	0	0	0	0	0	0	0	0	0	0	0	0	0	0	0	0	0	0	0	0	0	0	0	0	0	0	0	0	0	0	0	0	0	0	0	0	0	0	0
0	3.965	0	0	0	0	0	0	0	0	0	0	0	0	0	0	0	0	0	0	0	0	0	0	0	0	0	0	0	0	0	0	0	0	0	0	0	0	0	0	0	0	0	0	0	0	0	0	0	0
0	0	0	0	0	0	0	0	0	0	0	0	0	0	0	0	0	0	0	0	0	0	0	0	0	0	0	0	0	0	0	0	0	0	0	0	0	0	0	0	0	0	0	0	0	0	0	0	0	0
0	1.197	0	0	0	0	0	0	0	0	0	0	0	0	0	0	0	0	0	0	0	0	0	0	0	0	0	0	0	0	0	0	0	0	0	0	0	0	0	0	0	0	0	0	0	0	0	0	0	0
0	0.745	0	0	0	0	0	0	0	0	0	0	0	0	0	0	0	0	0	0	0	0	0	0	0	0	0	0	0	0	0	0	0	0	0	0	0	0	0	0	0	0	0	0	0	0	0	0	0	0
0	0.175	0	0	0	0	0	0	0	0	0	0	0	0	0	0	0	0	0	0	0	0	0	0	0	0	0	0	0	0	0	0	0	0	0	0	0	0	0	0	0	0	0	0	0	0	0	0	0	0
0	0	0	0	0	0	0	0	0	0	0	0	0	0	0	0	0	0	0	0	0	0	0	0	0	0	0	0	0	0	0	0	0	0	0	0	0	0	0	0	0	0	0	0	0	0	0	0	0	0
0	2.784	0	0	0	0	0	0	0	0	0	0	0	0	0	0	0	0	0	0	0	0	0	0	0	0	0	0	0	0	0	0	0	0	0	0	0	0	0	0	0	0	0	0	0	0	0	0	0	0
0	2.03	0	0	0	0	0	0	0	0	0	0	0	0	0	0	0	0	0	0	0	0	0	0	0	0	0	0	0	0	0	0	0	0	0	0	0	0	0	0	0	0	0	0	0	0	0	0	0	0
0	2.063	0	0	0	0	0	0	0	0	0	0	0	0	0	0	0	0	0	0	0	0	0	0	0	0	0	0	0	0	0	0	0	0	0	0	0	0	0	0	0	0	0	0	0	0	0	0	0	0
0	2.278	0	0	0	0	0	0	0	0	0	0	0	0	0	0	0	0	0	0	0	0	0	0	0	0	0	0	0	0	0	0	0	0	0	0	0	0	0	0	0	0	0	0	0	0	0	0	0	0
0.77	4.019	0	0	0	0	0	0	0	0	0	0	0	0	0	0	0	0	0	0	0	0	0	0	0	0	0	0	0	0	0	0	0	0	0	0	0	0	0	0	0	0	0	0	0	0	0	0	0	0
0	0	0	0	0	0	0	0	0	0	0	0	0	0	0	0	0	0	0	0	0	0	0	0	0	0	0	0	0	0	0	0	0	0	0	0	0	0	0	0	0	0	0	0	0	0	0	0	0	0
0	0.971	0	0	0	0	0	0	0	0	0	0	0	0	0	0	0	0	0	0	0	0	0	0	0	0	0	0	0	0	0	0	0	0	0	0	0	0	0	0	0	0	0	0	0	0	0	0	0	0
0	0.261	0	0	0	0	0	0	0	0	0	0	0	0	0	0	0	0	0	0	0	0	0	0	0	0	0	0	0	0	0	0	0	0	0	0	0	0	0	0	0	0	0	0	0	0	0	0	0	0
0	1.517	0	0	0	0	0	0	0	0	0	0	0	0	0	0	0	0	0	0	0	0	0	0	0	0	0	0	0	0	0	0	0	0	0	0	0	0	0	0	0	0	0	0	0	0	0	0	0	0
0	0.702	0	0	0	0	0	0	0	0	0	0	0	0	0	0	0	0	0	0	0	0	0	0	0	0	0	0	0	0	0	0	0	0	0	0	0	0	0	0	0	0	0	0	0	0	0	0	0	0
0.615	1.72	0	0	0	0	0	0	0	0	0	0	0	0	0	0	0	0	0	0	0	0	0	0	0	0	0	0	0	0	0	0	0	0	0	0	0	0	0	0	0	0	0	0	0	0	0	0	0	0
0	1.696	0	0	0	0	0	0	0	0	0	0	0	0	0	0	0	0	0	0	0	0	0	0	0	0	0	0	0	0	0	0	0	0	0	0	0	0	0	0	0	0	0	0	0	0	0	0	0	0
0	1.586	0	0	0	0	0	0	0	0	0	0	0	0	0	0	0	0	0	0	0	0	0	0	0	0	0	0	0	0	0	0	0	0	0	0	0	0	0	0	0	0	0	0	0	0	0	0	0	0
0	1.577	0	0	0	0	0	0	0	0	0	0	0	0	0	0	0	0	0	0	0	0	0	0	0	0	0	0	0	0	0	0	0	0	0	0	0	0	0	0	0	0	0	0	0	0	0	0	0	0
0	0	0	0	0	0	0	0	0	0	0	0	0	0	0	0	0	0	0	0	0	0	0	0	0	0	0	0	0	0	0	0	0	0	0	0	0	0	0	0	0	0	0	0	0	0	0	0	0	0
0	0	0	0	0	0	0	0	0	0	0	0	0	0	0	0	0	0	0	0	0	0	0	0	0	0	0	0	0	0	0	0	0	0	0	0	0	0	0	0	0	0	0	0	0	0	0	0	0	0
0	0.445	0	0	0	0	0	0	0	0	0	0	0	0	0	0	0	0	0	0	0	0	0	0	0	0	0	0	0	0	0	0	0	0	0	0	0	0	0	0	0	0	0	0	0	0	0	0	0	0
0	0.403	0	0	0	0	0	0	0	0	0	0	0	0	0	0	0	0	0	0	0	0	0	0	0	0	0	0	0	0	0	0	0	0	0	0	0	0	0	0	0	0	0	0	0	0	0	0	0	0
0	0.51	0	0	0	0	0	0	0	0	0	0	0	0	0	0	0	0	0	0	0	0	0	0	0	0	0	0	0	0	0	0	0	0	0	0	0	0	0	0	0	0	0	0	0	0	0	0	0	0
0	0.554	0	0	0	0	0	0	0	0	0	0	0	0	0	0	0	0	0	0	0	0	0	0	0	0	0	0	0	0	0	0	0	0	0	0	0	0	0	0	0	0	0	0	0	0	0	0	0	0
0	2.852	0	0	0	0	0	0	0	0	0	0	0	0	0	0	0	0	0	0	0	0	0	0	0	0	0	0	0	0	0	0	0	0	0	0	0	0	0	0	0	0	0	0	0	0	0	0	0	0
0	0	0	0	0	0	0	0	0	0	0	0	0	0	0	0	0	0	0	0	0	0	0	0	0	0	0	0	0	0	0	0	0	0	0	0	0	0	0	0	0	0	0	0	0	0	0	0	0	0
0	1.567	0	0	0	0	0	0	0	0	0	0	0	0	0	0	0	0	0	0	0	0	0	0	0	0	0	0	0	0	0	0	0	0	0	0	0	0	0	0	0	0	0	0	0	0	0	0	0	0
0	1.537	0	0	0	0	0	0	0	0	0	0	0	0	0	0	0	0	0	0	0	0	0	0	0	0	0	0	0	0	0	0	0	0	0	0	0	0	0	0	0	0	0	0	0	0	0	0	0	0
0	1.22	0	0	0	0	0	0	0	0	0	0	0	0	0	0	0	0	0	0	0	0	0	0	0	0	0	0	0	0	0	0	0	0	0	0	0	0	0	0	0	0	0	0	0	0	0	0	0	0
0	0.732	0	0	0	0	0	0	0	0	0	0	0	0	0	0	0	0	0	0	0	0	0	0	0	0	0	0	0	0	0	0	0	0	0	0	0	0	0	0	0	0	0	0	0	0	0	0	0	0
0.396	3.971	0	0	0	0	0	0	0	0	0	0	0	0	0	0	0	0	0	0	0	0	0	0	0	0	0	0	0	0	0	0	0	0	0	0	0	0	0	0	0	0	0	0	0	0	0	0	0	0
0	1.849	0	0	0	0	0	0	0	0	0	0	0	0	0	0	0	0	0	0	0	0	0	0	0	0	0	0	0	0	0	0	0	0	0	0	0	0	0	0	0	0	0	0	0	0	0	0	0	0
0	1.422	0	0	0	0	0	0	0	0	0	0	0	0	0	0	0	0	0	0	0	0	0	0	0	0	0	0	0	0	0	0	0	0	0	0	0	0	0	0	0	0	0	0	0	0	0	0	0	0
1.515	4.106	0	0	0	0	0	0	0	0	0	0	0	0	0	0	0	0	0	0	0	0	0	0	0	0	0	0	0	0	0	0	0	0	0	0	0	0	0	0	0	0	0	0	0	0	0	0	0	0
1.062	2.973	0	0	0	0	0	0	0	0	0	0	0	0	0	0	0	0	0	0	0	0	0	0	0	0	0	0	0	0	0	0	0	0	0	0	0	0	0	0	0	0	0	0	0	0	0	0	0	0
0	0.672	0	0	0	0	0	0	0	0	0	0	0	0	0	0	0	0	0	0	0	0	0	0	0	0	0	0	0	0	0	0	0	0	0	0	0	0	0	0	0	0	0	0	0	0	0	0	0	0
0	0.437	0	0	0	0	0	0	0	0	0	0	0	0	0	0	0	0	0	0	0	0	0	0	0	0	0	0	0	0	0	0	0	0	0	0	0	0	0	0	0	0	0	0	0	0	0	0	0	0
0	0	0	0	0	0	0	0	0	0	0	0	0	0	0	0	0	0	0	0	0	0	0	0	0	0	0	0	0	0	0	0	0	0	0	0	0	0	0	0	0	0	0	0	0	0	0	0	0	0
0	0	0	0	0	0	0	0	0	0	0	0	0	0	0	0	0	0	0	0	0	0	0	0	0	0	0	0	0	0	0	0	0	0	0	0	0	0	0	0	0	0	0	0	0	0	0	0	0	0
0	0.798	0	0	0	0	0	0	0	0	0	0	0	0	0	0	0	0	0	0	0	0	0	0	0	0	0	0	0	0	0	0	0	0	0	0	0	0	0	0	0	0	0	0	0	0	0	0	0	0
0	0.756	0	0	0	0	0	0	0	0	0	0	0	0	0	0	0	0	0	0	0	0	0	0	0	0	0	0	0	0	0	0	0	0	0	0	0	0	0	0	0	0	0	0	0	0	0	0	0	0
0	0.482	0	0	0	0	0	0	0	0	0	0	0	0	0	0	0	0	0	0	0	0	0	0	0	0	0	0	0	0	0	0	0	0	0	0	0	0	0	0	0	0	0	0	0	0	0	0	0	0
0	0.848	0	0	0	0	0	0	0	0	0	0	0	0	0	0	0	0	0	0	0	0	0	0	0	0	0	0	0	0	0	0	0	0	0	0	0	0	0	0	0	0	0	0	0	0	0	0	0	0
0	0	0	0	0	0	0	0	0	0	0	0	0	0	0	0	0	0	0	0	0	0	0	0	0	0	0	0	0	0	0	0	0	0	0	0	0	0	0	0	0	0	0	0	0	0	0	0	0	0
0	0	0	0	0	0	0	0	0	0	0	0	0	0	0	0	0	0	0	0	0	0	0	0	0	0	0	0	0	0	0	0	0	0	0	0	0	0	0	0	0	0	0	0	0	0	0	0	0	0
0	0.582	0	0	0	0	0	0	0	0	0	0	0	0	0	0	0	0	0	0	0	0	0	0	0	0	0	0	0	0	0	0	0	0	0	0	0	0	0	0	0	0	0	0	0	0	0	0	0	0
0	0	0	0	0	0	0	0	0	0	0	0	0	0	0	0	0	0	0	0	0	0	0	0	0	0	0	0	0	0	0	0	0	0	0	0	0	0	0	0	0	0	0	0	0	0	0	0	0	0
0	3.606	0	0	0	0	0	0	0	0	0	0	0	0	0	0	0	0	0	0	0	0	0	0	0	0	0	0	0	0	0	0	0	0	0	0	0	0	0	0	0	0	0	0	0	0	0	0	0	0
0	1.488	0	0	0	0	5872992	0	0	0	0	0	0	0	0	0	0	0	1658857	0	0	0	0	0	0	0	0	0	0	0	0	0	0	0	0	0	0	0	0	0	0	0	0	0	0	0	0	0	0	0
0	1.768	0	0	0	0	10495220	26378.6	0	0	0	0	0	0	0	0	0	0	3143240	0	0	0	92256.9	192150	17050.5	0	0	0	0	0	0	0	0	0	0	0	43862.5	0	0	0	0	0	0	0	0	0	0	0	0	0
0	2.01	0	0	0	0	10355340	587434	0	0	0	0	0	0	0	0	0	0	3401533	0	295798	0	369135	252923	149544	0	919991	0	0	0	0	0	0	0	0	2363.15	106064	0	0	0	0	0	0	0	0	0	0	214895	0	0
0	2.2	0	0	0	1359454	9908814	563846	0	0	0	0	0	0	0	0	0	0	3400574	110697	828413	0	353492	242767	143207	0	1076498	0	0	0	0	0	0	0	0	125299	101806	0	0	0	0	0	0	0	0	0	0	303451	0	0
0	0	0	0	0	1986292	9332120	536846	0	48103.3	0	80273.3	0	0	0	0	0	0	3348992	268423	797361	0	329763	231142	133594	0	957133	0	0	0	0	1893.69	0	0	0	119299	96930.6	0	43965.9	0	0	0	0	0	0	0	0	291770	0	0
0	2.751	0	0	0	1918446	8701595	512820	0	776352	0	276882	0	0	0	0	0	0	3198561	256410	770125	0	314546	220798	127430	0	859338	0	0	0	0	2773.12	0	0	0	113960	92592.5	0	284900	547.406	0	33132.9	0	0	242549	0	0	277663	23347.5	0
0	2.226	0	0	0	432694	0	0	0	0	0	0	0	0	0	0	0	0	86902.4	49781.7	187442	736472	34795	16552.9	46551.3	0	214372	0	0	0	0	2587.36	233570	0	0	44145.8	0	0	93994.9	0	0	320942	0	0	0	0	0	0	0	0
0	0.373	0	0	0	0	0	0	0	0	0	0	0	0	0	0	0	0	0	0	82695.4	267683	0	0	0	0	0	0	0	0	0	0	0	0	0	0	0	0	0	0	0	0	0	0	0	0	0	0	0	0
0	2.114	0	0	0	0	0	0	0	0	0	0	0	0	0	0	0	0	0	0	0	0	0	0	0	0	0	0	0	0	0	0	0	0	0	0	0	0	0	0	0	0	0	0	0	0	0	0	0	0
0	0	0	0	0	0	0	0	0	0	0	0	0	0	0	0	0	0	0	0	0	0	0	0	0	0	0	0	0	0	0	0	0	0	0	0	0	0	0	0	0	0	0	0	0	0	0	0	0	0
0	0	0	0	0	0	0	0	0	0	0	0	0	0	0	0	0	0	0	0	0	0	0	0	0	0	0	0	0	0	0	0	0	0	0	0	0	0	0	0	0	0	0	0	0	0	0	0	0	0
0	0	0	0	0	0	0	0	0	0	0	0	0	0	0	0	0	0	0	0	0	0	0	0	0	0	0	0	0	0	0	0	0	0	0	0	0	0	0	0	0	0	0	0	0	0	0	0	0	0
0	1.002	0	0	0	0	0	0	0	0	0	0	0	0	0	0	0	0	0	0	0	0	0	0	0	0	0	0	0	0	0	0	0	0	0	0	0	0	0	0	0	0	0	0	0	0	0	0	0	0
0.919	2.39	0	0	0	0	0	0	0	0	0	0	0	0	0	0	0	0	0	0	0	0	0	0	0	0	0	0	0	0	0	0	0	0	0	0	0	0	0	0	0	0	0	0	0	0	0	0	0	0
0	0	0	0	0	0	0	0	0	0	0	0	0	0	0	0	0	0	0	0	0	0	0	0	0	0	0	0	0	0	0	0	0	0	0	0	0	0	0	0	0	0	0	0	0	0	0	0	0	0
0	0	0	0	0	0	0	0	0	0	0	0	0	0	0	0	0	0	0	0	0	0	0	0	0	0	0	0	0	0	0	0	0	0	0	0	0	0	0	0	0	0	0	0	0	0	0	0	0	0
0	1.127	0	0	0	0	0	0	0	0	0	0	0	0	0	0	0	0	0	0	0	0	0	0	0	0	0	0	0	0	0	0	0	0	0	0	0	0	0	0	0	0	0	0	0	0	0	0	0	0
0	0	0	0	0	0	0	0	0	0	0	0	0	0	0	0	0	0	0	0	0	0	0	0	0	0	0	0	0	0	0	0	0	0	0	0	0	0	0	0	0	0	0	0	0	0	0	0	0	0
0	1.586	0	0	0	0	0	0	0	0	0	0	0	0	0	0	0	0	0	0	0	0	0	0	0	0	0	0	0	0	0	0	0	0	0	0	0	0	0	0	0	0	0	0	0	0	0	0	0	0
0	2.8	0	0	0	0	0	0	0	0	0	0	0	0	0	0	0	0	0	0	0	0	0	0	0	0	0	0	0	0	0	0	0	0	0	0	0	0	0	0	0	0	0	0	0	0	0	0	0	0
0	1.728	0	0	0	0	0	0	0	0	0	0	0	0	0	0	0	0	0	0	0	0	0	0	0	0	0	0	0	0	0	0	0	0	0	0	0	0	0	0	0	0	0	0	0	0	0	0	0	0
0	0.459	0	0	0	0	0	0	0	0	0	0	0	0	0	0	0	0	0	0	0	0	0	0	0	0	0	0	0	0	0	0	0	0	0	0	0	0	0	0	0	0	0	0	0	0	0	0	0	0
0	2.917	0	0	0	0	0	0	0	0	0	0	0	0	0	0	0	0	0	0	0	0	0	0	0	0	0	0	0	0	0	0	0	0	0	0	0	0	0	0	0	0	0	0	0	0	0	0	0	0
0	0	0	0	0	0	0	0	0	0	0	0	0	0	0	0	0	0	0	0	0	0	0	0	0	0	0	0	0	0	0	0	0	0	0	0	0	0	0	0	0	0	0	0	0	0	0	0	0	0
0	4.651	0	0	0	0	0	0	0	0	0	0	0	0	0	0	0	0	0	0	0	0	0	0	0	0	0	0	0	0	0	0	0	0	0	0	0	0	0	0	0	0	0	0	0	0	0	0	0	0
0	0.929	0	0	0	0	0	0	0	0	0	0	0	0	0	0	0	0	0	0	0	0	0	0	0	0	0	0	0	0	0	0	0	0	0	0	0	0	0	0	0	0	0	0	0	0	0	0	0	0
0	0.094	0	0	0	0	0	0	0	0	0	0	0	0	0	0	0	0	0	0	0	0	0	0	0	0	0	0	0	0	0	0	0	0	0	0	0	0	0	0	0	0	0	0	0	0	0	0	0	0
0	0.605	0	0	0	0	0	0	0	0	0	0	0	0	0	0	0	0	0	0	0	0	0	0	0	0	0	0	0	0	0	0	0	0	0	0	0	0	0	0	0	0	0	0	0	0	0	0	0	0
0	0	3.235	0	0	66323	0	0	0	0	0	0	0	0	0	0	0	0	3093085	0	0	0	0	68230.3	0	0	0	0	0	0	0	0	0	0	0	0	0	0	0	0	0	0	0	0	0	0	0	0	0	0
0	2.001	0	0	0	1926348	1514282	326856	0	0	0	0	0	0	0	0	0	0	3270182	0	749658	0	0	213571	0	0	0	0	0	0	0	0	0	0	0	0	61978.4	0	133789	0	0	0	0	0	0	0	0	0	0	0
0	0	0	0	0	0	0	0	0	0	0	0	0	0	0	0	0	0	0	0	0	40444.8	0	0	0	0	0	0	0	0	0	0	0	0	0	0	0	0	0	0	0	0	0	0	0	0	0	0	0	0
0.698	2.672	0	0	0	0	0	0	0	0	0	0	0	0	0	0	0	0	0	0	0	0	0	0	0	0	0	0	0	0	0	0	0	0	0	0	0	0	0	0	0	0	0	0	0	0	0	0	0	0
0	1.61	0	0	0	0	0	0	0	0	0	0	0	0	0	0	0	0	0	0	0	0	0	0	0	0	0	0	0	0	0	0	0	0	0	0	0	0	0	0	0	0	0	0	0	0	0	0	0	0
0	0.261	0	0	0	0	0	0	0	0	0	0	0	0	0	0	0	0	0	0	0	0	0	0	0	0	0	0	0	0	0	0	0	0	0	0	0	0	0	0	0	0	0	0	0	0	0	0	0	0
0	0	0	0	0	0	0	0	0	0	0	0	0	0	0	0	0	0	0	0	0	0	0	0	0	0	0	0	0	0	0	0	0	0	0	0	0	0	0	0	0	0	0	0	0	0	0	0	0	0
0	0.68	0	0	0	0	0	0	0	0	0	0	0	0	0	0	0	0	0	0	0	0	0	0	0	0	0	0	0	0	0	0	0	0	0	0	0	0	0	0	0	0	0	0	0	0	0	0	0	0
0	0	0	0	0	0	0	0	0	0	0	0	0	0	0	0	0	0	0	0	0	0	0	0	0	0	0	0	0	0	0	0	0	0	0	0	0	0	0	0	0	0	0	0	0	0	0	0	0	0
0	0.358	0	0	0	0	0	0	0	0	0	0	0	0	0	0	0	0	0	0	0	0	0	0	0	0	0	0	0	0	0	0	0	0	0	0	0	0	0	0	0	0	0	0	0	0	0	0	0	0
0	0	0	0	0	0	0	0	0	0	0	0	0	0	0	0	0	0	0	0	0	0	0	0	0	0	0	0	0	0	0	0	0	0	0	0	0	0	0	0	0	0	0	0	0	0	0	0	0	0
0.64	2.126	0	0	0	0	0	0	0	0	0	0	0	0	0	0	0	0	0	0	0	0	0	0	0	0	0	0	0	0	0	0	0	0	0	0	0	0	0	0	0	0	0	0	0	0	0	0	0	0
0	3.629	0	0	0	0	0	0	0	0	0	0	0	0	0	0	0	0	0	0	0	0	0	0	0	0	0	0	0	0	0	0	0	0	0	0	0	0	0	0	0	0	0	0	0	0	0	0	0	0
0	0.142	0	0	0	0	0	0	0	0	0	0	0	0	0	0	0	0	0	0	0	0	0	0	0	0	0	0	0	0	0	0	0	0	0	0	0	0	0	0	0	0	0	0	0	0	0	0	0	0
0	0	0	0	0	0	0	0	0	0	0	0	0	0	0	0	0	0	0	0	0	0	0	0	0	0	0	0	0	0	0	0	0	0	0	0	0	0	0	0	0	0	0	0	0	0	0	0	0	0
0	1.354	0	0	0	0	0	0	0	0	0	0	0	0	0	0	0	0	0	0	0	0	0	0	0	0	0	0	0	0	0	0	0	0	0	0	0	0	0	0	0	0	0	0	0	0	0	0	0	0
0	1.343	0	0	0	0	0	0	0	0	0	0	0	0	0	0	0	0	0	0	0	0	0	0	0	0	0	0	0	0	0	0	0	0	0	0	0	0	0	0	0	0	0	0	0	0	0	0	0	0
0	1.829	0	0	0	0	0	0	0	0	0	0	0	0	0	0	0	0	0	0	0	0	0	0	0	0	0	0	0	0	0	0	0	0	0	0	0	0	0	0	0	0	0	0	0	0	0	0	0	0
0	0	0	0	0	0	0	0	0	0	0	0	0	0	0	0	0	0	0	0	0	0	0	0	0	0	0	0	0	0	0	0	0	0	0	0	0	0	0	0	0	0	0	0	0	0	0	0	0	0
0	1.355	0	0	0	0	0	0	0	0	0	0	0	0	0	0	0	0	0	0	0	0	0	0	0	0	0	0	0	0	0	0	0	0	0	0	0	0	0	0	0	0	0	0	0	0	0	0	0	0
0	1.96	0	0	0	0	0	0	0	0	0	0	0	0	0	0	0	0	0	0	0	0	0	0	0	0	0	0	0	0	0	0	0	0	0	0	0	0	0	0	0	0	0	0	0	0	0	0	0	0
0	0	0	0	0	0	0	0	0	0	0	0	0	0	0	0	0	0	0	0	0	0	0	0	0	0	0	0	0	0	0	0	0	0	0	0	0	0	0	0	0	0	0	0	0	0	0	0	0	0
0	0	0	0	0	0	0	0	0	0	0	0	0	0	0	0	0	0	0	0	0	0	0	0	0	0	0	0	0	0	0	0	0	0	0	0	0	0	0	0	0	0	0	0	0	0	0	0	0	0
0	1.498	0	0	0	0	6202712	0	0	0	0	0	0	0	0	0	0	0	0	0	0	0	0	0	0	0	0	0	0	0	0	0	0	0	0	0	0	0	0	0	0	0	0	0	0	0	0	0	0	0
0	0	0	0	0	0	10438740	0	0	0	0	0	0	0	0	0	0	0	705238	0	0	0	0	0	0	0	0	0	0	0	0	0	0	0	0	0	0	0	0	0	0	0	0	0	0	0	0	0	0	0
0	1.884	0	0	0	0	9766737	0	0	0	0	0	0	0	0	0	0	0	3284371	0	0	0	0	0	0	0	0	0	0	0	0	0	0	0	0	0	0	0	0	0	0	0	0	0	0	0	0	0	0	0
0	0	0	0	0	0	0	0	0	0	0	0	0	0	0	0	0	0	0	0	0	0	0	0	0	0	0	0	0	0	0	0	0	0	0	0	0	0	0	0	0	0	0	0	0	0	0	0	0	0
1.088	3.226	0	0	0	0	0	0	0	0	0	0	0	0	0	0	0	0	0	0	0	0	0	0	0	0	0	0	0	0	0	0	0	0	0	0	0	0	0	0	0	0	0	0	0	0	0	0	0	0
0.564	2.157	0	0	0	0	0	0	0	0	0	0	0	0	0	0	0	0	0	0	0	0	0	0	0	0	0	0	0	0	0	0	0	0	0	0	0	0	0	0	0	0	0	0	0	0	0	0	0	0
0	0.871	0	0	0	0	0	0	0	0	0	0	0	0	0	0	0	0	0	0	0	0	0	0	0	0	0	0	0	0	0	0	0	0	0	0	0	0	0	0	0	0	0	0	0	0	0	0	0	0
0.483	1.342	0	0	0	0	0	0	0	0	0	0	0	0	0	0	0	0	0	0	0	0	0	0	0	0	0	0	0	0	0	0	0	0	0	0	0	0	0	0	0	0	0	0	0	0	0	0	0	0
0	0	0	0	0	0	0	0	0	0	0	0	0	0	0	0	0	0	0	0	0	0	0	0	0	0	0	0	0	0	0	0	0	0	0	0	0	0	0	0	0	0	0	0	0	0	0	0	0	0
0.914	1.676	0	0	0	0	0	0	0	0	0	0	0	0	0	0	0	0	0	0	0	0	0	0	0	0	0	0	0	0	0	0	0	0	0	0	0	0	0	0	0	0	0	0	0	0	0	0	0	0
0	0	0	0	0	0	0	0	0	0	0	0	0	0	0	0	0	0	0	0	0	0	0	0	0	0	0	0	0	0	0	0	0	0	0	0	0	0	0	0	0	0	0	0	0	0	0	0	0	0
0.56	0.552	0	0	0	0	0	0	0	0	0	0	0	0	0	0	0	0	0	0	0	0	0	0	0	0	0	0	0	0	0	0	0	0	0	0	0	0	0	0	0	0	0	0	0	0	0	0	0	0
0.495	1.495	0	0	0	0	0	0	0	0	0	0	0	0	0	0	0	0	0	0	0	0	0	0	0	0	0	0	0	0	0	0	0	0	0	0	0	0	0	0	0	0	0	0	0	0	0	0	0	0
0	2.826	0	0	0	0	0	0	0	0	0	0	0	0	0	0	0	0	0	0	0	0	0	0	0	0	0	0	0	0	0	0	0	0	0	0	0	0	0	0	0	0	0	0	0	0	0	0	0	0
0	0	0	0	0	0	0	0	0	0	0	0	0	0	0	0	0	0	0	0	0	0	0	0	0	0	0	0	0	0	0	0	0	0	0	0	0	0	0	0	0	0	0	0	0	0	0	0	0	0
0	2.542	0	0	0	0	0	0	0	0	0	0	0	0	0	0	0	0	0	0	0	0	0	0	0	0	0	0	0	0	0	0	0	0	0	0	0	0	0	0	0	0	0	0	0	0	0	0	0	0
0	3.267	0	0	0	0	0	0	0	0	0	0	0	0	0	0	0	0	0	0	0	0	0	0	0	0	0	0	0	0	0	0	0	0	0	0	0	0	0	0	0	0	0	0	0	0	0	0	0	0
0	2.24	0	0	0	0	0	0	0	0	0	0	0	0	0	0	0	0	0	0	0	0	0	0	0	0	0	0	0	0	0	0	0	0	0	0	0	0	0	0	0	0	0	0	0	0	0	0	0	0
0	1.196	0	0	0	0	0	0	0	0	0	0	0	0	0	0	0	0	0	0	0	0	0	0	0	0	0	0	0	0	0	0	0	0	0	0	0	0	0	0	0	0	0	0	0	0	0	0	0	0
0	3.13	7.095	0	0	0	0	0	0	0	0	0	0	0	0	0	0	0	0	0	0	0	0	0	0	0	0	0	0	0	0	0	0	0	0	0	0	0	0	0	0	0	0	0	0	0	0	0	0	0
0	1.686	0	0	0	0	0	0	0	0	0	0	0	0	0	0	0	0	0	0	0	0	0	0	0	0	0	0	0	0	0	0	0	0	0	0	0	0	0	0	0	0	0	0	0	0	0	0	0	0
0	0	0	0	0	0	0	0	0	0	0	0	0	0	0	0	0	0	0	0	0	0	0	0	0	0	0	0	0	0	0	0	0	0	0	0	0	0	0	0	0	0	0	0	0	0	0	0	0	0
0	0	2.49	0	0	0	0	0	0	0	0	0	0	0	0	0	0	0	0	0	0	0	0	0	0	0	0	0	0	0	0	0	0	0	0	0	0	0	0	0	0	0	0	0	0	0	0	0	0	0
0	0.785	3.675	0	0	0	0	0	0	0	0	0	0	0	0	0	0	0	0	0	0	0	0	0	0	0	0	0	0	0	0	0	0	0	0	0	0	0	0	0	0	0	0	0	0	0	0	0	0	0
0	0.352	3.522	0	0	0	0	0	0	0	0	0	0	0	0	0	0	0	0	0	0	0	0	0	0	0	0	0	0	0	0	0	0	0	0	0	0	0	0	0	0	0	0	0	0	0	0	0	0	0
0	1.834	3.761	0	0	0	0	0	0	0	0	0	0	0	0	0	0	0	0	0	0	0	0	0	0	0	0	0	0	0	0	0	0	0	0	0	0	0	0	0	0	0	0	0	0	0	0	0	0	0
0	0.901	2.661	0	0	0	0	0	0	0	0	0	0	0	0	0	0	0	0	0	0	0	0	0	0	0	0	0	0	0	0	0	0	0	0	0	0	0	0	0	0	0	0	0	0	0	0	0	0	0
0	1.091	0	0	0	0	0	0	0	0	0	0	0	0	0	0	0	0	0	0	0	0	0	0	0	0	0	0	0	0	0	0	0	0	0	0	0	0	0	0	0	0	0	0	0	0	0	0	0	0
0	0	0	0	0	0	0	0	0	0	0	0	0	0	0	0	0	0	0	0	0	0	0	0	0	0	0	0	0	0	0	0	0	0	0	0	0	0	0	0	0	0	0	0	0	0	0	0	0	0
0	0.278	0	0	0	0	0	0	0	0	0	0	0	0	0	0	0	0	0	0	0	0	0	0	0	0	0	0	0	0	0	0	0	0	0	0	0	0	0	0	0	0	0	0	0	0	0	0	0	0
0	0	0	0	0	0	0	0	0	0	0	0	0	0	0	0	0	0	0	0	0	0	0	0	0	0	0	0	0	0	0	0	0	0	0	0	0	0	0	0	0	0	0	0	0	0	0	0	0	0
0	0.149	0	0	0	0	0	0	0	0	0	0	0	0	0	0	0	0	0	0	0	0	0	0	0	0	0	0	0	0	0	0	0	0	0	0	0	0	0	0	0	0	0	0	0	0	0	0	0	0
1.077	3.12	0	0	0	0	0	0	0	0	0	0	0	0	0	0	0	0	0	0	0	0	0	0	0	0	0	0	0	0	0	0	0	0	0	0	0	0	0	0	0	0	0	0	0	0	0	0	0	0
0	0	0	0	0	0	0	0	0	0	0	0	0	0	0	0	0	0	0	0	0	0	0	0	0	0	0	0	0	0	0	0	0	0	0	0	0	0	0	0	0	0	0	0	0	0	0	0	0	0
0	0.115	0	0	0	0	0	0	0	0	0	0	0	0	0	0	0	0	0	0	0	0	0	0	0	0	0	0	0	0	0	0	0	0	0	0	0	0	0	0	0	0	0	0	0	0	0	0	0	0
0	0	0	0	0	0	0	0	0	0	0	0	0	0	0	0	0	0	0	0	0	0	0	0	0	0	0	0	0	0	0	0	0	0	0	0	0	0	0	0	0	0	0	0	0	0	0	0	0	0
0.735	2.934	0	0	0	0	0	0	0	0	0	0	0	0	0	0	0	0	0	0	0	0	0	0	0	0	0	0	0	0	0	0	0	0	0	0	0	0	0	0	0	0	0	0	0	0	0	0	0	0
0	1.173	0	0	0	0	0	0	0	0	0	0	0	0	0	0	0	0	0	0	0	0	0	0	0	0	0	0	0	0	0	0	0	0	0	0	0	0	0	0	0	0	0	0	0	0	0	0	0	0
0	0	0	0	0	0	0	0	0	0	0	0	0	0	0	0	0	0	0	0	0	0	0	0	0	0	0	0	0	0	0	0	0	0	0	0	0	0	0	0	0	0	0	0	0	0	0	0	0	0
0	1.389	0	0	0	0	0	0	0	0	0	0	0	0	0	0	0	0	0	0	0	0	0	0	0	0	0	0	0	0	0	0	0	0	0	0	0	0	0	0	0	0	0	0	0	0	0	0	0	0
0	2.163	0	0	0	0	0	0	0	0	0	0	0	0	0	0	0	0	0	0	0	0	0	0	0	0	0	0	0	0	0	0	0	0	0	0	0	0	0	0	0	0	0	0	0	0	0	0	0	0
0	3.234	0	0	0	0	0	0	0	0	0	0	0	0	0	0	0	0	0	0	0	0	0	0	0	0	0	0	0	0	0	0	0	0	0	0	0	0	0	0	0	0	0	0	0	0	0	0	0	0
0	0	0	0	0	0	0	0	0	0	0	0	0	0	0	0	0	0	0	0	0	0	0	0	0	0	0	0	0	0	0	0	0	0	0	0	0	0	0	0	0	0	0	0	0	0	0	0	0	0
0	1.925	0	0	0	0	0	0	0	0	0	0	0	0	0	0	0	0	0	0	0	0	0	0	0	0	0	0	0	0	0	0	0	0	0	0	0	0	0	0	0	0	0	0	0	0	0	0	0	0
0	0.347	0	0	0	0	0	0	0	0	0	0	0	0	0	0	0	0	0	0	0	0	0	0	0	0	0	0	0	0	0	0	0	0	0	0	0	0	0	0	0	0	0	0	0	0	0	0	0	0
0	0	0	0	0	0	0	0	0	0	0	0	0	0	0	0	0	0	0	0	0	0	0	0	0	0	0	0	0	0	0	0	0	0	0	0	0	0	0	0	0	0	0	0	0	0	0	0	0	0
0	0	0	0	0	0	0	0	0	0	0	0	0	0	0	0	0	0	0	0	0	0	0	0	0	0	0	0	0	0	0	0	0	0	0	0	0	0	0	0	0	0	0	0	0	0	0	0	0	0
0	0.347	0	0	0	0	0	0	0	0	0	0	839540	0	0	0	0	0	0	0	0	0	0	0	0	0	0	0	0	0	0	0	0	0	0	0	0	0	0	0	0	0	0	0	0	0	0	0	0	0
0	3.806	0	0	0	0	7501776	0	0	0	0	0	1171903	0	0	0	0	0	0	0	0	0	0	0	0	0	0	0	0	0	0	0	0	0	0	0	0	0	0	0	0	0	0	0	0	0	0	0	0	0
0	0.75	0	0	0	0	8329193	0	0	0	688468	0	1133768	0	0	0	0	0	0	0	0	0	0	0	0	0	0	0	0	0	0	0	0	16335.4	0	0	0	0	0	0	0	0	0	0	94226.6	0	0	0	0	0
0	1.912	0	0	0	0	7703522	0	0	0	1075117	0	971263	780637	0	0	0	0	599701	0	0	0	0	0	0	0	0	0	0	0	0	0	0	42070.3	0	0	0	0	0	0	0	0	0	0	365204	0	0	0	0	0
0	1.455	0	0	0	0	0	0	0	0	0	0	0	476358	0	0	0	0	0	0	0	0	0	0	0	0	0	0	0	0	0	0	0	0	0	0	0	0	0	0	0	0	0	0	0	0	0	0	0	0
0.516	2.293	0	0	0	0	0	0	0	0	0	0	0	0	0	0	0	0	0	0	0	0	0	0	0	0	0	0	0	0	0	0	0	0	0	0	0	0	0	0	0	0	0	0	0	0	0	0	0	0
0.639	2.715	0	0	0	0	0	0	0	0	0	0	0	0	0	0	0	0	0	0	0	0	0	0	0	0	0	0	0	0	0	0	0	0	0	0	0	0	0	0	0	0	0	0	0	0	0	0	0	0
0.383	1.601	0	0	0	0	0	0	0	0	0	0	0	0	0	0	0	0	0	0	0	0	0	0	0	0	0	0	0	0	0	0	0	0	0	0	0	0	0	0	0	0	0	0	0	0	0	0	0	0
0.872	2.527	0	0	0	0	0	0	0	0	0	0	0	0	0	0	0	0	0	0	0	0	0	0	0	0	0	0	0	0	0	0	0	0	0	0	0	0	0	0	0	0	0	0	0	0	0	0	0	0
0	0	0	0	0	0	0	0	0	0	0	0	0	0	0	0	0	0	0	0	0	0	0	0	0	0	0	0	0	0	0	0	0	0	0	0	0	0	0	0	0	0	0	0	0	0	0	0	0	0
0	0	0	0	0	0	0	0	0	0	0	0	0	0	0	0	0	0	0	0	0	0	0	0	0	0	0	0	0	0	0	0	0	0	0	0	0	0	0	0	0	0	0	0	0	0	0	0	0	0
0	0	0	0	0	0	0	0	0	0	0	0	0	0	0	0	0	0	0	0	0	0	0	0	0	0	0	0	0	0	0	0	0	0	0	0	0	0	0	0	0	0	0	0	0	0	0	0	0	0
0	0	0	0	0	0	0	0	0	0	0	0	0	0	0	0	0	0	0	0	0	0	0	0	0	0	0	0	0	0	0	0	0	0	0	0	0	0	0	0	0	0	0	0	0	0	0	0	0	0
0	1.218	0	0	0	0	0	0	0	0	0	0	0	0	0	0	0	0	0	0	0	0	0	0	0	0	0	0	0	0	0	0	0	0	0	0	0	0	0	0	0	0	0	0	0	0	0	0	0	0
0	2.354	0	0	0	0	0	0	0	0	0	0	0	0	0	0	0	0	0	0	0	0	0	0	0	0	0	0	0	0	0	0	0	0	0	0	0	0	0	0	0	0	0	0	0	0	0	0	0	0
0	0.67	0	0	0	0	0	0	0	0	0	0	0	0	0	0	0	0	0	0	0	0	0	0	0	0	0	0	0	0	0	0	0	0	0	0	0	0	0	0	0	0	0	0	0	0	0	0	0	0
0	0	0	0	0	0	0	0	0	0	0	0	0	0	0	0	0	0	0	0	0	0	0	0	0	0	0	0	0	0	0	0	0	0	0	0	0	0	0	0	0	0	0	0	0	0	0	0	0	0
0	4.064	0	0	0	0	0	0	0	0	0	0	0	0	0	0	0	0	0	0	0	0	0	0	0	0	0	0	0	0	0	0	0	0	0	0	0	0	0	0	0	0	0	0	0	0	0	0	0	0
0	1.239	0	0	0	0	0	0	0	0	0	0	0	0	0	0	0	0	0	0	0	0	0	0	0	0	0	0	0	0	0	0	0	0	0	0	0	0	0	0	0	0	0	0	0	0	0	0	0	0
0	0.033	0	0	0	0	0	0	0	0	0	0	0	0	0	0	0	0	0	0	0	0	0	0	0	0	0	0	0	0	0	0	0	0	0	0	0	0	0	0	0	0	0	0	0	0	0	0	0	0
0	1.295	0	0	0	0	0	0	0	0	0	0	0	0	0	0	0	0	0	0	0	0	0	0	0	0	0	0	0	0	0	0	0	0	0	0	0	0	0	0	0	0	0	0	0	0	0	0	0	0
0	3.149	0	0	0	0	0	0	0	0	0	0	0	0	0	0	0	0	0	0	0	0	0	0	0	0	0	0	0	0	0	0	0	0	0	0	0	0	0	0	0	0	0	0	0	0	0	0	0	0
0	4.006	0	0	0	0	0	0	0	0	0	0	0	0	0	0	0	0	0	0	0	0	0	0	0	0	0	0	0	0	0	0	0	0	0	0	0	0	0	0	0	0	0	0	0	0	0	0	0	0
0	1.07	0	0	0	0	0	0	0	0	0	0	0	0	0	0	0	0	0	0	0	0	0	0	0	0	0	0	0	0	0	0	0	0	0	0	0	0	0	0	0	0	0	0	0	0	0	0	0	0
0	0	0	0	0	0	0	0	0	0	0	0	0	0	0	0	0	0	0	0	0	0	0	0	0	0	0	0	0	0	0	0	0	0	0	0	0	0	0	0	0	0	0	0	0	0	0	0	0	0
0	2.258	0	0	0	0	0	0	0	0	0	0	0	0	0	0	0	0	0	0	0	0	0	0	0	0	0	0	0	0	0	0	0	0	0	0	0	0	0	0	0	0	0	0	0	0	0	0	0	0
0	3.068	0	0	0	0	0	0	0	0	0	0	0	0	0	0	0	0	0	0	0	0	0	0	0	0	0	0	0	0	0	0	0	0	0	0	0	0	0	0	0	0	0	0	0	0	0	0	0	0
0	0	0	0	0	0	0	0	0	0	0	0	0	0	0	0	0	0	0	0	0	0	0	0	0	0	0	0	0	0	0	0	0	0	0	0	0	0	0	0	0	0	0	0	0	0	0	0	0	0
0	0	0	0	0	0	0	0	0	0	0	0	0	0	0	0	0	0	0	0	0	0	0	0	0	0	0	0	0	0	0	0	0	0	0	0	0	0	0	0	0	0	0	0	0	0	0	0	0	0
0	0.172	0	0	0	0	0	0	0	0	0	0	0	0	0	0	0	0	0	0	0	0	0	0	0	0	0	0	0	0	0	0	0	0	0	0	0	0	0	0	0	0	0	0	0	0	0	0	0	0
0.993	4.345	0	0	0	0	0	0	0	0	0	0	0	0	0	0	0	0	0	0	0	0	0	0	0	0	0	0	0	0	0	0	0	0	0	0	0	0	0	0	0	0	0	0	0	0	0	0	0	0
0	0	0	0	0	0	0	0	0	0	0	0	0	0	0	0	0	0	0	0	0	0	0	0	0	0	0	0	0	0	0	0	0	0	0	0	0	0	0	0	0	0	0	0	0	0	0	0	0	0
0	0.93	0	0	0	0	0	0	0	0	0	0	0	0	0	0	0	0	0	0	0	0	0	0	0	0	0	0	0	0	0	0	0	0	0	0	0	0	0	0	0	0	0	0	0	0	0	0	0	0
0	1.489	0	0	0	0	0	0	0	0	0	0	0	0	0	0	0	0	0	0	0	0	0	0	0	0	0	0	0	0	0	0	0	0	0	0	0	0	0	0	0	0	0	0	0	0	0	0	0	0
0	0.536	0	0	0	0	0	0	0	0	0	0	0	0	0	0	0	0	0	0	0	0	0	0	0	0	0	0	0	0	0	0	0	0	0	0	0	0	0	0	0	0	0	0	0	0	0	0	0	0
0	0.392	0	0	0	0	0	0	0	0	0	0	0	0	0	0	0	0	0	0	0	0	0	0	0	0	0	0	0	0	0	0	0	0	0	0	0	0	0	0	0	0	0	0	0	0	0	0	0	0
0	0	0	0	0	0	0	0	0	0	0	0	0	0	0	0	0	0	0	0	0	0	0	0	0	0	0	0	0	0	0	0	0	0	0	0	0	0	0	0	0	0	0	0	0	0	0	0	0	0
0	1.2	0	0	0	0	0	0	0	0	0	0	0	0	0	0	0	0	0	0	0	0	0	0	0	0	0	0	0	0	0	0	0	0	0	0	0	0	0	0	0	0	0	0	0	0	0	0	0	0
0	3.891	0	0	0	0	0	0	0	0	0	0	0	0	0	0	0	0	0	0	0	0	0	0	0	0	0	0	0	0	0	0	0	0	0	0	0	0	0	0	0	0	0	0	0	0	0	0	0	0
0	0	0	0	0	0	0	0	0	0	0	0	0	0	0	0	0	0	0	0	0	0	0	0	0	0	0	0	0	0	0	0	0	0	0	0	0	0	0	0	0	0	0	0	0	0	0	0	0	0
0	1.722	0	0	0	0	0	0	0	0	0	0	0	0	0	0	0	0	0	0	0	0	0	0	0	0	0	0	0	0	0	0	0	0	0	0	0	0	0	0	0	0	0	0	0	0	0	0	0	0
0	0.42	0	0	0	0	0	0	0	0	0	0	0	0	0	0	0	0	0	0	0	0	0	0	0	0	0	0	0	0	0	0	0	0	0	0	0	0	0	0	0	0	0	0	0	0	0	0	0	0
0	2.107	0	0	0	0	0	0	0	0	0	0	0	0	0	0	0	0	0	0	0	0	0	0	0	0	0	0	0	0	0	0	0	0	0	0	0	0	0	0	0	0	0	0	0	0	0	0	0	0
0	2.586	0	0	0	0	0	0	0	0	0	0	0	0	0	0	0	0	0	0	0	0	0	0	0	0	0	0	0	0	0	0	0	0	0	0	0	0	0	0	0	0	0	0	0	0	0	0	0	0
0	0	0	0	0	0	0	0	0	0	0	0	0	0	0	0	0	0	0	0	0	0	0	0	0	0	0	0	0	0	0	0	0	0	0	0	0	0	0	0	0	0	0	0	0	0	0	0	0	0
0	2.049	0	0	0	0	0	0	0	0	0	0	0	0	0	0	0	0	0	0	0	0	0	0	0	0	0	0	0	0	0	0	0	0	0	0	0	0	0	0	0	0	0	0	0	0	0	0	0	0
0	1.007	0	0	0	0	0	0	0	0	0	0	0	0	0	0	0	0	0	0	0	0	0	0	0	0	0	0	0	0	0	0	0	0	0	0	0	0	0	0	0	0	0	0	0	0	0	0	0	0
0	1.582	0	0	0	0	0	0	0	0	0	0	0	0	0	0	0	0	0	0	0	0	0	0	0	0	0	0	0	0	0	0	0	0	0	0	0	0	0	0	0	0	0	0	0	0	0	0	0	0
0	0	0	0	0	0	0	0	0	0	0	0	0	0	0	0	0	0	0	0	0	0	0	0	0	0	0	0	0	0	0	0	0	0	0	0	0	0	0	0	0	0	0	0	0	0	0	0	0	0
0	2.296	0	0	0	0	0	0	0	0	0	0	0	0	0	0	0	0	0	0	0	0	0	0	0	0	0	0	0	0	0	0	0	0	0	0	0	0	0	0	0	0	0	0	0	0	0	0	0	0
0	3.275	3.424	0	0	0	0	0	0	0	0	0	0	0	0	0	0	0	0	0	0	0	0	0	0	0	0	0	0	0	0	0	0	0	0	0	0	0	0	0	0	0	0	0	0	0	0	0	0	0
0	0.51	3.088	0	0	0	0	0	0	0	0	0	0	0	0	0	0	0	0	0	0	0	0	0	0	0	0	0	0	0	0	0	0	0	0	0	0	0	0	0	0	0	0	0	0	0	0	0	0	0
0	0	0	0	0	0	0	0	0	0	0	0	0	0	0	0	0	0	467087	0	0	0	0	0	0	0	0	0	0	0	0	0	0	0	0	0	0	0	0	0	0	0	0	0	0	0	0	0	0	0
0.716	3.227	0	0	0	0	0	0	0	0	0	0	0	0	0	0	0	0	1365555	0	0	0	0	0	0	0	0	0	0	0	0	0	0	0	0	0	0	0	0	0	0	0	0	0	0	0	0	0	0	0
0	0	0	0	0	0	0	0	0	0	0	0	0	0	0	0	0	0	49942.7	0	0	0	0	0	0	0	0	0	0	0	0	0	0	0	0	0	0	0	0	0	0	0	0	0	0	0	0	0	0	0
0	0	0	0	0	0	0	0	0	0	0	0	0	0	0	0	0	0	0	0	0	0	0	0	0	0	0	0	0	0	0	0	0	0	0	0	0	0	0	0	0	0	0	0	0	0	0	0	0	0
0	1.206	0	0	0	0	0	0	0	0	0	0	0	0	0	0	0	0	0	0	0	0	0	0	0	0	0	0	0	0	0	0	0	0	0	0	0	0	0	0	0	0	0	0	0	0	0	0	0	0
0	0.849	0	0	0	0	0	0	0	0	0	0	0	0	0	0	0	0	0	0	0	0	0	0	0	0	0	0	0	0	0	0	0	0	0	0	0	0	0	0	0	0	0	0	0	0	0	0	0	0
0.872	2.316	0	0	0	0	0	0	0	0	0	0	0	0	0	0	0	0	0	0	0	0	0	0	0	0	0	0	0	0	0	0	0	0	0	0	0	0	0	0	0	0	0	0	0	0	0	0	0	0
0	0	0	0	0	0	0	0	0	0	0	0	0	0	0	0	0	0	0	0	0	0	0	0	0	0	0	0	0	0	0	0	0	0	0	0	0	0	0	0	0	0	0	0	0	0	0	0	0	0
0	0.61	0	0	0	0	0	0	0	0	0	0	0	0	0	0	0	0	0	0	0	0	0	0	0	0	0	0	0	0	0	0	0	0	0	0	0	0	0	0	0	0	0	0	0	0	0	0	0	0
0	1.834	0	0	0	0	0	0	0	0	0	0	0	0	0	0	0	0	0	0	0	0	0	0	0	0	0	0	0	0	0	0	0	0	0	0	0	0	0	0	0	0	0	0	0	0	0	0	0	0
0	2.49	0	0	0	0	0	0	0	0	0	0	0	0	0	0	0	0	0	0	0	0	0	0	0	0	0	0	0	0	0	0	0	0	0	0	0	0	0	0	0	0	0	0	0	0	0	0	0	0
0	1.488	0	0	0	0	0	0	0	0	0	0	0	0	0	0	0	0	1693154	0	0	0	0	0	0	0	0	0	0	0	0	0	0	0	0	0	0	0	0	0	0	0	0	0	0	0	0	0	0	0
0	0	0	0	0	0	0	0	0	0	0	0	0	0	0	0	0	0	2910162	0	0	0	0	0	0	0	0	0	0	0	0	0	0	0	0	0	0	0	0	0	0	0	0	0	0	0	0	0	0	0
0	1.303	13.912	0	0	0	0	0	0	0	0	0	0	0	0	0	0	0	2841610	0	0	0	0	0	0	0	0	0	0	0	0	0	0	0	0	0	0	0	0	0	0	0	0	0	0	0	0	131810	0	0
0	1.742	16.041	0	0	0	0	0	0	0	0	0	0	0	0	0	0	0	2789165	0	509786	0	0	0	0	0	0	0	0	0	0	0	0	0	0	0	0	0	0	124532	0	0	0	0	0	0	0	235535	0	0
0	2.19	18.859	0	0	1736768	6866184	11855.9	0	0	0	0	0	0	0	0	0	0	2787919	0	736868	0	0	72414.1	0	0	0	0	0	0	0	2715.59	0	0	0	0	13910.4	0	0	562376	0	0	0	0	82524.2	0	0	288578	0	0
0	1.243	17.401	0	0	1835599	9144154	524016	0	0	0	0	0	0	0	0	0	0	2795877	0	736868	0	0	225618	0	37832.8	486304	0	0	0	0	2618.32	6836.69	0	0	89213.5	94614	0	0	568066	0	0	0	0	394158	0	0	295472	0	0
0	0.533	3.24	0	0	1835599	8954423	533837	0	239004	0	0	0	0	0	0	0	0	2838542	183070	736868	0	0	229846	0	102374	1304378	1993232	0	0	0	2724.47	348958	0	0	118630	96387.2	401830	0	583345	0	0	443949	0	404759	80581.4	0	301568	0	0
0	0	3.301	0	50649.8	1835599	8766898	550354	0	833174	0	85672.5	0	0	0	116352	0	0	2928762	275177	736868	0	0	236958	0	107066	1295039	3346536	0	0	19021.8	2706.77	348958	0	0	122301	99369.4	1999236	109796	609899	0	210546	701684	0	423184	108996	0	313249	0	0
0	0	3.306	0	143698	1835599	8695418	547884	0	829436	632319	348627	465196	0	9229.51	177496	36599.5	69550.7	3139501	273942	736868	866243	0	235894	0	107440	1233430	3391820	0	0	112973	2874.84	348958	0	0	121752	98923.5	2006219	304380	635610	0	350037	671658	0	441024	109376	37291.2	327866	113218	0
0	2.916	4.035	0	133603	1835599	8536574	534866	170604	809728	987831	344568	1011047	0	349149	165027	83825.4	164431	3383125	267433	736868	1173735	0	230290	0	105367	1145436	3313822	169043	109221	110794	2936.76	348958	12711.7	0	118859	96573.1	1967519	297148	629604	24173.1	341720	624473	169095	436856	107267	73719.9	327356	170860	0
0	1.045	3.619	0	122383	1835599	8175644	515995	551828	781159	943898	331105	966082	0	336830	151168	82756.1	150622	3366538	257998	736868	1132323	0	222165	0	101515	1039892	3170878	831914	104177	106743	2839.46	348958	36935.5	73934.1	114666	93165.8	1895578	286664	617380	881492	329664	572030	169375	428375	103344	67528.9	323494	164832	10905.6
0	0	0	0	114794	1835599	7748969	489384	523369	740873	888531	314332	909414	603311	319459	141795	79408.7	141283	3287248	244692	736868	1073926	0	210707	0	95726.9	915419	2947840	812459	97717.2	100657	2759.85	348958	34769	73294.8	108752	88361	1787504	271880	581132	836031	312662	536560	157283	403224	97452.4	63341.7	310855	156331	806817
0	0	0	0	110926	1835599	7382303	468058	500562	708587	846223	268753	747064	806154	305538	137016	73271.7	136522	2966347	234029	736868	1027126	41650.1	201525	0	91084.4	821603	2697083	668810	94424.4	95775.4	2662.55	348958	33113.4	69740.1	104013	75561.1	1700815	260032	538561	799598	299037	518480	148918	373686	92726.2	61207.2	297579	149518	767689
0	1.818	0	0	74530.2	1577606	4235276	233991	370151	371935	469158	92179.1	298159	690296	158647	49989.2	67460.2	62041.5	1526913	141304	613016	873311	65182.9	102835	7304	65767.5	514212	1802931	149770	40440.2	56589.8	1996.89	317662	28177.6	37807.8	71821.9	34710.3	1449960	176405	312189	682236	250903	170390	96154.2	189897	67574.8	26726.4	199507	102374	653911
0	0.973	0	0	37016	1079842	2698544	95830	197186	208944	288644	28363.9	78179.2	512197	88740.9	13854.7	35053.1	23692.6	324529	96035.4	441729	652833	8898.12	63293.3	6429.02	43410.4	79064.7	1001188	0	17876.8	31652.5	1289	230699	20329.2	22366.3	41937.2	17894.2	1028763	125580	146462	499409	178324	26917.5	31693	103348	44816.4	9166.07	133995	72808.6	460419
0	1.041	0	0	0	0	0	0	0	0	0	0	0	0	0	0	0	0	0	0	0	0	0	0	0	0	0	0	0	0	0	0	0	0	0	0	0	0	0	0	0	0	0	0	0	0	0	0	0	0
0	1.442	0	0	0	0	0	0	0	0	0	0	0	0	0	0	0	0	0	0	0	0	0	0	0	0	0	0	0	0	0	0	0	0	0	0	0	0	0	0	0	0	0	0	0	0	0	0	0	0
0	0.511	0	0	0	0	0	0	0	0	0	0	0	0	0	0	0	0	0	0	0	0	0	0	0	0	0	0	0	0	0	0	0	0	0	0	0	0	0	0	0	0	0	0	0	0	0	0	0	0
0	0.386	0	0	0	0	0	0	0	0	0	0	0	0	0	0	0	0	0	0	0	0	0	0	0	0	0	0	0	0	0	0	0	0	0	0	0	0	0	0	0	0	0	0	0	0	0	0	0	0
0	0	0	0	0	0	0	0	0	0	0	0	0	0	0	0	0	0	0	0	0	0	0	0	0	0	0	0	0	0	0	0	0	0	0	0	0	0	0	0	0	0	0	0	0	0	0	0	0	0
0	0.421	0	0	0	0	0	0	0	0	0	0	0	0	0	0	0	0	0	0	0	0	0	0	0	0	0	0	0	0	0	0	0	0	0	0	0	0	0	0	0	0	0	0	0	0	0	0	0	0
0	0	0	0	0	0	0	0	0	0	0	0	0	0	0	0	0	0	0	0	0	0	0	0	0	0	0	0	0	0	0	0	0	0	0	0	0	0	0	0	0	0	0	0	0	0	0	0	0	0
0.608	2.935	0	0	0	0	0	0	0	0	0	0	0	0	0	0	0	0	0	0	0	0	0	0	0	0	0	0	0	0	0	0	0	0	0	0	0	0	0	0	0	0	0	0	0	0	0	0	0	0
0	1.405	0	0	0	0	0	0	0	0	0	0	0	0	0	0	0	0	0	0	0	0	0	0	0	0	0	0	0	0	0	0	0	0	0	0	0	0	0	0	0	0	0	0	0	0	0	0	0	0
0	0.594	0	0	0	0	0	0	0	0	0	0	0	0	0	0	0	0	0	0	0	0	0	0	0	0	0	0	0	0	0	0	0	0	0	0	0	0	0	0	0	0	0	0	0	0	0	0	0	0
0	1.972	0	0	0	0	0	0	0	0	0	0	0	0	0	0	0	0	0	0	0	0	0	0	0	0	0	0	0	0	0	0	0	0	0	0	0	0	0	0	0	0	0	0	0	0	0	0	0	0
0	0	0	0	0	0	0	0	0	0	0	0	0	0	0	0	0	0	0	0	0	0	0	0	0	0	0	0	0	0	0	0	0	0	0	0	0	0	0	0	0	0	0	0	0	0	0	0	0	0
0	3.145	0	0	0	0	0	0	0	0	0	0	0	0	0	0	0	0	0	0	0	0	0	0	0	0	0	0	0	0	0	0	0	0	0	0	0	0	0	0	0	0	0	0	0	0	0	0	0	0
0	0.547	0	0	0	0	0	0	0	0	0	0	0	0	0	0	0	0	0	0	0	0	0	0	0	0	0	0	0	0	0	0	0	0	0	0	0	0	0	0	0	0	0	0	0	0	0	0	0	0
0	1.731	0	0	0	0	0	0	0	0	0	0	0	0	0	0	0	0	0	0	0	0	0	0	0	0	0	0	0	0	0	0	0	0	0	0	0	0	0	0	0	0	0	0	0	0	0	0	0	0
0	1.395	0	0	0	0	0	0	0	0	0	0	0	0	0	0	0	0	0	0	0	0	0	0	0	0	0	0	0	0	0	0	0	0	0	0	0	0	0	0	0	0	0	0	0	0	0	0	0	0
0	1.894	0	1.00887	0	0	0	0	0	0	0	0	0	0	0	0	0	0	0	0	0	0	0	0	0	0	0	0	0	0	0	0	0	0	0	0	0	0	0	0	0	0	0	0	0	0	0	0	0	0
0	0.443	0	0	0	0	0	0	0	0	0	0	0	0	0	0	0	0	0	0	0	0	0	0	0	0	0	0	0	0	0	0	0	0	0	0	0	0	0	0	0	0	0	0	0	0	0	0	0	0
0	3.033	0	0	0	0	0	0	0	0	0	0	0	0	0	0	0	0	0	0	0	0	0	0	0	0	0	0	0	0	0	0	0	0	0	0	0	0	0	0	0	0	0	0	0	0	0	0	0	0
0	0	0	0	0	0	0	0	0	0	0	0	0	0	0	0	0	0	0	0	0	0	0	0	0	0	0	0	0	0	0	0	0	0	0	0	0	0	0	0	0	0	0	0	0	0	0	0	0	0
0	1.332	0	0	0	0	8839471	0	0	0	0	0	0	0	0	0	0	0	0	0	0	0	0	0	0	0	0	0	0	0	0	0	0	0	0	0	0	0	0	0	0	0	0	0	0	0	0	0	0	698292
0	0.665	2.561	0	0	0	8470830	0	0	0	0	0	0	0	0	0	0	0	0	117339	0	0	0	0	0	0	0	0	0	0	0	0	0	0	0	0	0	0	74094.7	0	0	0	0	0	75621.4	0	0	0	74493.7	818404
0	0	0	0	0	0	4530316	0	0	0	0	0	0	0	0	0	0	0	0	149318	0	73577.9	0	0	0	0	0	0	0	0	0	0	0	0	29770.6	0	0	1547680	185561	0	0	0	0	0	147930	7299.32	0	0	92741.1	605416
1.087	3.569	0	0	0	0	2232188	0	0	0	91653.8	0	0	384791	0	0	0	0	0	61324.7	0	578170	0	0	0	0	0	0	0	0	0	0	0	0	11732.5	0	0	729347	84793.4	0	319519	0	0	0	0	39565.8	0	0	49641.1	322425
0.745	2.925	0	0	0	0	0	0	0	0	0	0	0	0	0	0	0	0	0	0	0	0	0	0	0	0	0	0	0	0	0	0	0	0	0	0	0	0	0	0	0	0	0	0	0	0	0	0	0	0
0	0.77	0	0	0	0	0	0	0	0	0	0	0	0	0	0	0	0	0	0	0	0	0	0	0	0	0	0	0	0	0	0	0	0	0	0	0	0	0	0	0	0	0	0	0	0	0	0	0	0
0	0	0	0	0	0	0	0	0	0	0	0	0	0	0	0	0	0	0	0	0	0	0	0	0	0	0	0	0	0	0	0	0	0	0	0	0	0	0	0	0	0	0	0	0	0	0	0	0	0
0	0	0	0	0	0	0	0	0	0	0	0	0	0	0	0	0	0	0	0	0	0	0	0	0	0	0	0	0	0	0	0	0	0	0	0	0	0	0	0	0	0	0	0	0	0	0	0	0	0
0.879	1.886	0	0	0	0	0	0	0	0	0	0	0	0	0	0	0	0	0	0	0	0	0	0	0	0	0	0	0	0	0	0	0	0	0	0	0	0	0	0	0	0	0	0	0	0	0	0	0	0
0	0	0	0	0	0	0	0	0	0	0	0	0	95609	0	0	0	0	0	0	0	0	0	0	0	0	0	0	0	0	0	0	0	0	0	0	0	0	0	0	0	0	0	0	0	0	0	0	0	0
0	0.289	0	0	0	0	1970729	0	0	0	0	0	0	696546	0	0	0	0	0	0	0	48392.5	0	0	0	0	0	0	0	0	0	0	0	71.6209	0	0	0	0	0	0	227341	0	0	0	0	0	0	0	6554.68	292122
0	0	0	0	0	0	8610496	0	0	0	789115	0	0	758743	0	0	0	0	0	51782	0	768023	0	0	0	0	0	0	0	0	0	0	0	30206	12954.4	0	0	1471572	201289	0	671477	0	0	0	0	39376	0	0	132382	688161
0	1.447	0	0	0	0	11068380	0	0	0	1142090	0	0	998973	0	0	0	0	0	246763	0	1069317	0	0	0	27441.8	0	0	0	0	0	0	0	40793.7	87172.5	58297.2	0	1926634	273265	0	829145	0	0	0	0	104953	0	123597	171040	868082
0	0	0	0	0	1129569	11247960	45656.8	0	0	1110229	0	831894	1057660	0	0	0	0	0	262681	119532	1152879	0	217468	0	112522	0	2020547	0	0	0	0	0	43444.2	86153.8	116747	41553.8	2101110	291868	0	897494	85768.8	0	0	0	114550	0	303355	167824	948368
0	0.933	0	0	115400	1730466	11494170	516895	194701	126582	1084693	0	1110186	1033333	0	0	0	0	0	258448	694664	1134298	0	222552	0	110716	0	2757516	0	0	105518	0	0	42445	84771.2	114866	93328.3	2067391	287164	0	883029	330239	0	0	357079	112712	0	300196	165119	933149
0	0.682	0	0	129370	1712069	11731560	511157	546654	773835	1050916	132284	1075615	1001155	244186	70972.7	0	0	0	255578	687279	1121705	0	220081	0	109266	0	2736808	0	108433	114894	0	195381	41123.3	83661.6	113590	92292.2	2040329	283976	117486	873226	326572	0	0	361549	111236	0	337122	163286	920934
0	0.68	0	0	131994	1686696	11853780	503676	538654	762510	1029152	353659	1053340	980422	328788	163040	0	0	0	251838	677094	1105289	0	216860	0	107655	930695	2721337	0	112358	113200	845.697	320651	40271.6	82427.9	111928	90941.5	2010244	279820	514747	860446	321793	0	0	357162	109596	0	290940	160896	907354
0	0	2.641	0	139820	1666942	11927460	497318	531854	752885	1018416	351703	1042351	970194	324638	172706	0	116433	2912538	248659	669164	1091338	0	214123	0	105782	1313048	2706752	0	119020	111230	2600.63	316896	39851.5	80993.6	110515	89793.6	1975263	276288	515485	849586	317731	315845	0	357674	107689	0	287557	158866	891565
0	2.564	19.682	0	151069	1657558	11859960	497794	532363	753604	1032518	350514	1056785	983629	324949	186601	0	185928	2904602	248897	665397	1092380	0	214328	0	105788	1264130	2710137	0	128596	111236	2521.02	315112	40403.4	80998.1	110621	89879.4	1975372	276552	516644	850397	318035	706112	0	358478	107695	0	286887	159017	891614
0	0.751	3.717	0	160138	1669226	11567420	504410	539439	763621	1097635	351189	1123432	1045662	329268	197803	0	197089	2952540	252205	670080	1106901	0	217177	0	107775	1226268	2710620	0	136315	113326	2565.24	317330	42951.4	82519.8	112091	91074.1	2012484	280228	528551	861701	322262	748500	0	366740	109718	0	290717	161131	908366
0	5.077	4.283	0	158342	1746949	11247080	525226	561700	795133	1189506	361690	1217462	1133183	342856	195585	0	194879	3022339	262613	701281	1152578	50446.1	226139	27450.3	112079	1192930	2809086	0	134786	117851	2547.55	332105	46546.4	85814.9	116717	94832.4	2092844	291792	552154	897260	335561	740106	44319.6	383117	114099	66938.9	300483	167780	944637
0	0.044	3.749	0	153960	1809794	11041460	526356	562908	796844	1201693	371718	1229936	1144793	343594	190173	35154	189486	3165484	263178	726509	1155059	244848	226626	99193.2	113492	1115448	2915125	0	131057	119337	2689.08	344053	47023.3	86896.9	116968	95036.5	2119231	292420	591775	899192	336283	719627	193084	410608	115538	84952.9	315515	168142	956547
0	1.289	3.967	0	145306	1813128	10763490	517903	553869	784048	1188984	371443	1216928	1132685	338076	179483	80431.5	178835	3309587	258952	727847	1136510	247828	222986	100400	112096	1033024	2897076	0	123690	117870	2706.77	344686	46526	85828.2	115090	93510.3	2093170	287724	584083	884751	330883	679176	190304	405271	114117	80177.6	316632	165441	944784
0	1.53	3.915	0	133534	1779853	10132080	505562	540671	765365	1152421	359027	1179506	1097854	330020	164942	79687.6	164346	3276030	252781	714490	1109429	248786	217673	100788	109478	947249	2799658	0	113669	115117	2759.85	338361	45095.2	83823.9	112347	91282.1	2044289	280868	567434	863669	322998	624150	184444	393719	111452	73681.7	312866	161499	922721
0	0.75	3.788	0	127307	1712192	9423456	488376	522291	739347	1100479	341891	1126343	1048371	318801	157250	76433.2	156683	3195493	244188	687329	1071714	242507	210273	98244.8	105306	854187	2639068	233615	108368	110729	2653.7	325498	43062.7	80628.8	108528	88179	1966366	271320	538983	834309	312018	595046	177585	373978	107204	70245.9	301313	156009	887549
0	4.176	0	0	121041	1648174	8845879	470743	503434	712653	1062813	0	0	1012489	307291	0	70668.1	148971	1014350	235372	661630	1033020	235272	202681	95313.4	100685	761837	2469614	0	103034	105871	2582.93	313328	41588.8	77091.1	104610	0	1880090	261524	501049	804186	300753	0	172585	347657	102500	66788.4	288196	150376	848607
0	0.647	0	0	0	0	0	0	0	0	0	0	0	0	0	0	16670.8	0	0	0	0	0	0	0	0	0	0	0	0	0	0	0	0	0	0	0	0	0	0	0	0	0	0	0	0	0	0	0	0	0
0.765	0.55	0	0	0	0	0	0	0	0	0	0	0	0	0	0	0	0	0	0	0	0	0	0	0	0	0	0	0	0	0	0	0	0	0	0	0	0	0	0	0	0	0	0	0	0	0	0	0	0
1.205	1.725	0	0	0	0	0	0	0	0	0	0	0	0	0	0	0	0	0	0	0	0	0	0	0	0	0	0	0	0	0	0	0	0	0	0	0	0	0	0	0	0	0	0	0	0	0	0	0	0
1.202	1.262	0	0	0	0	0	0	0	0	0	0	0	0	0	0	0	0	0	0	0	0	0	0	0	0	0	0	0	0	0	0	0	0	0	0	0	0	0	0	0	0	0	0	0	0	0	0	0	0
0.731	0.1	0	0	0	0	0	0	0	0	0	0	0	0	0	0	0	0	0	0	0	0	0	0	0	0	0	0	0	0	0	0	0	0	0	0	0	0	0	0	0	0	0	0	0	0	0	0	0	0
1.122	0.725	0	0	0	0	0	0	0	0	0	0	0	0	0	0	0	0	0	0	0	0	0	0	0	0	0	0	0	0	0	0	0	0	0	0	0	0	0	0	0	0	0	0	0	0	0	0	0	0
1.857	1.898	0	0	0	0	0	0	0	0	0	0	0	0	0	0	0	0	0	0	0	0	0	0	0	0	0	0	0	0	0	0	0	0	0	0	0	0	0	0	0	0	0	0	0	0	0	0	0	0
2.03	1.75	0	0	0	0	0	0	0	0	0	0	0	0	0	0	0	0	0	0	0	0	0	0	0	0	0	0	0	0	0	0	0	0	0	0	0	0	0	0	0	0	0	0	0	0	0	0	0	0
0.49	0	0	0	0	0	0	0	0	0	0	0	0	0	0	0	0	0	0	0	0	0	0	0	0	0	0	0	0	0	0	0	0	0	0	0	0	0	0	0	0	0	0	0	0	0	0	0	0	0
1.609	2.15	0	0	0	0	0	0	0	0	0	0	0	0	0	0	0	0	0	0	0	0	0	0	0	0	0	0	0	0	0	0	0	0	0	0	0	0	0	0	0	0	0	0	0	0	0	0	0	0
0	0.407	0	0	0	0	0	0	0	0	0	0	0	0	0	0	0	0	0	0	0	0	0	0	0	0	0	0	0	0	0	0	0	0	0	0	0	0	0	0	0	0	0	0	0	0	0	0	0	0
0	0	0	0	0	0	0	0	0	0	0	0	0	0	0	0	0	0	0	0	0	0	0	0	0	0	0	0	0	0	0	0	0	0	0	0	0	0	0	0	0	0	0	0	0	0	0	0	0	0
0	0.626	0	0	0	0	0	0	0	0	0	0	0	0	0	0	0	0	0	0	0	0	0	0	0	0	0	0	0	0	0	0	0	0	0	0	0	0	0	0	0	0	0	0	0	0	0	0	0	0
0	1.06	0	0	0	0	0	0	0	0	0	0	0	0	0	0	0	0	0	0	0	0	0	0	0	0	0	0	0	0	0	0	0	0	0	0	0	0	0	0	0	0	0	0	0	0	0	0	0	0
0	2.595	0	0	0	0	0	0	0	0	0	0	0	0	0	0	0	0	0	0	0	0	0	0	0	0	0	0	0	0	0	0	0	0	0	0	0	0	0	0	0	0	0	0	0	0	0	0	0	0
0	1.206	0	0	0	0	0	0	0	0	0	0	0	0	0	0	0	0	0	0	0	0	0	0	0	0	0	0	0	0	0	0	0	0	0	0	0	0	0	0	0	0	0	0	0	0	0	0	0	0
0	0	0	0	0	0	0	0	0	0	0	0	0	0	0	0	0	0	0	0	0	0	0	0	0	0	0	0	0	0	0	0	0	0	0	0	0	0	0	0	0	0	0	0	0	0	0	0	0	0
0	0.765	0	0	0	0	0	0	0	0	0	0	0	0	0	0	0	0	0	0	0	0	0	0	0	0	0	0	0	0	0	0	0	0	0	0	0	0	0	0	0	0	0	0	0	0	0	0	0	0
0	4.39	0	0	0	0	0	0	0	0	0	0	0	0	0	0	0	0	0	0	0	0	0	0	0	0	0	0	0	0	0	0	0	0	0	0	0	0	0	0	0	0	0	0	0	0	0	0	0	0
0	1.808	0	0	0	0	0	0	0	0	0	0	0	0	0	0	0	0	0	0	0	0	0	0	0	0	0	0	0	0	0	0	0	0	0	0	0	0	0	0	0	0	0	0	0	0	0	0	0	0
0	1.068	0	0	0	0	0	0	0	0	0	0	0	0	0	0	0	0	0	0	0	0	0	0	0	0	0	0	0	0	0	0	0	0	0	0	0	0	0	0	0	0	0	0	0	0	0	0	0	0
0	0.902	0	0	0	0	0	0	0	0	0	0	0	0	0	0	0	0	0	0	0	0	0	0	0	0	0	0	0	0	0	0	0	0	0	0	0	0	0	0	0	0	0	0	0	0	0	0	0	0
0	1.09	0	0	0	0	0	0	0	0	0	0	0	0	0	0	0	0	0	0	0	0	0	0	0	0	0	0	0	0	0	0	0	0	0	0	0	0	0	0	0	0	0	0	0	0	0	0	0	0
0	0	0	0	0	0	0	0	0	0	0	0	0	0	0	0	0	0	0	0	0	0	0	0	0	0	0	0	0	0	0	0	0	0	0	0	0	0	0	0	0	0	0	0	0	0	0	0	0	0
0	0	0	0	0	0	0	0	0	0	0	0	0	0	0	0	0	0	0	0	0	0	0	0	0	0	0	0	0	0	0	0	0	0	0	0	0	0	0	0	0	0	0	0	0	0	0	0	0	0
0.689	1.047	0	0	0	0	0	0	0	0	0	0	0	0	0	0	0	0	0	0	0	0	0	0	0	0	0	0	0	0	0	0	0	0	0	0	0	0	0	0	0	0	0	0	0	0	0	0	0	0
0	0	0	0	0	0	0	0	0	0	0	0	0	0	0	0	0	0	0	0	0	0	0	0	0	0	0	0	0	0	0	0	0	0	0	0	0	0	0	0	0	0	0	0	0	0	0	0	0	0
1.21	1.895	0	0	0	0	0	0	0	0	0	0	0	0	0	0	0	0	0	0	0	0	0	0	0	0	0	0	0	0	0	0	0	0	0	0	0	0	0	0	0	0	0	0	0	0	0	0	0	0
0	0	0	0	0	0	0	0	0	0	0	0	0	0	0	0	0	0	0	0	0	0	0	0	0	0	0	0	0	0	0	0	0	0	0	0	0	0	0	0	0	0	0	0	0	0	0	0	0	0
0.785	0.603	0	0	0	0	0	0	0	0	0	0	0	0	0	0	0	0	0	0	0	0	0	0	0	0	0	0	0	0	0	0	0	0	0	0	0	0	0	0	0	0	0	0	0	0	0	0	0	0
1.734	2.223	0	0	0	0	0	0	0	0	0	0	0	0	0	0	0	0	0	0	0	0	0	0	0	0	0	0	0	0	0	0	0	0	0	0	0	0	0	0	0	0	0	0	0	0	0	0	0	0
1.16	0.667	0	0	0	0	0	0	0	0	0	0	0	0	0	0	0	0	0	0	0	0	0	0	0	0	0	0	0	0	0	0	0	0	0	0	0	0	0	0	0	0	0	0	0	0	0	0	0	0
0.949	0.277	0	0	0	0	0	0	0	0	0	0	0	0	0	0	0	0	0	0	0	0	0	0	0	0	0	0	0	0	0	0	0	0	0	0	0	0	0	0	0	0	0	0	0	0	0	0	0	0
0.661	0.697	0	0	0	0	0	0	0	0	0	0	0	0	0	0	0	0	0	0	0	0	0	0	0	0	0	0	0	0	0	0	0	0	0	0	0	0	0	0	0	0	0	0	0	0	0	0	0	0
0	2.285	0	0	0	0	0	0	0	0	0	0	0	0	0	0	0	0	0	0	0	0	0	0	0	0	0	0	0	0	0	0	0	0	0	0	0	0	0	0	0	0	0	0	0	0	0	0	0	0
0	1.683	0	0	0	0	0	0	0	0	0	0	0	0	0	0	0	0	0	0	0	0	0	0	0	0	0	0	0	0	0	0	0	0	0	0	0	0	0	0	0	0	0	0	0	0	0	0	0	0
0	0.058	0	0	0	0	0	0	0	0	0	0	0	0	0	0	0	0	0	0	0	0	0	0	0	0	0	0	0	0	0	0	0	0	0	0	0	0	0	0	0	0	0	0	0	0	0	0	0	0
0	0	0	0	0	0	0	0	0	0	0	0	0	0	0	0	0	0	0	0	0	0	0	0	0	0	0	0	0	0	0	0	0	0	0	0	0	0	0	0	0	0	0	0	0	0	0	0	0	0
0	0	0	0	0	0	0	0	0	0	0	0	0	0	0	0	0	0	0	0	0	0	0	0	0	0	0	0	0	0	0	0	0	0	0	0	0	0	0	0	0	0	0	0	0	0	0	0	0	0
0	0.091	0	0	0	0	0	0	0	0	0	0	0	0	0	0	0	0	0	0	0	0	0	0	0	0	0	0	0	0	0	0	0	0	0	0	0	0	0	0	0	0	0	0	0	0	0	0	0	0
0	1.077	0	0	0	0	0	0	0	0	0	0	0	0	0	0	0	0	0	0	0	0	0	0	0	0	0	0	0	0	0	0	0	0	0	0	0	0	0	0	0	0	0	0	0	0	0	0	0	0
0	1.846	0	0	0	0	0	0	0	0	0	0	0	0	0	0	0	0	0	0	0	0	0	0	0	0	0	0	0	0	0	0	0	0	0	0	0	0	0	0	0	0	0	0	0	0	0	0	0	0
0	0.094	0	0	0	0	0	0	0	0	0	0	0	0	0	0	0	0	0	0	0	0	0	0	0	0	0	0	0	0	0	0	0	0	0	0	0	0	0	0	0	0	0	0	0	0	0	0	0	0
0	0	0	0	0	0	0	0	0	0	0	0	0	0	0	0	0	0	0	0	0	0	0	0	0	0	0	0	0	0	0	0	0	0	0	0	0	0	0	0	0	0	0	0	0	0	0	0	0	0
0	2.22	0	0	0	0	0	0	0	0	0	0	0	0	0	0	0	0	0	0	0	0	0	0	0	0	0	0	0	0	0	0	0	0	0	0	0	0	0	0	0	0	0	0	0	0	0	0	0	0
0	0	0	0	0	0	0	0	0	0	0	0	0	0	0	0	0	0	0	0	0	0	0	0	0	0	0	0	0	0	0	0	0	0	0	0	0	0	0	0	0	0	0	0	0	0	0	0	0	0
0	3.531	0	0	0	0	0	0	0	0	0	0	0	0	0	0	0	0	0	0	0	0	0	0	0	0	0	0	0	0	0	0	0	0	0	0	0	0	0	0	0	0	0	0	0	0	0	0	0	0
0	0	0	0	0	0	0	0	0	0	0	0	0	0	0	0	0	0	0	0	0	0	0	0	0	0	0	0	0	0	0	0	0	0	0	0	0	0	0	0	0	0	0	0	0	0	0	0	0	0
0	0.565	0	0	0	0	0	0	0	0	0	0	0	0	0	0	0	0	0	0	0	0	0	0	0	0	0	0	0	0	0	0	0	0	0	0	0	0	0	0	0	0	0	0	0	0	0	0	0	0
0.416	1.512	0	0	0	0	0	0	0	0	0	0	0	0	0	0	0	0	0	0	0	0	0	0	0	0	0	0	0	0	0	0	0	0	0	0	0	0	0	0	0	0	0	0	0	0	0	0	0	0
1.15	3.363	0	0	0	0	0	0	0	0	0	0	0	0	0	0	0	0	0	0	0	0	0	0	0	0	0	0	0	0	0	0	0	0	0	0	0	0	0	0	0	0	0	0	0	0	0	0	0	0
1.442	3.402	0	0	0	0	0	0	0	0	0	0	0	0	0	0	0	0	0	0	0	0	0	0	0	0	0	0	0	0	0	0	0	0	0	0	0	0	0	0	0	0	0	0	0	0	0	0	0	0
1.577	3.531	0	0	0	0	0	0	0	0	0	0	0	0	0	0	0	0	0	0	0	0	0	0	0	0	0	0	0	0	0	0	0	0	0	0	0	0	0	0	0	0	0	0	0	0	0	0	0	0
1.185	2.347	0	0	0	0	0	0	0	0	0	0	0	0	0	0	0	0	0	0	0	0	0	0	0	0	0	0	0	0	0	0	0	0	0	0	0	0	0	0	0	0	0	0	0	0	0	0	0	0
0	0	0	0	0	0	0	0	0	0	0	0	0	0	0	0	0	0	0	0	0	0	0	0	0	0	0	0	0	0	0	0	0	0	0	0	0	0	0	0	0	0	0	0	0	0	0	0	0	0
0	0	0	0	0	0	0	0	0	0	0	0	0	0	0	0	0	0	0	0	0	0	0	0	0	0	0	0	0	0	0	0	0	0	0	0	0	0	0	0	0	0	0	0	0	0	0	0	0	0
0	0	0	0	0	0	0	0	0	0	0	0	0	0	0	0	0	0	0	0	0	0	0	0	0	0	0	0	0	0	0	0	0	0	0	0	0	0	0	0	0	0	0	0	0	0	0	0	0	0
0	0.266	0	0	0	0	0	0	0	0	0	0	0	0	0	0	0	0	0	0	0	0	0	0	0	0	0	0	0	0	0	0	0	0	0	0	0	0	0	0	0	0	0	0	0	0	0	0	0	0
0	0.336	0	0	0	0	0	0	0	0	0	0	0	0	0	0	0	0	0	0	0	0	0	0	0	0	0	0	0	0	0	0	0	0	0	0	0	0	0	0	0	0	0	0	0	0	0	0	0	0
0	0.381	0	0	0	0	0	0	0	0	0	0	0	0	0	0	0	0	0	0	0	0	0	0	0	0	0	0	0	0	0	0	0	0	0	0	0	0	0	0	0	0	0	0	0	0	0	0	0	0
0	0	0	0	0	0	0	0	0	0	0	0	0	0	0	0	0	0	0	0	0	0	0	0	0	0	0	0	0	0	0	0	0	0	0	0	0	0	0	0	0	0	0	0	0	0	0	0	0	0
0	3.829	0	0	0	0	0	0	0	0	0	0	0	0	0	0	0	0	0	0	0	0	0	0	0	0	0	0	0	0	0	0	0	0	0	0	0	0	0	0	0	0	0	0	0	0	0	0	0	0
0	0.076	0	0	0	0	0	0	0	0	0	0	0	0	0	0	0	0	0	0	0	0	0	0	0	0	0	0	0	0	0	0	0	0	0	0	0	0	0	0	0	0	0	0	0	0	0	0	0	0
0	1.672	0	0	0	0	0	0	0	0	0	0	0	0	0	0	0	0	0	0	0	0	0	0	0	0	0	0	0	0	0	0	0	0	0	0	0	0	0	0	0	0	0	0	0	0	0	0	0	0
0	1.026	0	0	0	0	0	0	0	0	0	0	0	0	0	0	0	0	0	0	0	0	0	0	0	0	0	0	0	0	0	0	0	0	0	0	0	0	0	0	0	0	0	0	0	0	0	0	0	0
0	2.561	0	0	0	0	0	0	0	0	0	0	0	0	0	0	0	0	0	0	0	0	0	0	0	0	0	0	0	0	0	0	0	0	0	0	0	0	0	0	0	0	0	0	0	0	0	0	0	0
0	0	0	0	0	0	0	0	0	0	0	0	0	0	0	0	0	0	0	0	0	0	0	0	0	0	0	0	0	0	0	0	0	0	0	0	0	0	0	0	0	0	0	0	0	0	0	0	0	0
0	0	0	0	0	0	0	0	0	0	0	0	0	0	0	0	0	0	0	0	0	0	0	0	0	0	0	0	0	0	0	0	0	0	0	0	0	0	0	0	0	0	0	0	0	0	0	0	0	0
0	0	0	0	0	0	0	0	0	0	0	0	0	0	0	0	0	0	0	0	0	0	0	0	0	0	0	0	0	0	0	0	0	0	0	0	0	0	0	0	0	0	0	0	0	0	0	0	0	0
0	2.029	0	0	0	0	0	0	0	0	0	0	0	0	0	0	0	0	0	0	0	0	0	0	0	0	0	0	0	0	0	0	0	0	0	0	0	0	0	0	0	0	0	0	0	0	0	0	0	0
0	1.85	0	0	0	0	0	0	0	0	0	0	0	0	0	0	0	0	0	0	0	0	0	0	0	0	0	0	0	0	0	0	0	0	0	0	0	0	0	0	0	0	0	0	0	0	0	0	0	0
0	1.142	0	0	0	0	0	0	0	0	0	0	0	0	0	0	0	0	0	0	0	0	0	0	0	0	0	0	0	0	0	0	0	0	0	0	0	0	0	0	0	0	0	0	0	0	0	0	0	0
0	0	0	0	0	0	0	0	0	0	0	0	0	0	0	0	0	0	0	0	0	0	0	0	0	0	0	0	0	0	0	0	0	0	0	0	0	0	0	0	0	0	0	0	0	0	0	0	0	0
0.855	3.401	0	0	0	0	0	0	0	0	0	0	0	0	0	0	0	0	0	0	0	0	0	0	0	0	0	0	0	0	0	0	0	0	0	0	0	0	0	0	0	0	0	0	0	0	0	0	0	0
0	0.616	0	0	0	0	0	0	0	0	0	0	0	0	0	0	0	0	0	0	0	0	0	0	0	0	0	0	0	0	0	0	0	0	0	0	0	0	0	0	0	0	0	0	0	0	0	0	0	0
0.695	2.575	0	0	0	0	0	0	0	0	0	0	0	0	0	0	0	0	0	0	0	0	0	0	0	0	0	0	0	0	0	0	0	0	0	0	0	0	0	0	0	0	0	0	0	0	0	0	0	0
0	1.129	0	0	0	0	0	0	0	0	0	0	0	0	0	0	0	0	0	0	0	0	0	0	0	0	0	0	0	0	0	0	0	0	0	0	0	0	0	0	0	0	0	0	0	0	0	0	0	0
0.885	2.473	0	0	0	0	0	0	0	0	0	0	0	0	0	0	0	0	0	0	0	0	0	0	0	0	0	0	0	0	0	0	0	0	0	0	0	0	0	0	0	0	0	0	0	0	0	0	0	0
0.456	1.359	0	0	0	0	0	0	0	0	0	0	0	0	0	0	0	0	0	0	0	0	0	0	0	0	0	0	0	0	0	0	0	0	0	0	0	0	0	0	0	0	0	0	0	0	0	0	0	0
0.593	1.147	0	0	0	0	0	0	0	0	0	0	0	0	0	0	0	0	0	0	0	0	0	0	0	0	0	0	0	0	0	0	0	0	0	0	0	0	0	0	0	0	0	0	0	0	0	0	0	0
1.771	3.32	0	0	0	0	0	0	0	0	0	0	0	0	0	0	0	0	0	0	0	0	0	0	0	0	0	0	0	0	0	0	0	0	0	0	0	0	0	0	0	0	0	0	0	0	0	0	0	0
0	0.934	0	0	0	0	0	0	0	0	0	0	0	0	0	0	0	0	0	0	0	0	0	0	0	0	0	0	0	0	0	0	0	0	0	0	0	0	0	0	0	0	0	0	0	0	0	0	0	0
0	2.022	0	0	0	0	0	0	0	0	0	0	0	0	0	0	0	0	0	0	0	0	0	0	0	0	0	0	0	0	0	0	0	0	0	0	0	0	0	0	0	0	0	0	0	0	0	0	0	0
0	0	0	0	0	0	0	0	0	0	0	0	0	0	0	0	0	0	0	0	0	0	0	0	0	0	0	0	0	0	0	0	0	0	0	0	0	0	0	0	0	0	0	0	0	0	0	0	0	0
0	0.676	0	0	0	0	0	0	0	0	0	0	0	0	0	0	0	0	0	0	0	0	0	0	0	0	0	0	0	0	0	0	0	0	0	0	0	0	0	0	0	0	0	0	0	0	0	0	0	0
0	0	0	0	0	0	0	0	0	0	0	0	0	0	0	0	0	0	0	0	0	0	0	0	0	0	0	0	0	0	0	0	0	0	0	0	0	0	0	0	0	0	0	0	0	0	0	0	0	0
0	1.392	0	0	0	0	0	0	0	0	0	0	0	0	0	0	0	0	0	0	0	0	0	0	0	0	0	0	0	0	0	0	0	0	0	0	0	0	0	0	0	0	0	0	0	0	0	0	0	0
0	3.176	0	0	0	0	0	0	0	0	0	0	0	0	0	0	0	0	0	0	0	0	0	0	0	0	0	0	0	0	0	0	0	0	0	0	0	0	0	0	0	0	0	0	0	0	0	0	0	0
0	0.004	0	0	0	0	0	0	0	0	0	0	0	0	0	0	0	0	0	0	0	0	0	0	0	0	0	0	0	0	0	0	0	0	0	0	0	0	0	0	0	0	0	0	0	0	0	0	0	0
0	4.132	0	0	0	0	0	0	0	0	0	0	0	0	0	0	0	0	0	0	0	0	0	0	0	0	0	0	0	0	0	0	0	0	0	0	0	0	0	0	0	0	0	0	0	0	0	0	0	0
0	1.645	0	0	0	0	0	0	0	0	0	0	0	0	0	0	0	0	0	0	0	0	0	0	0	0	0	0	0	0	0	0	0	0	0	0	0	0	0	0	0	0	0	0	0	0	0	0	0	0
0	2.005	0	0	0	0	0	0	0	0	0	0	0	0	0	0	0	0	0	0	0	0	0	0	0	0	0	0	0	0	0	0	0	0	0	0	0	0	0	0	0	0	0	0	0	0	0	0	0	0
0	0.577	0	0	0	0	0	0	0	0	0	0	0	0	0	0	0	0	0	0	0	0	0	0	0	0	0	0	0	0	0	0	0	0	0	0	0	0	0	0	0	0	0	0	0	0	0	0	0	0
0	3.41	0	0	0	0	0	0	0	0	0	0	0	0	0	0	0	0	0	0	0	0	0	0	0	0	0	0	0	0	0	0	0	0	0	0	0	0	0	0	0	0	0	0	0	0	0	0	0	0
0	1.394	0	0	0	0	0	0	0	0	0	0	0	0	0	0	0	0	0	0	0	0	0	0	0	0	0	0	0	0	0	0	0	0	0	0	0	0	0	0	0	0	0	0	0	0	0	0	0	0
0	1.759	0	0	0	0	0	0	0	0	0	0	0	0	0	0	0	0	0	0	0	0	0	0	0	0	0	0	0	0	0	0	0	0	0	0	0	0	0	0	0	0	0	0	0	0	0	0	0	0
0	2.067	0	0	0	0	0	0	0	0	0	0	0	0	0	0	0	0	0	0	0	0	0	0	0	0	0	0	0	0	0	0	0	0	0	0	0	0	0	0	0	0	0	0	0	0	0	0	0	0
0	0	0	0	0	0	0	0	0	0	0	0	0	0	0	0	0	0	0	0	0	0	0	0	0	0	0	0	0	0	0	0	0	0	0	0	0	0	0	0	0	0	0	0	0	0	0	0	0	0
0.555	2.97	0	0	0	0	0	0	0	0	0	0	0	0	0	0	0	0	0	0	0	0	0	0	0	0	0	0	0	0	0	0	0	0	0	0	0	0	0	0	0	0	0	0	0	0	0	0	0	0
0	0.817	0	0	0	0	0	0	0	0	0	0	0	0	0	0	0	0	0	0	0	0	0	0	0	0	0	0	0	0	0	0	0	0	0	0	0	0	0	0	0	0	0	0	0	0	0	0	0	0
0.916	3.029	0	0	0	0	0	0	0	0	0	0	0	0	0	0	0	0	0	0	0	0	0	0	0	0	0	0	0	0	0	0	0	0	0	0	0	0	0	0	0	0	0	0	0	0	0	0	0	0
0.661	2.119	0	0	0	0	0	0	0	0	0	0	0	0	0	0	0	0	0	0	0	0	0	0	0	0	0	0	0	0	0	0	0	0	0	0	0	0	0	0	0	0	0	0	0	0	0	0	0	0
0.378	1.31	0	0	0	0	0	0	0	0	0	0	0	0	0	0	0	0	0	0	0	0	0	0	0	0	0	0	0	0	0	0	0	0	0	0	0	0	0	0	0	0	0	0	0	0	0	0	0	0
0	0	0	0	0	0	0	0	0	0	0	0	0	0	0	0	0	0	0	0	0	0	0	0	0	0	0	0	0	0	0	0	0	0	0	0	0	0	0	0	0	0	0	0	0	0	0	0	0	0
0	0.305	0	0	0	0	0	0	0	0	0	0	0	0	0	0	0	0	0	0	0	0	0	0	0	0	0	0	0	0	0	0	0	0	0	0	0	0	0	0	0	0	0	0	0	0	0	0	0	0
0.81	2.94	0	0	0	0	0	0	0	0	0	0	0	0	0	0	0	0	0	0	0	0	0	0	0	0	0	0	0	0	0	0	0	0	0	0	0	0	0	0	0	0	0	0	0	0	0	0	0	0
0	2.132	0	0	0	0	0	0	0	0	0	0	0	0	0	0	0	0	0	0	0	0	0	0	0	0	0	0	0	0	0	0	0	0	0	0	0	0	0	0	0	0	0	0	0	0	0	0	0	0
0	1.193	0	0	0	0	0	0	0	0	0	0	0	0	0	0	0	0	0	0	0	0	0	0	0	0	0	0	0	0	0	0	0	0	0	0	0	0	0	0	0	0	0	0	0	0	0	0	0	0
0	0	0	0	0	0	0	0	0	0	0	0	0	0	0	0	0	0	0	0	0	0	0	0	0	0	0	0	0	0	0	0	0	0	0	0	0	0	0	0	0	0	0	0	0	0	0	0	0	0
0	0.883	0	0	0	0	0	0	0	0	0	0	0	0	0	0	0	0	0	0	0	0	0	0	0	0	0	0	0	0	0	0	0	0	0	0	0	0	0	0	0	0	0	0	0	0	0	0	0	0
0	0.058	0	0	0	0	0	0	0	0	0	0	0	0	0	0	0	0	0	0	0	0	0	0	0	0	0	0	0	0	0	0	0	0	0	0	0	0	0	0	0	0	0	0	0	0	0	0	0	0
0	0	0	0	0	0	0	0	0	0	0	0	0	0	0	0	0	0	0	0	0	0	0	0	0	0	0	0	0	0	0	0	0	0	0	0	0	0	0	0	0	0	0	0	0	0	0	0	0	0
0	1.088	0	0	0	0	0	0	0	0	0	0	0	0	0	0	0	0	0	0	0	0	0	0	0	0	0	0	0	0	0	0	0	0	0	0	0	0	0	0	0	0	0	0	0	0	0	0	0	0
0	1.915	0	0	0	0	0	0	0	0	0	0	0	0	0	0	0	0	0	0	0	0	0	0	0	0	0	0	0	0	0	0	0	0	0	0	0	0	0	0	0	0	0	0	0	0	0	0	0	0
0	1.071	0	0	0	0	0	0	0	0	0	0	0	0	0	0	0	0	0	0	0	0	0	0	0	0	0	0	0	0	0	0	0	0	0	0	0	0	0	0	0	0	0	0	0	0	0	0	0	0
0	1.248	0	0	0	0	0	0	0	0	0	0	0	0	0	0	0	0	0	0	0	0	0	0	0	0	0	0	0	0	0	0	0	0	0	0	0	0	0	0	0	0	0	0	0	0	0	0	0	0
0	0	0	0	0	0	0	0	0	0	0	0	0	0	0	0	0	0	0	0	0	0	0	0	0	0	0	0	0	0	0	0	0	0	0	0	0	0	0	0	0	0	0	0	0	0	0	0	0	0
0	2.041	0	0	0	0	0	0	0	0	0	0	0	0	0	0	0	0	0	0	0	0	0	0	0	0	0	0	0	0	0	0	0	0	0	0	0	0	0	0	0	0	0	0	0	0	0	0	0	0
0	0.706	0	0	0	0	0	0	0	0	0	0	0	0	0	0	0	0	0	0	0	0	0	0	0	0	0	0	0	0	0	0	0	0	0	0	0	0	0	0	0	0	0	0	0	0	0	0	0	0
0	0.253	0	0	0	0	0	0	0	0	0	0	0	0	0	0	0	0	0	0	0	0	0	0	0	0	0	0	0	0	0	0	0	0	0	0	0	0	0	0	0	0	0	0	0	0	0	0	0	0
0	1.462	0	0	0	0	0	0	0	0	0	0	0	0	0	0	0	0	0	0	0	0	0	0	0	0	0	0	0	0	0	0	0	0	0	0	0	0	0	0	0	0	0	0	0	0	0	0	0	0
0	1.164	0	0	0	0	0	0	0	0	0	0	0	0	0	0	0	0	0	0	0	0	0	0	0	0	0	0	0	0	0	0	0	0	0	0	0	0	0	0	0	0	0	0	0	0	0	0	0	0
0.564	2.646	0	0	0	0	0	0	0	0	0	0	0	0	0	0	0	0	0	0	0	0	0	0	0	0	0	0	0	0	0	0	0	0	0	0	0	0	0	0	0	0	0	0	0	0	0	0	0	0
0	0.526	0	0	0	0	0	0	0	0	0	0	0	0	0	0	0	0	0	0	0	0	0	0	0	0	0	0	0	0	0	0	0	0	0	0	0	0	0	0	0	0	0	0	0	0	0	0	0	0
0	0	0	0	0	0	0	0	0	0	0	0	0	0	0	0	0	0	0	0	0	0	0	0	0	0	0	0	0	0	0	0	0	0	0	0	0	0	0	0	0	0	0	0	0	0	0	0	0	0
0.595	1.693	0	0	0	0	0	0	0	0	0	0	0	0	0	0	0	0	0	0	0	0	0	0	0	0	0	0	0	0	0	0	0	0	0	0	0	0	0	0	0	0	0	0	0	0	0	0	0	0
0.687	1.63	0	0	0	0	0	0	0	0	0	0	0	0	0	0	0	0	0	0	0	0	0	0	0	0	0	0	0	0	0	0	0	0	0	0	0	0	0	0	0	0	0	0	0	0	0	0	0	0
0	0	0	0	0	0	0	0	0	0	0	0	0	0	0	0	0	0	0	0	0	0	0	0	0	0	0	0	0	0	0	0	0	0	0	0	0	0	0	0	0	0	0	0	0	0	0	0	0	0
0	0	0	0	0	0	0	0	0	0	0	0	0	0	0	0	0	0	0	0	0	0	0	0	0	0	0	0	0	0	0	0	0	0	0	0	0	0	0	0	0	0	0	0	0	0	0	0	0	0
0.369	1.663	0	0	0	0	0	0	0	0	0	0	0	0	0	0	0	0	0	0	0	0	0	0	0	0	0	0	0	0	0	0	0	0	0	0	0	0	0	0	0	0	0	0	0	0	0	0	0	0
0	3.177	0	0	0	0	0	0	0	0	0	0	0	0	0	0	0	0	0	0	0	0	0	0	0	0	0	0	0	0	0	0	0	0	0	0	0	0	0	0	0	0	0	0	0	0	0	0	0	0
0	0	0	0	0	0	0	0	0	0	0	0	0	0	0	0	0	0	0	0	0	0	0	0	0	0	0	0	0	0	0	0	0	0	0	0	0	0	0	0	0	0	0	0	0	0	0	0	0	0
0	0	0	0	0	0	0	0	0	0	0	0	0	0	0	0	0	0	0	0	0	0	0	0	0	0	0	0	0	0	0	0	0	0	0	0	0	0	0	0	0	0	0	0	0	0	0	0	0	0
0	0.141	0	0	0	0	0	0	0	0	0	0	0	0	0	0	0	0	0	0	0	0	0	0	0	0	0	0	0	0	0	0	0	0	0	0	0	0	0	0	0	0	0	0	0	0	0	0	0	0
0	2.77	0	0	0	0	0	0	0	0	0	0	0	0	0	0	0	0	0	0	0	0	0	0	0	0	0	0	0	0	0	0	0	0	0	0	0	0	0	0	0	0	0	0	0	0	0	0	0	0
0	0	0	0	0	0	0	0	0	0	0	0	0	0	0	0	0	0	0	0	0	0	0	0	0	0	0	0	0	0	0	0	0	0	0	0	0	0	0	0	0	0	0	0	0	0	0	0	0	0
0	0.131	0	0	0	0	0	0	0	0	0	0	0	0	0	0	0	0	0	0	0	0	0	0	0	0	0	0	0	0	0	0	0	0	0	0	0	0	0	0	0	0	0	0	0	0	0	0	0	0
0	0.843	0	0	0	0	0	0	0	0	0	0	0	0	0	0	0	0	0	0	0	0	0	0	0	0	0	0	0	0	0	0	0	0	0	0	0	0	0	0	0	0	0	0	0	0	0	0	0	0
0	1.277	0	0	0	0	0	0	0	0	0	0	0	0	0	0	0	0	0	0	0	0	0	0	0	0	0	0	0	0	0	0	0	0	0	0	0	0	0	0	0	0	0	0	0	0	0	0	0	0
0	0.752	0	0	0	0	0	0	0	0	0	0	0	0	0	0	0	0	0	0	0	0	0	0	0	0	0	0	0	0	0	0	0	0	0	0	0	0	0	0	0	0	0	0	0	0	0	0	0	0
0	0	0	0	0	0	0	0	0	0	0	0	0	0	0	0	0	0	0	0	0	0	0	0	0	0	0	0	0	0	0	0	0	0	0	0	0	0	0	0	0	0	0	0	0	0	0	0	0	0
0	0.401	0	0	0	0	0	0	0	0	0	0	0	0	0	0	0	0	0	0	0	0	0	0	0	0	0	0	0	0	0	0	0	0	0	0	0	0	0	0	0	0	0	0	0	0	0	0	0	0
0	0.506	0	0	0	0	0	0	0	0	0	0	0	0	0	0	0	0	0	0	0	0	0	0	0	0	0	0	0	0	0	0	0	0	0	0	0	0	0	0	0	0	0	0	0	0	0	0	0	0
0	0	0	0	0	0	0	0	0	0	0	0	0	0	0	0	0	0	0	0	0	0	0	0	0	0	0	0	0	0	0	0	0	0	0	0	0	0	0	0	0	0	0	0	0	0	0	0	0	0
0	0.977	0	0	0	0	0	0	0	0	0	0	0	0	0	0	0	0	0	0	0	0	0	0	0	0	0	0	0	0	0	0	0	0	0	0	0	0	0	0	0	0	0	0	0	0	0	0	0	0
0.631	2.61	0	0	0	0	0	0	0	0	0	0	0	0	0	0	0	0	0	0	0	0	0	0	0	0	0	0	0	0	0	0	0	0	0	0	0	0	0	0	0	0	0	0	0	0	0	0	0	0
0	1.111	0	0	0	0	0	0	0	0	0	0	0	0	0	0	0	0	0	0	0	0	0	0	0	0	0	0	0	0	0	0	0	0	0	0	0	0	0	0	0	0	0	0	0	0	0	0	0	0
0.528	1.96	0	0	0	0	0	0	0	0	0	0	0	0	0	0	0	0	0	0	0	0	0	0	0	0	0	0	0	0	0	0	0	0	0	0	0	0	0	0	0	0	0	0	0	0	0	0	0	0
0	0.811	0	0	0	0	0	0	0	0	0	0	0	0	0	0	0	0	0	0	0	0	0	0	0	0	0	0	0	0	0	0	0	0	0	0	0	0	0	0	0	0	0	0	0	0	0	0	0	0
0	0.289	0	0	0	0	0	0	0	0	0	0	0	0	0	0	0	0	0	0	0	0	0	0	0	0	0	0	0	0	0	0	0	0	0	0	0	0	0	0	0	0	0	0	0	0	0	0	0	0
0	0.575	0	0	0	0	0	0	0	0	0	0	0	0	0	0	0	0	0	0	0	0	0	0	0	0	0	0	0	0	0	0	0	0	0	0	0	0	0	0	0	0	0	0	0	0	0	0	0	0
0	0	0	0	0	0	0	0	0	0	0	0	0	0	0	0	0	0	0	0	0	0	0	0	0	0	0	0	0	0	0	0	0	0	0	0	0	0	0	0	0	0	0	0	0	0	0	0	0	0
0	0.386	0	0	0	0	0	0	0	0	0	0	0	0	0	0	0	0	0	0	0	0	0	0	0	0	0	0	0	0	0	0	0	0	0	0	0	0	0	0	0	0	0	0	0	0	0	0	0	0
0	0	0	0	0	0	0	0	0	0	0	0	0	0	0	0	0	0	0	0	0	0	0	0	0	0	0	0	0	0	0	0	0	0	0	0	0	0	0	0	0	0	0	0	0	0	0	0	0	0
0	2.356	0	0	0	0	0	0	0	0	0	0	0	0	0	0	0	0	0	0	0	0	0	0	0	0	0	0	0	0	0	0	0	0	0	0	0	0	0	0	0	0	0	0	0	0	0	0	0	0
0	0.806	0	0	0	0	0	0	0	0	0	0	0	0	0	0	0	0	0	0	0	0	0	0	0	0	0	0	0	0	0	0	0	0	0	0	0	0	0	0	0	0	0	0	0	0	0	0	0	0
0	0	0	0	0	0	0	0	0	0	0	0	0	0	0	0	0	0	0	0	0	0	0	0	0	0	0	0	0	0	0	0	0	0	0	0	0	0	0	0	0	0	0	0	0	0	0	0	0	0
0	1.327	0	0	0	0	0	0	0	0	0	0	0	0	0	0	0	0	0	0	0	0	0	0	0	0	0	0	0	0	0	0	0	0	0	0	0	0	0	0	0	0	0	0	0	0	0	0	0	0
0	4.14	0	0	0	0	0	0	0	0	0	0	0	0	0	0	0	0	0	0	0	0	0	0	0	0	0	0	0	0	0	0	0	0	0	0	0	0	0	0	0	0	0	0	0	0	0	0	0	0
0	2.369	0	0	0	0	0	0	0	0	0	0	0	0	0	0	0	0	0	0	0	0	0	0	0	0	0	0	0	0	0	0	0	0	0	0	0	0	0	0	0	0	0	0	0	0	0	0	0	0
0	2.234	0	0	0	0	0	0	0	0	0	0	0	0	0	0	0	0	0	0	0	0	0	0	0	0	0	0	0	0	0	0	0	0	0	0	0	110560	0	0	0	0	0	0	0	0	0	0	0	0
0	3.256	0	0	0	0	9303768	0	0	0	0	0	0	0	0	0	0	0	0	0	78099.2	0	0	67057.1	0	80072.6	0	0	0	0	63141.7	0	0	0	0	32143	7996.75	2090385	0	0	0	0	0	0	0	66541.2	0	0	0	0
0	2.691	0	0	0	386920	9977647	390230	0	0	0	0	0	0	0	0	0	0	0	234475	743609	0	0	229366	0	116485	0	0	0	0	122484	0	0	0	13346.8	118382	96185.7	2175117	0	0	0	0	0	0	0	118585	0	0	0	0
0	0.608	0	0	0	1852390	9833363	534125	0	463630	0	0	0	0	181572	0	0	0	0	267062	743609	0	0	229970	0	118370	0	0	0	0	124466	366.64	125069	0	90631.7	118694	96439.2	2210315	137866	0	0	0	0	0	0	120504	0	69998.7	93525.1	0
0	2.442	0	0	0	1852390	9586272	526046	492319	796376	0	0	0	0	343391	0	0	0	0	263023	743609	0	0	226492	0	117280	0	0	0	0	123321	2883.69	352150	0	89797.6	116899	94980.6	2189975	292248	291482	0	240238	0	19213.2	0	119395	0	307185	168043	582264
0	2.345	0	0	0	1852390	8960159	511718	547254	774685	0	31493.1	0	0	334038	0	0	0	659513	255859	743609	0	0	220323	0	114643	0	0	0	0	120547	2777.54	352150	0	87778.1	113715	92393.6	2140724	284288	545832	0	326931	372153	192533	208677	116710	0	302494	163466	966248
0	0.561	0	0	0	1852390	8310220	493135	527381	746552	599382	336702	0	0	321908	107486	0	0	3046979	246568	743609	859944	0	212322	0	110462	0	192640	0	0	116151	2786.39	352150	0	84576.8	109586	89038.3	2062649	273964	514747	655031	315059	556947	184237	357162	112453	0	291547	157529	931008
0	3.067	0	0	0	1852390	0	0	507461	0	0	0	0	0	0	0	0	0	1014498	237254	743609	1041283	0	13403.7	0	106330	0	2611994	0	0	111806	2636.01	352150	0	81412.8	105446	0	1985488	263616	0	810619	303158	0	178170	9837.45	108246	0	276834	151579	896180
0	2.722	0	0	0	0	0	0	0	0	0	0	0	0	0	0	0	0	0	0	0	0	0	0	0	0	0	0	0	0	0	0	0	0	0	0	0	0	0	0	0	0	0	0	0	0	0	0	0	0
0.71	2.262	0	0	0	0	0	0	0	0	0	0	0	0	0	0	0	0	0	0	0	0	0	0	0	0	0	0	0	0	0	0	0	0	0	0	0	0	0	0	0	0	0	0	0	0	0	0	0	0
1.658	4.623	0	0	0	0	0	0	0	0	0	0	0	0	0	0	0	0	0	0	0	0	0	0	0	0	0	0	0	0	0	0	0	0	0	0	0	0	0	0	0	0	0	0	0	0	0	0	0	0
0.354	1.096	0	0	0	0	0	0	0	0	0	0	0	0	0	0	0	0	0	0	0	0	0	0	0	0	0	0	0	0	0	0	0	0	0	0	0	0	0	0	0	0	0	0	0	0	0	0	0	0
1.47	3.367	0	0	0	0	0	0	0	0	0	0	0	0	0	0	0	0	0	0	0	0	0	0	0	0	0	0	0	0	0	0	0	0	0	0	0	0	0	0	0	0	0	0	0	0	0	0	0	0
0.855	1.732	0	0	0	0	0	0	0	0	0	0	0	0	0	0	0	0	0	0	0	0	0	0	0	0	0	0	0	0	0	0	0	0	0	0	0	0	0	0	0	0	0	0	0	0	0	0	0	0
0	0	0	0	0	0	0	0	0	0	0	0	0	0	0	0	0	0	0	0	0	0	0	0	0	0	0	0	0	0	0	0	0	0	0	0	0	0	0	0	0	0	0	0	0	0	0	0	0	0
0.469	0.294	0	0	0	0	0	0	0	0	0	0	0	0	0	0	0	0	0	0	0	0	0	0	0	0	0	0	0	0	0	0	0	0	0	0	0	0	0	0	0	0	0	0	0	0	0	0	0	0
0	0	0	0	0	0	0	0	0	0	0	0	0	0	0	0	0	0	0	0	0	0	0	0	0	0	0	0	0	0	0	0	0	0	0	0	0	0	0	0	0	0	0	0	0	0	0	0	0	0
0	0	0	0	0	0	0	0	0	0	0	0	0	0	0	0	0	0	0	0	0	0	0	0	0	0	0	0	0	0	0	0	0	0	0	0	0	0	0	0	0	0	0	0	0	0	0	0	0	0
0	0	0	0	0	0	0	0	0	0	0	0	0	0	0	0	0	0	0	0	0	0	0	0	0	0	0	0	0	0	0	0	0	0	0	0	0	0	0	0	0	0	0	0	0	0	0	0	0	0
0	0	0	0	0	0	0	0	0	0	0	0	0	0	0	0	0	0	0	0	0	0	0	0	0	0	0	0	0	0	0	0	0	0	0	0	0	0	0	0	0	0	0	0	0	0	0	0	0	0
0	0	0	0	0	0	0	0	0	0	0	0	0	0	0	0	0	0	0	0	0	0	0	0	0	0	0	0	0	0	0	0	0	0	0	0	0	0	0	0	0	0	0	0	0	0	0	0	0	0
0	3.484	0	0	0	0	0	0	0	0	0	0	0	0	0	0	0	0	0	0	0	0	0	0	0	0	0	0	0	0	0	0	0	0	0	0	0	0	0	0	0	0	0	0	0	0	0	0	0	0
0	1.502	0	0	0	0	0	0	0	0	0	0	0	0	0	0	0	0	0	0	0	0	0	0	0	0	0	0	0	0	0	0	0	0	0	0	0	0	0	0	0	0	0	0	0	0	0	0	0	0
0	0.016	0	0	0	0	0	0	0	0	0	0	0	0	0	0	0	0	0	0	0	0	0	0	0	0	0	0	0	0	0	0	0	0	0	0	0	0	0	0	0	0	0	0	0	0	0	0	0	0
0	0	0	0	0	0	0	0	0	0	0	0	0	0	0	0	0	0	0	0	0	0	0	0	0	0	0	0	0	0	0	0	0	0	0	0	0	0	0	0	0	0	0	0	0	0	0	0	0	0
0	1.852	0	0	0	0	0	0	0	0	0	0	0	0	0	0	0	0	0	0	0	0	0	0	0	0	0	0	0	0	0	0	0	0	0	0	0	0	0	0	0	0	0	0	0	0	0	0	0	0
0	4.197	0	0	0	0	0	0	0	0	0	0	0	0	0	0	0	0	0	0	0	0	0	0	0	0	0	0	0	0	0	0	0	0	0	0	0	0	0	0	0	0	0	0	0	0	0	0	0	0
0	0.834	0	0	0	0	0	0	0	0	0	0	0	0	0	0	0	0	0	0	0	0	0	0	0	0	0	0	0	0	0	0	0	0	0	0	0	0	0	0	0	0	0	0	0	0	0	0	0	0
0	0.352	0	0	0	0	0	0	0	0	0	0	0	0	0	0	0	0	0	0	0	0	0	0	0	0	0	0	0	0	0	0	0	0	0	0	0	0	0	0	0	0	0	0	0	0	0	0	0	0
0	1.714	0	0	0	0	0	0	0	0	0	0	0	0	0	0	0	0	0	0	0	0	0	0	0	0	0	0	0	0	0	0	0	0	0	0	0	0	0	0	0	0	0	0	0	0	0	0	0	0
0	3.003	0	0	0	0	0	0	0	0	0	0	0	0	0	0	0	0	0	0	0	0	0	0	0	0	0	0	0	0	0	0	0	0	0	0	0	0	0	0	0	0	0	0	0	0	0	0	0	0
0	0	0	0	0	0	0	0	0	0	0	0	0	0	0	0	0	0	0	0	0	0	0	0	0	0	0	0	0	0	0	0	0	0	0	0	0	0	0	0	0	0	0	0	0	0	0	0	0	0
0	0.569	0	0	0	0	0	0	0	0	0	0	0	0	0	0	0	0	0	0	0	0	0	0	0	0	0	0	0	0	0	0	0	0	0	0	0	0	0	0	0	0	0	0	0	0	0	0	0	0
0.942	3.691	0	0	0	0	0	0	0	0	0	0	0	0	0	0	0	0	0	0	0	0	0	0	0	0	0	0	0	0	0	0	0	0	0	0	0	0	0	0	0	0	0	0	0	0	0	0	0	0
0	2.227	0	0	0	0	0	0	0	0	0	0	0	0	0	0	0	0	0	0	0	0	0	0	0	0	0	0	0	0	0	0	0	0	0	0	0	0	0	0	0	0	0	0	0	0	0	0	0	0
1.09	3.52	0	0	0	0	0	0	0	0	0	0	0	0	0	0	0	0	0	0	0	0	0	0	0	0	0	0	0	0	0	0	0	0	0	0	0	0	0	0	0	0	0	0	0	0	0	0	0	0
1.127	3.451	0	0	0	0	0	0	0	0	0	0	0	0	0	0	0	0	0	0	0	0	0	0	0	0	0	0	0	0	0	0	0	0	0	0	0	0	0	0	0	0	0	0	0	0	0	0	0	0
0	0.853	0	0	0	0	0	0	0	0	0	0	0	0	0	0	0	0	0	0	0	0	0	0	0	0	0	0	0	0	0	0	0	0	0	0	0	0	0	0	0	0	0	0	0	0	0	0	0	0
0	0	0	0	0	0	0	0	0	0	0	0	0	0	0	0	0	0	0	0	0	0	0	0	0	0	0	0	0	0	0	0	0	0	0	0	0	0	0	0	0	0	0	0	0	0	0	0	0	0
0.61	1.249	0	0	0	0	0	0	0	0	0	0	0	0	0	0	0	0	0	0	0	0	0	0	0	0	0	0	0	0	0	0	0	0	0	0	0	0	0	0	0	0	0	0	0	0	0	0	0	0
0	0	0	0	0	0	0	0	0	0	0	0	0	0	0	0	0	0	0	0	0	0	0	0	0	0	0	0	0	0	0	0	0	0	0	0	0	0	0	0	0	0	0	0	0	0	0	0	0	0
0	1.596	0	0	0	0	0	0	0	0	0	0	0	0	0	0	0	0	0	0	0	0	0	0	0	0	0	0	0	0	0	0	0	0	0	0	0	0	0	0	0	0	0	0	0	0	0	0	0	0
0	0.079	0	0	0	0	0	0	0	0	0	0	0	0	0	0	0	0	0	0	0	0	0	0	0	0	0	0	0	0	0	0	0	0	0	0	0	0	0	0	0	0	0	0	0	0	0	0	0	0
0	0	0	0	0	0	0	0	0	0	0	0	0	0	0	0	0	0	0	0	0	0	0	0	0	0	0	0	0	0	0	0	0	0	0	0	0	0	0	0	0	0	0	0	0	0	0	0	0	0
0	0	0	0	0	0	0	0	0	0	0	0	0	0	0	0	0	0	0	0	0	0	0	0	0	0	0	0	0	0	0	0	0	0	0	0	0	0	0	0	0	0	0	0	0	0	0	0	0	0
0	0.801	0	0	0	0	0	0	0	0	0	0	0	0	0	0	0	0	0	0	0	0	0	0	0	0	0	0	0	0	0	0	0	0	0	0	0	0	0	0	0	0	0	0	0	0	0	0	0	0
0	0	0	0	0	0	0	0	0	0	0	0	0	0	0	0	0	0	0	0	0	0	0	0	0	0	0	0	0	0	0	0	0	0	0	0	0	0	0	0	0	0	0	0	0	0	0	0	0	0
0	0	0	0	0	0	0	0	0	0	0	0	0	0	0	0	0	0	0	0	0	0	0	0	0	0	0	0	0	0	0	0	0	0	0	0	0	0	0	0	0	0	0	0	0	0	0	0	0	0
0	1.825	0	0	0	0	0	0	0	0	0	0	0	0	0	0	0	0	0	0	0	0	0	0	0	0	0	0	0	0	0	0	0	0	0	0	0	0	0	0	0	0	0	0	0	0	0	0	0	0
0	2.67	0	0	0	0	0	0	0	0	0	0	0	0	0	0	0	0	0	0	0	0	0	0	0	0	0	0	0	0	0	0	0	0	0	0	0	0	0	0	0	0	0	0	0	0	0	0	0	0
0	0.148	0	0	0	0	0	0	0	0	0	0	0	0	0	0	0	0	0	0	0	0	0	0	0	0	0	0	0	0	0	0	0	0	0	0	0	0	0	0	0	0	0	0	0	0	0	0	0	0
0	0.907	0	0	0	0	0	0	0	0	0	0	0	0	0	0	0	0	0	0	0	0	0	0	0	0	0	0	0	0	0	0	0	0	0	0	0	0	0	0	0	0	0	0	0	0	0	0	0	0
0	1.8	0	0	0	0	0	0	0	0	0	0	0	0	0	0	0	0	0	0	0	0	0	0	0	0	0	0	0	0	0	0	0	0	0	0	0	0	0	0	0	0	0	0	0	0	0	0	0	0
0	0.772	0	0	0	0	0	0	0	0	0	0	0	0	0	0	0	0	0	0	0	0	0	0	0	0	0	0	0	0	0	0	0	0	0	0	0	0	0	0	0	0	0	0	0	0	0	0	0	0
0	3.442	0	0	0	0	0	0	0	0	0	0	0	0	0	0	0	0	0	0	0	0	0	0	0	0	0	0	0	0	0	0	0	0	0	0	0	0	0	0	0	0	0	0	0	0	0	0	0	0
0	3.827	0	0	0	0	0	0	0	0	0	0	0	0	0	0	0	0	0	0	0	0	0	0	0	0	0	0	0	0	0	0	0	0	0	0	0	0	0	0	0	0	0	0	0	0	0	0	0	0
0	2.172	0	0	0	0	0	0	0	0	0	0	0	0	0	0	0	0	0	0	0	0	0	0	0	0	0	0	0	0	0	0	0	0	0	0	0	0	0	0	0	0	0	0	0	0	0	0	0	0
0.5	2.809	0	0	0	0	0	0	0	0	0	0	0	0	0	0	0	0	0	0	0	0	0	0	0	0	0	0	0	0	0	0	0	0	0	0	0	0	0	0	0	0	0	0	0	0	0	0	0	0
0	2.466	0	0	0	0	0	0	0	0	0	0	0	0	0	0	0	0	0	0	0	0	0	0	0	0	0	0	0	0	0	0	0	0	0	0	0	0	0	0	0	0	0	0	0	0	0	0	0	0
0	1.063	0	0	0	0	0	0	0	0	0	0	0	0	0	0	0	0	0	0	0	0	0	0	0	0	0	0	0	0	0	0	0	0	0	0	0	0	0	0	0	0	0	0	0	0	0	0	0	0
0.607	2.461	0	0	0	0	0	0	0	0	0	0	0	0	0	0	0	0	0	0	0	0	0	0	0	0	0	0	0	0	0	0	0	0	0	0	0	0	0	0	0	0	0	0	0	0	0	0	0	0
0	0.451	0	0	0	0	0	0	0	0	0	0	0	0	0	0	0	0	0	0	0	0	0	0	0	0	0	0	0	0	0	0	0	0	0	0	0	0	0	0	0	0	0	0	0	0	0	0	0	0
0.673	1.979	0	0	0	0	0	0	0	0	0	0	0	0	0	0	0	0	0	0	0	0	0	0	0	0	0	0	0	0	0	0	0	0	0	0	0	0	0	0	0	0	0	0	0	0	0	0	0	0
0	0.607	0	0	0	0	0	0	0	0	0	0	0	0	0	0	0	0	0	0	0	0	0	0	0	0	0	0	0	0	0	0	0	0	0	0	0	0	0	0	0	0	0	0	0	0	0	0	0	0
0	0.308	0	0	0	0	0	0	0	0	0	0	0	0	0	0	0	0	0	0	0	0	0	0	0	0	0	0	0	0	0	0	0	0	0	0	0	0	0	0	0	0	0	0	0	0	0	0	0	0
0	0.003	0	0	0	0	0	0	0	0	0	0	0	0	0	0	0	0	0	0	0	0	0	0	0	0	0	0	0	0	0	0	0	0	0	0	0	0	0	0	0	0	0	0	0	0	0	0	0	0
0	0.5	0	0	0	0	0	0	0	0	0	0	0	0	0	0	0	0	0	0	0	0	0	0	0	0	0	0	0	0	0	0	0	0	0	0	0	0	0	0	0	0	0	0	0	0	0	0	0	0
0	0	0	0	0	0	0	0	0	0	0	0	0	0	0	0	0	0	0	0	0	0	0	0	0	0	0	0	0	0	0	0	0	0	0	0	0	0	0	0	0	0	0	0	0	0	0	0	0	0
0	1.89	0	0	0	0	0	0	0	0	0	0	0	0	0	0	0	0	0	0	0	0	0	0	0	0	0	0	0	0	0	0	0	0	0	0	0	0	0	0	0	0	0	0	0	0	0	0	0	0
0	2.81	0	0	0	0	0	0	0	0	0	0	0	0	0	0	0	0	0	0	0	0	0	0	0	0	0	0	0	0	0	0	0	0	0	0	0	0	0	0	0	0	0	0	0	0	0	0	0	0
0	0.629	0	0	0	0	6633342	0	0	0	0	0	0	0	0	0	0	0	0	0	0	0	0	0	0	0	0	0	0	0	0	0	0	0	0	0	0	0	0	0	0	0	0	0	0	0	0	0	0	0
0	0	0	0	0	0	12539460	0	0	0	0	0	0	0	0	0	0	0	0	0	0	0	0	0	0	0	0	0	0	0	0	0	0	0	0	0	0	0	0	0	0	0	0	0	0	0	0	0	0	0
0	1.307	0	0	0	0	12481210	0	0	0	0	0	0	0	0	0	0	0	0	0	0	0	0	0	0	0	0	0	0	0	0	0	0	0	0	0	0	0	0	0	0	0	0	0	0	0	0	0	0	0
0	2.796	0	0	0	0	12249570	0	0	0	0	0	0	0	0	0	0	0	0	0	0	0	0	0	0	0	0	0	0	0	0	0	0	0	0	0	0	0	0	0	0	0	0	0	0	0	0	0	0	0
0	3.039	0	0	0	0	11838340	0	0	0	0	0	0	0	0	0	0	0	0	0	0	0	0	0	0	0	0	0	0	0	0	0	0	0	0	0	0	0	0	0	0	0	0	0	0	0	0	0	0	0
0	0.768	0	0	0	0	11624780	0	0	0	0	0	0	0	0	0	0	0	0	0	0	0	0	0	0	0	0	0	0	0	0	0	0	0	0	0	0	0	0	0	0	0	0	0	0	0	0	0	0	0
0	0.214	0	0	0	0	11318120	0	0	0	0	0	0	0	0	0	0	0	0	0	0	0	0	0	0	0	0	0	0	0	0	0	0	0	0	0	0	497873	0	0	0	0	0	0	0	0	0	0	0	0
0	0	0	0	0	0	10623620	0	0	0	0	0	0	0	0	64306.6	0	0	0	0	0	0	0	0	0	81931.9	0	0	0	0	32523.6	0	0	0	0	0	0	2112488	0	0	0	0	611030	170867	0	104862	0	0	0	0
0	0	0	0	0	0	9877487	0	0	0	0	0	0	0	0	167891	0	0	0	91680.9	0	0	0	28719.5	0	108912	0	0	0	99346.9	114522	0	0	0	0	81480.8	0	2033716	0	0	0	0	635312	235572	0	110876	0	0	0	0
0	0	0	0	63651.6	0	4573338	45543.6	0	0	0	0	0	0	0	63054.4	0	0	0	243979	0	0	144934	117930	0	105994	0	0	0	73333.7	111453	1410.68	0	0	0	108435	33014.3	1979222	8645.47	0	0	0	197513	231510	0	107905	0	236264	0	0
0	1.104	0	0	0	0	0	0	0	0	0	0	0	0	0	0	0	0	0	0	0	0	0	0	0	0	0	0	0	0	0	0	0	0	0	0	0	0	0	0	0	0	0	0	0	0	0	0	0	0
0	1.258	0	0	0	0	0	0	0	0	0	0	0	0	0	0	0	0	0	0	0	0	0	0	0	0	0	0	0	0	0	0	0	0	0	0	0	0	0	0	0	0	0	0	0	0	0	0	0	0
0	0.146	0	0	0	0	0	0	0	0	0	0	0	0	0	0	0	0	0	0	0	0	0	0	0	0	0	0	0	0	0	0	0	0	0	0	0	0	0	0	0	0	0	0	0	0	0	0	0	0
0	2.101	0	0	0	0	0	0	0	0	0	0	0	0	0	0	0	0	0	0	0	0	0	0	0	0	0	0	0	0	0	0	0	0	0	0	0	0	0	0	0	0	0	0	0	0	0	0	0	0
0	0	0	0	0	0	0	0	0	0	0	0	0	0	0	0	0	0	0	0	0	0	0	0	0	0	0	0	0	0	0	0	0	0	0	0	0	0	0	0	0	0	0	0	0	0	0	0	0	0
0	1.219	0	0	0	0	0	0	0	0	0	0	0	0	0	0	0	0	0	0	0	0	0	0	0	0	0	0	0	0	0	0	0	0	0	0	0	0	0	0	0	0	0	0	0	0	0	0	0	0
0	1.849	0	0	0	0	0	0	0	0	0	0	0	0	0	0	0	0	0	0	0	0	0	0	0	0	0	0	0	0	0	0	0	0	0	0	0	0	0	0	0	0	0	0	0	0	0	0	0	0
0	0.187	0	0	0	0	0	0	0	0	0	0	0	0	0	0	0	0	0	0	0	0	0	0	0	0	0	0	0	0	0	0	0	0	0	0	0	0	0	0	0	0	0	0	0	0	0	0	0	0
0	0	0	0	0	0	0	0	0	0	0	0	0	0	0	0	0	0	0	0	0	0	0	0	0	0	0	0	0	0	0	0	0	0	0	0	0	0	0	0	0	0	0	0	0	0	0	0	0	0
0	2.125	0	0	0	0	0	0	0	0	0	0	0	0	0	0	0	0	0	0	0	0	0	0	0	0	0	0	0	0	0	0	0	0	0	0	0	0	0	0	0	0	0	0	0	0	0	0	0	0
0	0.544	0	0	0	0	0	0	0	0	0	0	0	0	0	0	0	0	0	0	0	0	0	0	0	0	0	0	0	0	0	0	0	0	0	0	0	0	0	0	0	0	0	0	0	0	0	0	0	0
0	0	0	0	0	0	0	0	0	0	0	0	0	0	0	0	0	0	0	0	0	0	0	0	0	0	0	0	0	0	0	0	0	0	0	0	0	0	0	0	0	0	0	0	0	0	0	0	0	0
0	0	0	0	0	0	0	0	0	0	0	0	0	0	0	0	0	0	0	0	0	0	0	0	0	0	0	0	0	0	0	0	0	0	0	0	0	0	0	0	0	0	0	0	0	0	0	0	0	0
0	1.24	0	0	0	0	0	0	0	0	0	0	0	0	0	0	0	0	0	0	0	0	0	0	0	0	0	0	0	0	0	0	0	0	0	0	0	0	0	0	0	0	0	0	0	0	0	0	0	0
0	1.589	0	0	0	0	0	0	0	0	0	0	0	0	0	0	0	0	0	0	0	0	0	0	0	0	0	0	0	0	0	0	0	0	0	0	0	0	0	0	0	0	0	0	0	0	0	0	0	0
0	3.535	0	0	0	0	0	0	0	0	0	0	0	0	0	0	0	0	0	0	0	0	0	0	0	0	0	0	0	0	0	0	0	0	0	0	0	0	0	0	0	0	0	0	0	0	0	0	0	0
0	0.442	0	0	0	0	0	0	0	0	0	0	0	0	0	0	0	0	0	0	0	0	0	0	0	0	0	0	0	0	0	0	0	0	0	0	0	0	0	0	0	0	0	0	0	0	0	0	0	0
0	0	0	0	0	0	0	0	0	0	0	0	0	0	0	0	0	0	0	0	0	0	0	0	0	0	0	0	0	0	0	0	0	0	0	0	0	0	0	0	0	0	0	0	0	0	0	0	0	0
0	2.089	0	0	0	0	0	0	0	0	0	0	0	0	0	0	0	0	0	0	0	0	0	0	0	0	0	0	0	0	0	0	0	0	0	0	0	0	0	0	0	0	0	0	0	0	0	0	0	0
0	0	0	0	0	0	0	0	0	0	0	0	0	0	0	0	0	0	0	0	0	0	0	0	0	0	0	0	0	0	0	0	0	0	0	0	0	0	0	0	0	0	0	0	0	0	0	0	0	0
0	2.28	0	0	0	0	0	0	0	0	0	0	0	0	0	0	0	0	0	0	0	0	0	0	0	0	0	0	0	0	0	0	0	0	0	0	0	0	0	0	0	0	0	0	0	0	0	0	0	0
0	1.011	0	0	0	0	0	0	0	0	0	0	0	0	0	0	0	0	0	0	0	0	0	0	0	0	0	0	0	0	0	0	0	0	0	0	0	0	0	0	0	0	0	0	0	0	0	0	0	0
0	0.211	0	0	0	0	0	0	0	0	0	0	0	0	0	0	0	0	0	0	0	0	0	0	0	0	0	0	0	0	0	0	0	0	0	0	0	0	0	0	0	0	0	0	0	0	0	0	0	0
0	2.943	0	0	0	0	0	0	0	0	0	0	0	0	0	0	0	0	0	0	0	0	0	0	0	0	0	0	0	0	0	0	0	0	0	0	0	0	0	0	0	0	0	0	0	0	0	0	0	0
0	0.126	0	0	0	0	0	0	0	0	0	0	0	0	0	0	0	0	0	0	0	0	0	0	0	0	0	0	0	0	0	0	0	0	0	0	0	0	0	0	0	0	0	0	0	0	0	0	0	0
1.541	3.743	0	0	0	0	0	0	0	0	0	0	0	0	0	0	0	0	0	0	0	0	0	0	0	0	0	0	0	0	0	0	0	0	0	0	0	0	0	0	0	0	0	0	0	0	0	0	0	0
0	0.531	0	0	0	0	0	0	0	0	0	0	0	0	0	0	0	0	0	0	0	0	0	0	0	0	0	0	0	0	0	0	0	0	0	0	0	0	0	0	0	0	0	0	0	0	0	0	0	0
0.592	1.22	0	0	0	0	0	0	0	0	0	0	0	0	0	0	0	0	0	0	0	0	0	0	0	0	0	0	0	0	0	0	0	0	0	0	0	0	0	0	0	0	0	0	0	0	0	0	0	0
1.169	2.326	0	0	0	0	0	0	0	0	0	0	0	0	0	0	0	0	0	0	0	0	0	0	0	0	0	0	0	0	0	0	0	0	0	0	0	0	0	0	0	0	0	0	0	0	0	0	0	0
0	0.059	0	0	0	0	0	0	0	0	0	0	0	0	0	0	0	0	0	0	0	0	0	0	0	0	0	0	0	0	0	0	0	0	0	0	0	0	0	0	0	0	0	0	0	0	0	0	0	0
0	0	0	0	0	0	0	0	0	0	0	0	0	0	0	0	0	0	0	0	0	0	0	0	0	0	0	0	0	0	0	0	0	0	0	0	0	0	0	0	0	0	0	0	0	0	0	0	0	0
1.265	1.429	0	0	0	0	0	0	0	0	0	0	0	0	0	0	0	0	0	0	0	0	0	0	0	0	0	0	0	0	0	0	0	0	0	0	0	0	0	0	0	0	0	0	0	0	0	0	0	0
0.935	0.821	0	0	0	0	0	0	0	0	0	0	0	0	0	0	0	0	0	0	0	0	0	0	0	0	0	0	0	0	0	0	0	0	0	0	0	0	0	0	0	0	0	0	0	0	0	0	0	0
0.736	1.534	0	0	0	0	0	0	0	0	0	0	0	0	0	0	0	0	0	0	0	0	0	0	0	0	0	0	0	0	0	0	0	0	0	0	0	0	0	0	0	0	0	0	0	0	0	0	0	0
0	1.799	0	0	0	0	0	0	0	0	0	0	0	0	0	0	0	0	0	0	0	0	0	0	0	0	0	0	0	0	0	0	0	0	0	0	0	0	0	0	0	0	0	0	0	0	0	0	0	0
0	1.636	0	0	0	0	0	0	0	0	0	0	0	0	0	0	0	0	0	0	0	0	0	0	0	0	0	0	0	0	0	0	0	0	0	0	0	0	0	0	0	0	0	0	0	0	0	0	0	0
0	0.517	0	0	0	0	0	0	0	0	0	0	0	0	0	0	0	0	0	0	0	0	0	0	0	0	0	0	0	0	0	0	0	0	0	0	0	0	0	0	0	0	0	0	0	0	0	0	0	0
0	0.347	0	0	0	0	0	0	0	0	0	0	0	0	0	0	0	0	0	0	0	0	0	0	0	0	0	0	0	0	0	0	0	0	0	0	0	0	0	0	0	0	0	0	0	0	0	0	0	0
0	2.02	0	0	0	0	0	0	0	0	0	0	0	0	0	0	0	0	0	0	0	0	0	0	0	0	0	0	0	0	0	0	0	0	0	0	0	0	0	0	0	0	0	0	0	0	0	0	0	0
0	0.84	0	0	0	0	0	0	0	0	0	0	0	0	0	0	0	0	0	0	0	0	0	0	0	0	0	0	0	0	0	0	0	0	0	0	0	0	0	0	0	0	0	0	0	0	0	0	0	0
0	3.221	0	0	0	0	0	0	0	0	0	0	0	0	0	0	0	0	0	0	0	0	0	0	0	0	0	0	0	0	0	0	0	0	0	0	0	0	0	0	0	0	0	0	0	0	0	0	0	0
0	1.663	0	0	0	0	0	0	0	0	0	0	0	0	0	0	0	0	0	0	0	0	0	0	0	0	0	0	0	0	0	0	0	0	0	0	0	0	0	0	0	0	0	0	0	0	0	0	0	0
0	0.879	0	0	0	0	0	0	0	0	0	0	0	0	0	0	0	0	0	0	0	0	0	0	0	0	0	0	0	0	0	0	0	0	0	0	0	0	0	0	0	0	0	0	0	0	0	0	0	0
0	1.073	0	0	0	0	0	0	0	0	0	0	0	0	0	0	0	0	0	0	0	0	0	0	0	0	0	0	0	0	0	0	0	0	0	0	0	0	0	0	0	0	0	0	0	0	0	0	0	0
0	0	0	0	0	0	0	0	0	0	0	0	0	0	0	0	0	0	0	0	0	0	0	0	0	0	0	0	0	0	0	0	0	0	0	0	0	0	0	0	0	0	0	0	0	0	0	0	0	0
0	0	0	0	0	0	8512117	0	0	0	0	0	0	0	0	0	0	0	0	0	0	0	0	0	0	0	0	0	0	0	0	0	0	0	0	0	0	0	0	0	0	0	0	0	0	0	0	0	0	0
0	3.122	0	0	0	0	9228871	0	0	0	0	0	0	0	0	0	0	0	0	0	0	0	0	0	0	0	0	0	0	0	0	0	0	0	0	0	0	0	0	0	0	0	0	0	0	0	0	0	0	0
0	1.22	0	0	0	0	2690724	0	0	0	0	0	0	0	0	0	0	0	0	0	0	0	0	0	0	0	0	0	0	0	0	0	0	0	0	0	0	0	0	0	0	0	0	0	0	0	0	0	0	0
0	2.047	0	0	0	0	0	0	0	0	0	0	0	0	0	0	0	0	0	0	0	0	0	0	0	0	0	0	0	0	0	0	0	0	0	0	0	0	0	0	0	0	0	0	0	0	0	0	0	0
0	0.12	0	0	0	0	0	0	0	0	0	0	0	0	0	0	0	0	0	0	0	0	0	0	0	0	0	0	0	0	0	0	0	0	0	0	0	0	0	0	0	0	0	0	0	0	0	0	0	0
1.236	3.333	0	0	0	0	0	0	0	0	0	0	0	0	0	0	0	0	0	0	0	0	0	0	0	0	0	0	0	0	0	0	0	0	0	0	0	0	0	0	0	0	0	0	0	0	0	0	0	0
0	0.429	0	0	0	0	0	0	0	0	0	0	0	0	0	0	0	0	0	0	0	0	0	0	0	0	0	0	0	0	0	0	0	0	0	0	0	0	0	0	0	0	0	0	0	0	0	0	0	0
1.38	2.897	0	0	0	0	0	0	0	0	0	0	0	0	0	0	0	0	0	0	0	0	0	0	0	0	0	0	0	0	0	0	0	0	0	0	0	0	0	0	0	0	0	0	0	0	0	0	0	0
0.827	1.42	0	0	0	0	0	0	0	0	0	0	0	0	0	0	0	0	0	0	0	0	0	0	0	0	0	0	0	0	0	0	0	0	0	0	0	0	0	0	0	0	0	0	0	0	0	0	0	0
0.519	0.548	0	0	0	0	0	0	0	0	0	0	0	0	0	0	0	0	0	0	0	0	0	0	0	0	0	0	0	0	0	0	0	0	0	0	0	0	0	0	0	0	0	0	0	0	0	0	0	0
0.8	0.673	0	0	0	0	0	0	0	0	0	0	0	0	0	0	0	0	0	0	0	0	0	0	0	0	0	0	0	0	0	0	0	0	0	0	0	0	0	0	0	0	0	0	0	0	0	0	0	0
0.591	0.286	0	0	0	0	0	0	0	0	0	0	0	0	0	0	0	0	0	0	0	0	0	0	0	0	0	0	0	0	0	0	0	0	0	0	0	0	0	0	0	0	0	0	0	0	0	0	0	0
0.481	1.097	0	0	0	0	0	0	0	0	0	0	0	0	0	0	0	0	0	0	0	0	0	0	0	0	0	0	0	0	0	0	0	0	0	0	0	0	0	0	0	0	0	0	0	0	0	0	0	0
0	3.267	0	0	0	0	0	0	0	0	0	0	0	0	0	0	0	0	0	0	0	0	0	0	0	0	0	0	0	0	0	0	0	0	0	0	0	0	0	0	0	0	0	0	0	0	0	0	0	0
0	0.445	0	0	0	0	0	0	0	0	0	0	0	0	0	0	0	0	0	0	0	0	0	0	0	0	0	0	0	0	0	0	0	0	0	0	0	0	0	0	0	0	0	0	0	0	0	0	0	0
0	0	0	0	0	0	0	0	0	0	0	0	0	0	0	0	0	0	0	0	0	0	0	0	0	0	0	0	0	0	0	0	0	0	0	0	0	0	0	0	0	0	0	0	0	0	0	0	0	0
0	1.794	0	0	0	0	0	0	0	0	0	0	0	0	0	0	0	0	0	0	0	0	0	0	0	0	0	0	0	0	0	0	0	0	0	0	0	0	0	0	0	0	0	0	0	0	0	0	0	0
0	1.667	0	0	0	0	0	0	0	0	0	0	0	0	0	0	0	0	0	0	0	0	0	0	0	0	0	0	0	0	0	0	0	0	0	0	0	0	0	0	0	0	0	0	0	0	0	0	0	0
0	3.577	0	0	0	0	0	0	0	0	0	0	0	0	0	0	0	0	0	0	0	0	0	0	0	0	0	0	0	0	0	0	0	0	0	0	0	0	0	0	0	0	0	0	0	0	0	0	0	0
0	0.907	0	0	0	0	0	0	0	0	0	0	0	0	0	0	0	0	0	0	0	0	0	0	0	0	0	0	0	0	0	0	0	0	0	0	0	0	0	0	0	0	0	0	0	0	0	0	0	0
0	2.381	0	0	0	0	0	0	0	0	0	0	0	0	0	0	0	0	0	0	0	0	0	0	0	0	0	0	0	0	0	0	0	0	0	0	0	0	0	0	0	0	0	0	0	0	0	0	0	0
0	0.94	0	0	0	0	0	0	0	0	0	0	0	0	0	0	0	0	0	0	0	0	0	0	0	0	0	0	0	0	0	0	0	0	0	0	0	0	0	0	0	0	0	0	0	0	0	0	0	0
0	0	0	0	0	0	0	0	0	0	0	0	0	0	0	0	0	0	0	0	0	0	0	0	0	0	0	0	0	0	0	0	0	0	0	0	0	0	0	0	0	0	0	0	0	0	0	0	0	0
0	2.131	0	0	0	0	0	0	0	0	0	0	0	0	0	0	0	0	0	0	0	0	0	0	0	0	0	0	0	0	0	0	0	0	0	0	0	0	0	0	0	0	0	0	0	0	0	0	0	0
0	0	0	0	0	0	0	0	0	0	0	0	0	0	0	0	0	0	0	0	0	0	0	0	0	0	0	0	0	0	0	0	0	0	0	0	0	0	0	0	0	0	0	0	0	0	0	0	0	0
0	5.518	0	0	0	0	0	0	0	0	0	0	0	0	0	0	0	0	0	0	0	0	0	0	0	0	0	0	0	0	0	0	0	0	0	0	0	0	0	0	0	0	0	0	0	0	0	0	0	0
0	0.831	0	0	0	0	0	0	0	0	0	0	0	0	0	0	0	0	0	0	0	0	0	0	0	0	0	0	0	0	0	0	0	0	0	0	0	0	0	0	0	0	0	0	0	0	0	0	0	0
0	0.217	0	0	0	0	0	0	0	0	0	0	0	0	0	0	0	0	0	0	0	0	0	0	0	0	0	0	0	0	0	0	0	0	0	0	0	0	0	0	0	0	0	0	0	0	0	0	0	0
2.685	4.589	0	0	0	0	0	0	0	0	0	0	0	0	0	0	0	0	0	0	0	0	0	0	0	0	0	0	0	0	0	0	0	0	0	0	0	0	0	0	0	0	0	0	0	0	0	0	0	0
0.564	0	0	0	0	0	0	0	0	0	0	0	0	0	0	0	0	0	0	0	0	0	0	0	0	0	0	0	0	0	0	0	0	0	0	0	0	0	0	0	0	0	0	0	0	0	0	0	0	0
1.393	1.328	0	0	0	0	0	0	0	0	0	0	0	0	0	0	0	0	0	0	0	0	0	0	0	0	0	0	0	0	0	0	0	0	0	0	0	0	0	0	0	0	0	0	0	0	0	0	0	0
1.688	1.799	0	0	0	0	0	0	0	0	0	0	0	0	0	0	0	0	0	0	0	0	0	0	0	0	0	0	0	0	0	0	0	0	0	0	0	0	0	0	0	0	0	0	0	0	0	0	0	0
1.184	0.527	0	0	0	0	0	0	0	0	0	0	0	0	0	0	0	0	0	0	0	0	0	0	0	0	0	0	0	0	0	0	0	0	0	0	0	0	0	0	0	0	0	0	0	0	0	0	0	0
1.011	0	0	0	0	0	0	0	0	0	0	0	0	0	0	0	0	0	0	0	0	0	0	0	0	0	0	0	0	0	0	0	0	0	0	0	0	0	0	0	0	0	0	0	0	0	0	0	0	0
1.144	0	0	0	0	0	0	0	0	0	0	0	0	0	0	0	0	0	0	0	0	0	0	0	0	0	0	0	0	0	0	0	0	0	0	0	0	0	0	0	0	0	0	0	0	0	0	0	0	0
1.07	0	0	0	0	0	0	0	0	0	0	0	0	0	0	0	0	0	0	0	0	0	0	0	0	0	0	0	0	0	0	0	0	0	0	0	0	0	0	0	0	0	0	0	0	0	0	0	0	0
0	0	0	0	0	0	0	0	0	0	0	0	0	0	0	0	0	0	0	0	0	0	0	0	0	0	0	0	0	0	0	0	0	0	0	0	0	0	0	0	0	0	0	0	0	0	0	0	0	0
0	1.776	0	0	0	0	0	0	0	0	0	0	0	0	0	0	0	0	0	0	0	0	0	0	0	0	0	0	0	0	0	0	0	0	0	0	0	0	0	0	0	0	0	0	0	0	0	0	0	0
0	0.464	0	0	0	0	0	0	0	0	0	0	0	0	0	0	0	0	0	0	0	0	0	0	0	0	0	0	0	0	0	0	0	0	0	0	0	0	0	0	0	0	0	0	0	0	0	0	0	0
0	0.658	0	0	0	0	0	0	0	0	0	0	0	0	0	0	0	0	0	0	0	0	0	0	0	0	0	0	0	0	0	0	0	0	0	0	0	0	0	0	0	0	0	0	0	0	0	0	0	0
0	1.331	0	0	0	0	0	0	0	0	0	0	0	0	0	0	0	0	0	0	0	0	0	0	0	0	0	0	0	0	0	0	0	0	0	0	0	0	0	0	0	0	0	0	0	0	0	0	0	0
0	0	0	0	0	0	0	0	0	0	0	0	0	0	0	0	0	0	0	0	0	0	0	0	0	0	0	0	0	0	0	0	0	0	0	0	0	0	0	0	0	0	0	0	0	0	0	0	0	0
0	1.524	0	0	0	0	0	0	0	0	0	0	0	0	0	0	0	0	0	0	0	0	0	0	0	0	0	0	0	0	0	0	0	0	0	0	0	0	0	0	0	0	0	0	0	0	0	0	0	0
0	0.375	0	0	0	0	0	0	0	0	0	0	0	0	0	0	0	0	0	0	0	0	0	0	0	0	0	0	0	0	0	0	0	0	0	0	0	0	0	0	0	0	0	0	0	0	0	0	0	0
0	2.119	0	0	0	0	0	0	0	0	0	0	0	0	0	0	0	0	0	0	0	0	0	0	0	0	0	0	0	0	0	0	0	0	0	0	0	0	0	0	0	0	0	0	0	0	0	0	0	0
0	3.288	0	0	0	0	107225	0	0	0	0	0	0	0	0	0	0	0	0	0	0	0	0	0	0	0	0	0	0	0	0	0	0	0	0	0	0	0	0	0	0	0	0	0	0	0	0	0	0	0
0	2.203	0	0	0	0	12881420	0	0	0	0	0	0	0	0	0	0	0	0	0	0	0	0	0	0	0	0	0	0	0	0	0	0	0	0	0	0	0	0	0	0	0	0	0	0	0	0	0	0	0
0	2.24	0	0	0	0	12406650	0	0	0	0	0	0	0	0	0	0	0	0	0	0	0	0	0	0	0	0	0	0	0	0	0	0	0	0	0	0	0	0	0	0	0	0	0	0	0	0	0	0	0
0	1.312	0	0	0	0	11544910	0	0	0	0	0	0	0	0	0	0	0	0	0	0	0	0	0	0	0	0	0	0	0	0	0	0	0	0	0	0	0	0	0	0	0	0	0	0	0	0	0	0	0
0	0.254	0	0	0	0	10640380	0	0	0	0	0	0	0	0	0	0	0	0	0	0	0	0	0	0	0	0	0	0	0	0	0	0	0	0	0	0	0	0	0	0	0	0	0	0	0	0	0	0	0
0	3.037	0	0	0	0	3201652	0	0	0	0	0	0	0	0	0	0	0	0	0	0	0	0	0	0	0	0	0	0	0	0	0	0	0	0	0	0	0	0	0	0	0	0	0	0	0	0	0	0	0
0	0	0	0	0	0	234419	0	0	0	0	0	0	0	0	0	0	0	0	0	0	0	0	0	0	0	0	0	0	0	0	0	0	0	0	0	0	0	0	0	0	0	0	0	0	0	0	0	0	0
0.302	0.169	0	0	0	0	0	0	0	0	0	0	0	0	0	0	0	0	0	0	0	0	0	0	0	0	0	0	0	0	0	0	0	0	0	0	0	0	0	0	0	0	0	0	0	0	0	0	0	0
0	0	0	0	0	0	0	0	0	0	0	0	0	0	0	0	0	0	0	0	0	0	0	0	0	0	0	0	0	0	0	0	0	0	0	0	0	0	0	0	0	0	0	0	0	0	0	0	0	0
0.534	0.434	0	0	0	0	0	0	0	0	0	0	0	0	0	0	0	0	0	0	0	0	0	0	0	0	0	0	0	0	0	0	0	0	0	0	0	0	0	0	0	0	0	0	0	0	0	0	0	0
0	0	0	0	0	0	0	0	0	0	0	0	0	0	0	0	0	0	0	0	0	0	0	0	0	0	0	0	0	0	0	0	0	0	0	0	0	0	0	0	0	0	0	0	0	0	0	0	0	0
0.483	0	0	0	0	0	0	0	0	0	0	0	0	0	0	0	0	0	0	0	0	0	0	0	0	0	0	0	0	0	0	0	0	0	0	0	0	0	0	0	0	0	0	0	0	0	0	0	0	0
0.823	0.432	0	0	0	0	0	0	0	0	0	0	0	0	0	0	0	0	0	0	0	0	0	0	0	0	0	0	0	0	0	0	0	0	0	0	0	0	0	0	0	0	0	0	0	0	0	0	0	0
0	0	0	0	0	0	0	0	0	0	0	0	0	0	0	0	0	0	0	0	0	0	0	0	0	0	0	0	0	0	0	0	0	0	0	0	0	0	0	0	0	0	0	0	0	0	0	0	0	0
1.44	1.193	0	0	0	0	0	0	0	0	0	0	0	0	0	0	0	0	0	0	0	0	0	0	0	0	0	0	0	0	0	0	0	0	0	0	0	0	0	0	0	0	0	0	0	0	0	0	0	0
0.905	1.242	0	0	0	0	0	0	0	0	0	0	0	0	0	0	0	0	0	0	0	0	0	0	0	0	0	0	0	0	0	0	0	0	0	0	0	0	0	0	0	0	0	0	0	0	0	0	0	0
0	2.717	0	0	0	0	0	0	0	0	0	0	0	0	0	0	0	0	0	0	0	0	0	0	0	0	0	0	0	0	0	0	0	0	0	0	0	0	0	0	0	0	0	0	0	0	0	0	0	0
0	0	0	0	0	0	0	0	0	0	0	0	0	0	0	0	0	0	0	0	0	0	0	0	0	0	0	0	0	0	0	0	0	0	0	0	0	0	0	0	0	0	0	0	0	0	0	0	0	0
0	0.753	0	0	0	0	0	0	0	0	0	0	0	0	0	0	0	0	0	0	0	0	0	0	0	0	0	0	0	0	0	0	0	0	0	0	0	0	0	0	0	0	0	0	0	0	0	0	0	0
0	1.454	0	0	0	0	0	0	0	0	0	0	0	0	0	0	0	0	0	0	0	0	0	0	0	0	0	0	0	0	0	0	0	0	0	0	0	0	0	0	0	0	0	0	0	0	0	0	0	0
0	0	0	0	0	0	0	0	0	0	0	0	0	0	0	0	0	0	0	0	0	0	0	0	0	0	0	0	0	0	0	0	0	0	0	0	0	0	0	0	0	0	0	0	0	0	0	0	0	0
0	2.144	0	0	0	0	0	0	0	0	0	0	0	0	0	0	0	0	0	0	0	0	0	0	0	0	0	0	0	0	0	0	0	0	0	0	0	0	0	0	0	0	0	0	0	0	0	0	0	0
0	1.307	0	0	0	0	0	0	0	0	0	0	0	0	0	0	0	0	0	0	0	0	0	0	0	0	0	0	0	0	0	0	0	0	0	0	0	0	0	0	0	0	0	0	0	0	0	0	0	0
0	0	0	0	0	0	0	0	0	0	0	0	0	0	0	0	0	0	0	0	0	0	0	0	0	0	0	0	0	0	0	0	0	0	0	0	0	0	0	0	0	0	0	0	0	0	0	0	0	0
0	0	0	0	0	0	0	0	0	0	0	0	0	0	0	0	0	0	0	0	0	0	0	0	0	0	0	0	0	0	0	0	0	0	0	0	0	0	0	0	0	0	0	0	0	0	0	0	0	0
0	1.499	0	0	0	0	0	0	0	0	0	0	0	0	0	0	0	0	0	0	0	0	0	0	0	0	0	0	0	0	0	0	0	0	0	0	0	0	0	0	0	0	0	0	0	0	0	0	0	0
0	0.356	0	0	0	0	0	0	0	0	0	0	0	0	0	0	0	0	0	0	0	0	0	0	0	0	0	0	0	0	0	0	0	0	0	0	0	0	0	0	0	0	0	0	0	0	0	0	0	0
0	0.541	0	0	0	0	0	0	0	0	0	0	0	0	0	0	0	0	0	0	0	0	0	0	0	0	0	0	0	0	0	0	0	0	0	0	0	0	0	0	0	0	0	0	0	0	0	0	0	0
0	0.411	0	0	0	0	0	0	0	0	0	0	0	0	0	0	0	0	0	0	0	0	0	0	0	0	0	0	0	0	0	0	0	0	0	0	0	0	0	0	0	0	0	0	0	0	0	0	0	0
0	0	0	0	0	0	0	0	0	0	0	0	0	0	0	0	0	0	0	0	0	0	0	0	0	0	0	0	0	0	0	0	0	0	0	0	0	0	0	0	0	0	0	0	0	0	0	0	0	0
0	0.837	0	0	0	0	0	0	0	0	0	0	0	0	0	0	0	0	0	0	0	0	0	0	0	0	0	0	0	0	0	0	0	0	0	0	0	0	0	0	0	0	0	0	0	0	0	0	0	0
0	2.185	0	0	0	0	0	0	0	0	0	0	0	0	0	0	0	0	0	0	0	0	0	0	0	0	0	0	0	0	0	0	0	0	0	0	0	0	0	0	0	0	0	0	0	0	0	0	0	0
0.542	3.885	0	0	0	0	0	0	0	0	0	0	0	0	0	0	0	0	0	0	0	0	0	0	0	0	0	0	0	0	0	0	0	0	0	0	0	0	0	0	0	0	0	0	0	0	0	0	0	0
0	0.552	0	0	0	0	0	0	0	0	0	0	0	0	0	0	0	0	0	0	0	0	0	0	0	0	0	0	0	0	0	0	0	0	0	0	0	0	0	0	0	0	0	0	0	0	0	0	0	0
0	2.137	0	0	0	0	0	0	0	0	0	0	0	0	0	0	0	0	0	0	0	0	0	0	0	0	0	0	0	0	0	0	0	0	0	0	0	0	0	0	0	0	0	0	0	0	0	0	0	0
0	0	0	0	0	0	0	0	0	0	0	0	0	0	0	0	0	0	0	0	0	0	0	0	0	0	0	0	0	0	0	0	0	0	0	0	0	0	0	0	0	0	0	0	0	0	0	0	0	0
0	0	0	0	0	0	0	0	0	0	0	0	0	0	0	0	0	0	0	0	0	0	0	0	0	0	0	0	0	0	0	0	0	0	0	0	0	0	0	0	0	0	0	0	0	0	0	0	0	0
0	0	0	0	0	0	0	0	0	0	0	0	0	0	0	0	0	0	0	0	0	0	0	0	0	0	0	0	0	0	0	0	0	0	0	0	0	0	0	0	0	0	0	0	0	0	0	0	0	0
0	1.545	0	0	0	0	0	0	0	0	0	0	0	0	0	0	0	0	0	0	0	0	0	0	0	0	0	0	0	0	0	0	0	0	0	0	0	0	0	0	0	0	0	0	0	0	0	0	0	0
0	0	0	0	0	0	0	0	0	0	0	0	0	0	0	0	0	0	0	0	0	0	0	0	0	0	0	0	0	0	0	0	0	0	0	0	0	0	0	0	0	0	0	0	0	0	0	0	0	0
0	3.457	0	0	0	0	0	0	0	0	0	0	0	0	0	0	0	0	0	0	0	0	0	0	0	0	0	0	0	0	0	0	0	0	0	0	0	0	0	0	0	0	0	0	0	0	0	0	0	0
0	1.747	0	0	0	0	0	0	0	0	0	0	0	0	0	0	0	0	0	0	0	0	0	0	0	0	0	0	0	0	0	0	0	0	0	0	0	0	0	0	0	0	0	0	0	0	0	0	0	0
0	0	0	0	0	0	0	0	0	0	0	0	0	0	0	0	0	0	0	0	0	0	0	0	0	0	0	0	0	0	0	0	0	0	0	0	0	0	0	0	0	0	0	0	0	0	0	0	0	0
0	1.953	0	0	0	0	0	0	0	0	0	0	0	0	0	0	0	0	0	0	0	0	0	0	0	0	0	0	0	0	0	0	0	0	0	0	0	0	0	0	0	0	0	0	0	0	0	0	0	0
0	1.998	0	0	0	0	0	0	0	0	0	0	0	0	0	0	0	0	0	0	0	0	0	0	0	0	0	0	0	0	0	0	0	0	0	0	0	0	0	0	0	0	0	0	0	0	0	0	0	0
0	0.96	0	0	0	0	0	0	0	0	0	0	0	0	0	0	0	0	0	0	0	0	0	0	0	0	0	0	0	0	0	0	0	0	0	0	0	0	0	0	0	0	0	0	0	0	0	0	0	0
0	0	0	0	0	0	0	0	0	0	0	0	0	0	0	0	0	0	0	0	0	0	0	0	0	0	0	0	0	0	0	0	0	0	0	0	0	0	0	0	0	0	0	0	0	0	0	0	0	0
0	4.706	0	0	0	0	0	0	0	0	0	0	0	0	0	0	0	0	0	0	0	0	0	0	0	0	0	0	0	0	0	0	0	0	0	0	0	0	0	0	0	0	0	0	0	0	0	0	0	0
0	0.854	0	0	0	0	0	0	0	0	0	0	0	0	0	0	0	0	0	0	0	0	0	0	0	0	0	0	0	0	0	0	0	0	0	0	0	0	0	0	0	0	0	0	0	0	0	0	0	0
0	0.278	0	0	0	0	0	0	0	0	0	0	0	0	0	0	0	0	0	0	0	0	0	0	0	0	0	0	0	0	0	0	0	0	0	0	0	0	0	0	0	0	0	0	0	0	0	0	0	0
0	1.615	0	0	0	0	0	0	0	0	0	0	0	0	0	0	0	0	0	0	0	0	0	0	0	0	0	0	0	0	0	0	0	0	0	0	0	0	0	0	0	0	0	0	0	0	0	0	0	0
0	2.302	0	0	0	0	0	0	0	0	0	0	0	0	0	0	0	0	0	0	0	0	0	0	0	0	0	0	0	0	0	0	0	0	0	0	0	0	0	0	0	0	0	0	0	0	0	0	0	0
0	1.017	0	0	0	0	0	0	0	0	0	0	0	0	0	0	0	0	0	0	0	0	0	0	0	0	0	0	0	0	0	0	0	0	0	0	0	0	0	0	0	0	0	0	0	0	0	0	0	0
0	1.195	0	0	0	0	0	0	0	0	0	0	0	0	0	0	0	0	0	0	0	0	0	0	0	0	0	0	0	0	0	0	0	0	0	0	0	0	0	0	0	0	0	0	0	0	0	0	0	0
0	0.221	0	0	0	0	0	0	0	0	0	0	0	0	0	0	0	0	0	0	0	0	0	0	0	0	0	0	0	0	0	0	0	0	0	0	0	0	0	0	0	0	0	0	0	0	0	0	0	0
0.776	1.973	0	0	0	0	0	0	0	0	0	0	0	0	0	0	0	0	0	0	0	0	0	0	0	0	0	0	0	0	0	0	0	0	0	0	0	0	0	0	0	0	0	0	0	0	0	0	0	0
0	0.569	0	0	0	0	0	0	0	0	0	0	0	0	0	0	0	0	0	0	0	0	0	0	0	0	0	0	0	0	0	0	0	0	0	0	0	0	0	0	0	0	0	0	0	0	0	0	0	0
0.495	1.001	0	0	0	0	0	0	0	0	0	0	0	0	0	0	0	0	0	0	0	0	0	0	0	0	0	0	0	0	0	0	0	0	0	0	0	0	0	0	0	0	0	0	0	0	0	0	0	0
1.127	2.227	0	0	0	0	0	0	0	0	0	0	0	0	0	0	0	0	0	0	0	0	0	0	0	0	0	0	0	0	0	0	0	0	0	0	0	0	0	0	0	0	0	0	0	0	0	0	0	0
0.709	1.06	0	0	0	0	0	0	0	0	0	0	0	0	0	0	0	0	0	0	0	0	0	0	0	0	0	0	0	0	0	0	0	0	0	0	0	0	0	0	0	0	0	0	0	0	0	0	0	0
0.599	0.59	0	0	0	0	0	0	0	0	0	0	0	0	0	0	0	0	0	0	0	0	0	0	0	0	0	0	0	0	0	0	0	0	0	0	0	0	0	0	0	0	0	0	0	0	0	0	0	0
0.599	0.194	0	0	0	0	0	0	0	0	0	0	0	0	0	0	0	0	0	0	0	0	0	0	0	0	0	0	0	0	0	0	0	0	0	0	0	0	0	0	0	0	0	0	0	0	0	0	0	0
0.584	0.166	0	0	0	0	0	0	0	0	0	0	0	0	0	0	0	0	0	0	0	0	0	0	0	0	0	0	0	0	0	0	0	0	0	0	0	0	0	0	0	0	0	0	0	0	0	0	0	0
0.809	1.686	0	0	0	0	0	0	0	0	0	0	0	0	0	0	0	0	0	0	0	0	0	0	0	0	0	0	0	0	0	0	0	0	0	0	0	0	0	0	0	0	0	0	0	0	0	0	0	0
0	0.293	0	0	0	0	0	0	0	0	0	0	0	0	0	0	0	0	0	0	0	0	0	0	0	0	0	0	0	0	0	0	0	0	0	0	0	0	0	0	0	0	0	0	0	0	0	0	0	0
0	0.915	0	0	0	0	0	0	0	0	0	0	0	0	0	0	0	0	0	0	0	0	0	0	0	0	0	0	0	0	0	0	0	0	0	0	0	0	0	0	0	0	0	0	0	0	0	0	0	0
0	0.222	0	0	0	0	0	0	0	0	0	0	0	0	0	0	0	0	0	0	0	0	0	0	0	0	0	0	0	0	0	0	0	0	0	0	0	0	0	0	0	0	0	0	0	0	0	0	0	0
0	1.897	0	0	0	0	0	0	0	0	0	0	0	0	0	0	0	0	0	0	0	0	0	0	0	0	0	0	0	0	0	0	0	0	0	0	0	0	0	0	0	0	0	0	0	0	0	0	0	0
0	2.049	0	0	0	0	0	0	0	0	0	0	0	0	0	0	0	0	0	0	0	0	0	0	0	0	0	0	0	0	0	0	0	0	0	0	0	0	0	0	0	0	0	0	0	0	0	0	0	0
0	0	0	0	0	0	0	0	0	0	0	0	0	0	0	0	0	0	0	0	0	0	0	0	0	0	0	0	0	0	0	0	0	0	0	0	0	0	0	0	0	0	0	0	0	0	0	0	0	0
0	0	0	0	0	0	0	0	0	0	0	0	0	0	0	0	0	0	0	0	0	0	0	0	0	0	0	0	0	0	0	0	0	0	0	0	0	0	0	0	0	0	0	0	0	0	0	0	0	0
0	0.519	0	0	0	0	0	0	0	0	0	0	0	0	0	0	0	0	0	0	0	0	0	0	0	0	0	0	0	0	0	0	0	0	0	0	0	0	0	0	0	0	0	0	0	0	0	0	0	0
0	4.747	0	0	0	0	0	0	0	0	0	0	0	0	0	0	0	0	0	0	0	0	0	0	0	0	0	0	0	0	0	0	0	0	0	0	0	0	0	0	0	0	0	0	0	0	0	0	0	0
0	2.312	0	0	0	0	0	0	0	0	0	0	0	0	0	0	0	0	0	0	0	0	0	0	0	0	0	0	0	0	0	0	0	0	0	0	0	0	0	0	0	0	0	0	0	0	0	0	0	0
0	0.222	0	0	0	0	0	0	0	0	0	0	0	0	0	0	0	0	0	0	0	0	0	0	0	0	0	0	0	0	0	0	0	0	0	0	0	0	0	0	0	0	0	0	0	0	0	0	0	0
0	2.259	0	0	0	0	0	0	0	0	0	0	0	0	0	0	0	0	0	0	0	0	0	0	0	0	0	0	0	0	0	0	0	0	0	0	0	0	0	0	0	0	0	0	0	0	0	0	0	0
0	3.331	0	0	0	0	0	0	0	0	0	0	0	0	0	0	0	0	0	0	0	0	0	0	0	0	0	0	0	0	0	0	0	0	0	0	0	0	0	0	0	0	0	0	0	0	0	0	0	0
0	0.622	0	0	0	0	0	0	0	0	0	0	0	0	0	0	0	0	0	0	0	0	0	0	0	0	0	0	0	0	0	0	0	0	0	0	0	0	0	0	0	0	0	0	0	0	0	0	0	0
0	0	0	0	0	0	0	0	0	0	0	0	0	0	0	0	0	0	0	0	0	0	0	0	0	0	0	0	0	0	0	0	0	0	0	0	0	0	0	0	0	0	0	0	0	0	0	0	0	0
0	1.708	0	0	0	0	0	0	0	0	0	0	0	0	0	0	0	0	0	0	0	0	0	0	0	0	0	0	0	0	0	0	0	0	0	0	0	0	0	0	0	0	0	0	0	0	0	0	0	0
0	0	0	0	0	0	0	0	0	0	0	0	0	0	0	0	0	0	0	0	0	0	0	0	0	0	0	0	0	0	0	0	0	0	0	0	0	0	0	0	0	0	0	0	0	0	0	0	0	0
0	0	0	0	0	0	0	0	0	0	0	0	0	0	0	0	0	0	0	0	0	0	0	0	0	0	0	0	0	0	0	0	0	0	0	0	0	0	0	0	0	0	0	0	0	0	0	0	0	0
0	0	0	0	0	0	0	0	0	0	0	0	0	0	0	0	0	0	0	0	0	0	0	0	0	0	0	0	0	0	0	0	0	0	0	0	0	0	0	0	0	0	0	0	0	0	0	0	0	0
0	0	0	0	0	0	0	0	0	0	0	0	0	0	0	0	0	0	0	0	0	0	0	0	0	0	0	0	0	0	0	0	0	0	0	0	0	0	0	0	0	0	0	0	0	0	0	0	0	0
1.237	3.528	0	0	0	0	0	0	0	0	0	0	0	0	0	0	0	0	0	0	0	0	0	0	0	0	0	0	0	0	0	0	0	0	0	0	0	0	0	0	0	0	0	0	0	0	0	0	0	0
0	0	0	0	0	0	0	0	0	0	0	0	0	0	0	0	0	0	0	0	0	0	0	0	0	0	0	0	0	0	0	0	0	0	0	0	0	0	0	0	0	0	0	0	0	0	0	0	0	0
0	0	0	0	0	0	0	0	0	0	0	0	0	0	0	0	0	0	0	0	0	0	0	0	0	0	0	0	0	0	0	0	0	0	0	0	0	0	0	0	0	0	0	0	0	0	0	0	0	0
0	1.749	0	0	0	0	0	0	0	0	0	0	0	0	0	0	0	0	0	0	0	0	0	0	0	0	0	0	0	0	0	0	0	0	0	0	0	0	0	0	0	0	0	0	0	0	0	0	0	0
0	0.802	0	0	0	0	0	0	0	0	0	0	0	0	0	0	0	0	0	0	0	0	0	0	0	0	0	0	0	0	0	0	0	0	0	0	0	0	0	0	0	0	0	0	0	0	0	0	0	0
0	0	0	0	0	0	0	0	0	0	0	0	0	0	0	0	0	0	0	0	0	0	0	0	0	0	0	0	0	0	0	0	0	0	0	0	0	0	0	0	0	0	0	0	0	0	0	0	0	0
0	2.11	0	0	0	0	0	0	0	0	0	0	0	0	0	0	0	0	0	0	0	0	0	0	0	0	0	0	0	0	0	0	0	0	0	0	0	0	0	0	0	0	0	0	0	0	0	0	0	0
0	3.027	0	0	0	0	0	0	0	0	0	0	0	0	0	0	0	0	0	0	0	0	0	0	0	0	0	0	0	0	0	0	0	0	0	0	0	0	0	0	0	0	0	0	0	0	0	0	0	0
0	0.617	0	0	0	0	0	0	0	0	0	0	0	0	0	0	0	0	0	0	0	0	0	0	0	0	0	0	0	0	0	0	0	0	0	0	0	0	0	0	0	0	0	0	0	0	0	0	0	0
0	1.925	0	0	0	0	0	0	0	0	0	0	0	0	0	0	0	0	0	0	0	0	0	0	0	0	0	0	0	0	0	0	0	0	0	0	0	0	0	0	0	0	0	0	0	0	0	0	0	0
0	1.141	0	0	0	0	0	0	0	0	0	0	0	0	0	0	0	0	0	0	0	0	0	0	0	0	0	0	0	0	0	0	0	0	0	0	0	0	0	0	0	0	0	0	0	0	0	0	0	0
0	1.145	0	0	0	0	0	0	0	0	0	0	0	0	0	0	0	0	0	0	0	0	0	0	0	0	0	0	0	0	0	0	0	0	0	0	0	0	0	0	0	0	0	0	0	0	0	0	0	0
0	0.259	0	0	0	0	0	0	0	0	0	0	0	0	0	0	0	0	0	0	0	0	0	0	0	0	0	0	0	0	0	0	0	0	0	0	0	0	0	0	0	0	0	0	0	0	0	0	0	0
0	0.598	0	0	0	0	0	0	0	0	0	0	0	0	0	0	0	0	0	0	0	0	0	0	0	0	0	0	0	0	0	0	0	0	0	0	0	0	0	0	0	0	0	0	0	0	0	0	0	0
0	0.554	0	0	0	0	0	0	0	0	0	0	0	0	0	0	0	0	0	0	0	0	0	0	0	0	0	0	0	0	0	0	0	0	0	0	0	0	0	0	0	0	0	0	0	0	0	0	0	0
0	0.167	0	0	0	0	0	0	0	0	0	0	0	0	0	0	0	0	0	0	0	0	0	0	0	0	0	0	0	0	0	0	0	0	0	0	0	0	0	0	0	0	0	0	0	0	0	0	0	0
0	1.82	0	0	0	0	0	0	0	0	0	0	0	0	0	0	0	0	0	0	0	0	0	0	0	0	0	0	0	0	0	0	0	0	0	0	0	0	0	0	0	0	0	0	0	0	0	0	0	0
0	0.446	0	0	0	0	0	0	0	0	0	0	0	0	0	0	0	0	0	0	0	0	0	0	0	0	0	0	0	0	0	0	0	0	0	0	0	0	0	0	0	0	0	0	0	0	0	0	0	0
0	0.085	0	0	0	0	0	0	0	0	0	0	0	0	0	0	0	0	0	0	0	0	0	0	0	0	0	0	0	0	0	0	0	0	0	0	0	0	0	0	0	0	0	0	0	0	0	0	0	0
0.841	1.788	0	0	0	0	0	0	0	0	0	0	0	0	0	0	0	0	0	0	0	0	0	0	0	0	0	0	0	0	0	0	0	0	0	0	0	0	0	0	0	0	0	0	0	0	0	0	0	0
0.434	0.982	0	0	0	0	0	0	0	0	0	0	0	0	0	0	0	0	0	0	0	0	0	0	0	0	0	0	0	0	0	0	0	0	0	0	0	0	0	0	0	0	0	0	0	0	0	0	0	0
0.85	1.467	0	0	0	0	0	0	0	0	0	0	0	0	0	0	0	0	0	0	0	0	0	0	0	0	0	0	0	0	0	0	0	0	0	0	0	0	0	0	0	0	0	0	0	0	0	0	0	0
0.512	0.604	0	0	0	0	0	0	0	0	0	0	0	0	0	0	0	0	0	0	0	0	0	0	0	0	0	0	0	0	0	0	0	0	0	0	0	0	0	0	0	0	0	0	0	0	0	0	0	0
1.673	2.75	0	0	0	0	0	0	0	0	0	0	0	0	0	0	0	0	0	0	0	0	0	0	0	0	0	0	0	0	0	0	0	0	0	0	0	0	0	0	0	0	0	0	0	0	0	0	0	0
0	0	0	0	0	0	0	0	0	0	0	0	0	0	0	0	0	0	0	0	0	0	0	0	0	0	0	0	0	0	0	0	0	0	0	0	0	0	0	0	0	0	0	0	0	0	0	0	0	0
0.841	0.381	0	0	0	0	0	0	0	0	0	0	0	0	0	0	0	0	0	0	0	0	0	0	0	0	0	0	0	0	0	0	0	0	0	0	0	0	0	0	0	0	0	0	0	0	0	0	0	0
1.06	0.785	0	0	0	0	0	0	0	0	0	0	0	0	0	0	0	0	0	0	0	0	0	0	0	0	0	0	0	0	0	0	0	0	0	0	0	0	0	0	0	0	0	0	0	0	0	0	0	0
0.911	1.6	0	0	0	0	0	0	0	0	0	0	0	0	0	0	0	0	0	0	0	0	0	0	0	0	0	0	0	0	0	0	0	0	0	0	0	0	0	0	0	0	0	0	0	0	0	0	0	0
0	2.251	0	0	0	0	0	0	0	0	0	0	0	0	0	0	0	0	0	0	0	0	0	0	0	0	0	0	0	0	0	0	0	0	0	0	0	0	0	0	0	0	0	0	0	0	0	0	0	0
0	0.51	0	0	0	0	0	0	0	0	0	0	0	0	0	0	0	0	0	0	0	0	0	0	0	0	0	0	0	0	0	0	0	0	0	0	0	0	0	0	0	0	0	0	0	0	0	0	0	0
0	3.282	0	0	0	0	0	0	0	0	0	0	0	0	0	0	0	0	0	0	0	0	0	0	0	0	0	0	0	0	0	0	0	0	0	0	0	0	0	0	0	0	0	0	0	0	0	0	0	0
0	4.05	0	0	0	0	0	0	0	0	0	0	0	0	0	0	0	0	0	0	0	0	0	0	0	0	0	0	0	0	0	0	0	0	0	0	0	0	0	0	0	0	0	0	0	0	0	0	0	0
0	2.128	0	0	0	0	0	0	0	0	0	0	0	0	0	0	0	0	0	0	0	0	0	0	0	0	0	0	0	0	0	0	0	0	0	0	0	0	0	0	0	0	0	0	0	0	0	0	0	0
0	1.982	0	0	0	0	0	0	0	0	0	0	0	0	0	0	0	0	0	0	0	0	0	0	0	0	0	0	0	0	0	0	0	0	0	0	0	0	0	0	0	0	0	0	0	0	0	0	0	0
0	0.873	0	0	0	0	0	0	0	0	0	0	0	0	0	0	0	0	0	0	0	0	0	0	0	0	0	0	0	0	0	0	0	0	0	0	0	0	0	0	0	0	0	0	0	0	0	0	0	0
0	2.887	0	0	0	0	0	0	0	0	0	0	0	0	0	0	0	0	0	0	0	0	0	0	0	0	0	0	0	0	0	0	0	0	0	0	0	0	0	0	0	0	0	0	0	0	0	0	0	0
0	0.838	0	0	0	0	0	0	0	0	0	0	0	0	0	0	0	0	0	0	0	0	0	0	0	0	0	0	0	0	0	0	0	0	0	0	0	0	0	0	0	0	0	0	0	0	0	0	0	0
0	0.753	0	0	0	0	0	0	0	0	0	0	0	0	0	0	0	0	0	0	0	0	0	0	0	0	0	0	0	0	0	0	0	0	0	0	0	0	0	0	0	0	0	0	0	0	0	0	0	0
0	1.165	0	0	0	0	0	0	0	0	0	0	0	0	0	0	0	0	0	0	0	0	0	0	0	0	0	0	0	0	0	0	0	0	0	0	0	0	0	0	0	0	0	0	0	0	0	0	0	0
0	0.006	0	0	0	0	0	0	0	0	0	0	0	0	0	0	0	0	0	0	0	0	0	0	0	0	0	0	0	0	0	0	0	0	0	0	0	0	0	0	0	0	0	0	0	0	0	0	0	0
0	0.95	0	0	0	0	0	0	0	0	0	0	0	0	0	0	0	0	0	0	0	0	0	0	0	0	0	0	0	0	0	0	0	0	0	0	0	0	0	0	0	0	0	0	0	0	0	0	0	0
0	0	0	0	0	0	0	0	0	0	0	0	0	0	0	0	0	0	0	0	0	0	0	0	0	0	0	0	0	0	0	0	0	0	0	0	0	0	0	0	0	0	0	0	0	0	0	0	0	0
0	0.331	0	0	0	0	0	0	0	0	0	0	0	0	0	0	0	0	0	0	0	0	0	0	0	0	0	0	0	0	0	0	0	0	0	0	0	0	0	0	0	0	0	0	0	0	0	0	0	0
0.956	2.057	0	0	0	0	0	0	0	0	0	0	0	0	0	0	0	0	0	0	0	0	0	0	0	0	0	0	0	0	0	0	0	0	0	0	0	0	0	0	0	0	0	0	0	0	0	0	0	0
1.031	2.383	0	0	0	0	0	0	0	0	0	0	0	0	0	0	0	0	0	0	0	0	0	0	0	0	0	0	0	0	0	0	0	0	0	0	0	0	0	0	0	0	0	0	0	0	0	0	0	0
0	0	0	0	0	0	0	0	0	0	0	0	0	0	0	0	0	0	0	0	0	0	0	0	0	0	0	0	0	0	0	0	0	0	0	0	0	0	0	0	0	0	0	0	0	0	0	0	0	0
0.491	0.562	0	0	0	0	0	0	0	0	0	0	0	0	0	0	0	0	0	0	0	0	0	0	0	0	0	0	0	0	0	0	0	0	0	0	0	0	0	0	0	0	0	0	0	0	0	0	0	0
0.889	1.148	0	0	0	0	0	0	0	0	0	0	0	0	0	0	0	0	0	0	0	0	0	0	0	0	0	0	0	0	0	0	0	0	0	0	0	0	0	0	0	0	0	0	0	0	0	0	0	0
0	0	0	0	0	0	0	0	0	0	0	0	0	0	0	0	0	0	0	0	0	0	0	0	0	0	0	0	0	0	0	0	0	0	0	0	0	0	0	0	0	0	0	0	0	0	0	0	0	0
0.414	0	0	0	0	0	0	0	0	0	0	0	0	0	0	0	0	0	0	0	0	0	0	0	0	0	0	0	0	0	0	0	0	0	0	0	0	0	0	0	0	0	0	0	0	0	0	0	0	0
0	0	0	0	0	0	0	0	0	0	0	0	0	0	0	0	0	0	0	0	0	0	0	0	0	0	0	0	0	0	0	0	0	0	0	0	0	0	0	0	0	0	0	0	0	0	0	0	0	0
0	0	0	0	0	0	0	0	0	0	0	0	0	0	0	0	0	0	0	0	0	0	0	0	0	0	0	0	0	0	0	0	0	0	0	0	0	0	0	0	0	0	0	0	0	0	0	0	0	0
0	0.208	0	0	0	0	0	0	0	0	0	0	0	0	0	0	0	0	0	0	0	0	0	0	0	0	0	0	0	0	0	0	0	0	0	0	0	0	0	0	0	0	0	0	0	0	0	0	0	0
0	0.57	0	0	0	0	0	0	0	0	0	0	0	0	0	0	0	0	0	0	0	0	0	0	0	0	0	0	0	0	0	0	0	0	0	0	0	0	0	0	0	0	0	0	0	0	0	0	0	0
0	0	0	0	0	0	0	0	0	0	0	0	0	0	0	0	0	0	0	0	0	0	0	0	0	0	0	0	0	0	0	0	0	0	0	0	0	0	0	0	0	0	0	0	0	0	0	0	0	0
0	0.245	0	0	0	0	0	0	0	0	0	0	0	0	0	0	0	0	0	0	0	0	0	0	0	0	0	0	0	0	0	0	0	0	0	0	0	0	0	0	0	0	0	0	0	0	0	0	0	0
0	4.186	0	0	0	0	0	0	0	0	0	0	0	0	0	0	0	0	0	0	0	0	0	0	0	0	0	0	0	0	0	0	0	0	0	0	0	0	0	0	0	0	0	0	0	0	0	0	0	0
0	0	0	0	0	0	0	0	0	0	0	0	0	0	0	0	0	0	0	0	0	0	0	0	0	0	0	0	0	0	0	0	0	0	0	0	0	0	0	0	0	0	0	0	0	0	0	0	0	0
0	1.321	0	0	0	0	0	0	0	0	0	0	0	0	0	0	0	0	0	0	0	0	0	0	0	0	0	0	0	0	0	0	0	0	0	0	0	0	0	0	0	0	0	0	0	0	0	0	0	0
0	0	0	0	0	0	0	0	0	0	0	0	0	0	0	0	0	0	0	0	0	0	0	0	0	0	0	0	0	0	0	0	0	0	0	0	0	0	0	0	0	0	0	0	0	0	0	0	0	0
0	0.643	0	0	0	0	0	0	0	0	0	0	0	0	0	0	0	0	0	0	0	0	0	0	0	0	0	0	0	0	0	0	0	0	0	0	0	0	0	0	0	0	0	0	0	0	0	0	0	0
0	1.247	0	0	0	0	0	0	0	0	0	0	0	0	0	0	0	0	0	0	0	0	0	0	0	0	0	0	0	0	0	0	0	0	0	0	0	0	0	0	0	0	0	0	0	0	0	0	0	0
0	2.121	0	0	0	0	0	0	0	0	0	0	0	0	0	0	0	0	0	0	0	0	0	0	0	0	0	0	0	0	0	0	0	0	0	0	0	0	0	0	0	0	0	0	0	0	0	0	0	0
0	0.363	0	0	0	0	0	0	0	0	0	0	0	0	0	0	0	0	0	0	0	0	0	0	0	0	0	0	0	0	0	0	0	0	0	0	0	0	0	0	0	0	0	0	0	0	0	0	0	0
0	1.511	0	0	0	0	0	0	0	0	0	0	0	0	0	0	0	0	0	0	0	0	0	0	0	0	0	0	0	0	0	0	0	0	0	0	0	0	0	0	0	0	0	0	0	0	0	0	0	0
0	0	0	0	0	0	0	0	0	0	0	0	0	0	0	0	0	0	0	0	0	0	0	0	0	29949.6	0	0	0	0	0	0	0	0	0	0	0	1363198	0	0	0	0	0	140346	0	13942.5	0	0	0	0
0	0	0	0	0	0	1835976	0	0	0	0	0	0	0	0	0	0	0	0	0	0	0	0	0	0	56582.3	0	376845	0	0	0	0	0	0	0	0	0	1071988	0	0	0	0	0	99471.8	0	58218	0	0	0	0
0	1.55	0	0	0	0	5008456	0	0	0	0	0	0	0	0	0	0	0	0	0	0	0	0	0	0	67376.1	0	1443588	0	0	18842.8	0	0	0	0	0	0	1270363	0	0	0	0	0	152395	0	69032.4	0	0	0	0
0	0	0	0	0	0	1358545	0	0	0	0	0	0	0	0	0	0	0	0	0	0	0	0	0	0	24355.6	0	226405	0	0	10210.6	0	0	0	0	0	0	683430	0	0	0	0	0	67926.5	0	25828.2	0	0	0	0
1.135	3.536	0	0	0	0	0	0	0	0	0	0	0	0	0	0	0	0	0	0	0	0	0	0	0	0	0	0	0	0	0	0	0	0	0	0	0	0	0	0	0	0	0	0	0	0	0	0	0	0
1.16	3.439	0	0	0	0	0	0	0	0	0	0	0	0	0	0	0	0	0	0	0	0	0	0	0	0	0	0	0	0	0	0	0	0	0	0	0	0	0	0	0	0	0	0	0	0	0	0	0	0
0.524	1.736	0	0	0	0	0	0	0	0	0	0	0	0	0	0	0	0	0	0	0	0	0	0	0	0	0	0	0	0	0	0	0	0	0	0	0	0	0	0	0	0	0	0	0	0	0	0	0	0
1.569	3.563	0	0	0	0	0	0	0	0	0	0	0	0	0	0	0	0	0	0	0	0	0	0	0	0	0	0	0	0	0	0	0	0	0	0	0	0	0	0	0	0	0	0	0	0	0	0	0	0
0	0	0	0	0	0	0	0	0	0	0	0	0	0	0	0	0	0	0	0	0	0	0	0	0	0	0	0	0	0	0	0	0	0	0	0	0	0	0	0	0	0	0	0	0	0	0	0	0	0
0	0.467	0	0	0	0	0	0	0	0	0	0	0	0	0	0	0	0	0	0	0	0	0	0	0	0	0	0	0	0	0	0	0	0	0	0	0	0	0	0	0	0	0	0	0	0	0	0	0	0
0	0.313	0	0	0	0	0	0	0	0	0	0	0	0	0	0	0	0	0	0	0	0	0	0	0	0	0	0	0	0	0	0	0	0	0	0	0	0	0	0	0	0	0	0	0	0	0	0	0	0
0	2.071	0	0	0	0	4946422	0	0	0	0	0	0	0	0	0	0	0	0	0	0	0	0	0	0	0	0	0	0	0	0	0	0	0	0	0	0	0	0	0	0	0	0	0	0	0	0	0	0	0
0	0.164	0	0	0	0	10327550	0	0	0	0	0	0	0	0	0	0	0	0	0	0	0	0	0	0	0	0	148694	0	0	15750.1	0	0	0	0	0	0	926968	0	0	0	0	0	60941.8	0	32481.6	0	0	0	0
0	0	0	0	0	0	10382260	0	0	0	0	0	0	0	0	0	0	0	0	151309	0	0	0	0	0	104250	0	3429450	0	0	111846	0	0	0	60589.8	84912.3	0	1986206	0	0	0	0	0	188807	0	108285	0	0	0	404941
0	1.98	0	0	0	0	10385790	0	0	0	0	0	0	0	0	0	0	0	0	257404	0	0	0	103607	0	104688	0	3521389	0	0	110080	0	0	0	80156	114402	0	1954836	104683	0	0	0	0	183273	0	106575	0	0	0	882345
0	1.454	0	0	0	0	10409180	334975	0	0	0	0	0	0	0	0	0	0	0	254981	0	0	0	219567	0	103651	0	3590202	0	0	108990	0	0	0	79362.1	113325	67604.7	1935475	283312	0	0	0	0	182723	0	105520	0	0	138586	873606
0	1.776	0	0	0	1525473	10436970	507449	0	0	516471	0	0	0	0	0	0	0	0	253724	429877	0	0	218485	0	103444	0	3646686	0	0	108771	0	0	0	79203.4	112766	91622.7	1931603	281916	0	0	20516.5	65842.9	183790	0	105308	0	0	162102	871858
0	3.973	0	0	45082.5	1665213	10466540	509573	10364.5	0	908380	0	0	0	0	32980.6	0	0	437498	254786	668470	1040797	0	219399	0	103517	0	3615584	0	49398	108849	0	0	0	79259.6	113238	92006.2	1932973	283096	0	301855	325560	715014	188265	0	105383	0	222219	162780	872477
0	1.839	0	0	160562	1668855	10334160	509760	545160	305399	918420	0	0	0	183334	198327	0	0	2703547	254880	669932	1118640	0	219480	0	103885	0	3494718	0	136676	109236	0	214227	0	79541.4	113280	92040	1939848	283200	295208	870840	325680	750484	198196	0	105758	0	276068	162840	875580
0	1.137	0	0	159822	1694537	10240180	520337	556471	787732	968157	285666	0	111358	339664	197413	0	63076.3	2753595	260168	680241	1141850	0	224034	0	106922	0	3391498	0	136046	112429	0	322142	18076.8	81866.9	115630	93949.7	1996560	289076	533187	888909	332437	747024	210253	343777	108850	84846.2	276866	166219	901178
0	0.45	0	0	151612	1738306	10199150	523246	559582	792136	963746	344141	0	918112	341563	187272	0	186596	2865484	261623	697812	1148233	0	225286	0	110106	0	3422279	0	129058	115777	120.186	330462	37712.2	84304.7	116277	94474.9	2056014	290692	549520	893878	334296	708649	209272	381290	112091	83657	284078	167148	928013
0	0	0	0	139178	1692006	9868662	510746	546215	773213	918013	326943	879538	874546	333404	171914	0	171293	3061169	255373	679225	1120805	0	219905	0	108919	0	3296256	0	118474	114529	2450.25	321660	35922.7	83395.8	113499	92218.1	2033847	283748	541301	872525	326310	650533	204461	375587	110883	76796.3	287685	163155	918008
0	0	0	0	128008	1607924	9287556	486648	520443	736731	850518	303553	870507	810246	317673	158116	0	157545	3079961	243324	645472	1067922	0	209529	0	105202	0	3058553	0	108965	110620	2255.65	305676	33281.5	80549.4	108144	87867	1964430	270360	514642	831357	310914	598320	197301	357089	107098	70632.5	278589	155457	886675
0	0	0	0	123893	1524027	8633645	464623	496889	703388	782615	282525	801009	745559	303296	153033	30738	152480	2963566	232312	611793	1019590	0	200046	0	100725	0	2777499	0	105462	105912	2255.65	289727	30624.4	77121.4	103250	83890.3	1880829	258124	476391	793731	296843	579087	190804	330548	102540	68362	266589	148421	848941
0	1.11	0	0	122432	1469084	7414508	407428	481912	606087	654021	219237	651639	706968	261124	134914	66623.3	133324	2504934	204487	589737	988859	0	175894	0	98522.9	0	2578151	0	94134.9	91657.6	2193.73	279282	29039.3	68091.4	100138	73637.9	1839714	250344	383617	769808	287896	506956	189263	266378	100299	59537.7	236761	130294	830383
0	0	0	0	0	113873	0	0	0	0	0	0	0	238362	0	0	17484	0	0	0	20450.5	426162	0	0	0	19493.5	0	76285.1	0	0	0	0	21920.5	4446.72	0	1691.33	0	601848	0	0	229823	65904.9	0	28706.6	0	21217	0	0	0	166150
0	0	0	0	0	0	0	0	0	0	0	0	0	0	0	0	0	0	0	0	0	0	0	0	0	0	0	0	0	0	0	0	0	0	0	0	0	5932.96	0	0	0	0	0	0	0	0	0	0	0	0
0	0.254	0	0	0	0	0	0	0	0	0	0	0	0	0	0	0	0	0	0	0	0	0	0	0	0	0	0	0	0	0	0	0	0	0	0	0	19691.6	0	0	0	0	0	0	0	0	0	0	0	81854.3
0.378	1.121	0	0	0	0	0	0	0	0	0	0	0	0	0	0	0	0	0	0	0	0	0	0	0	0	0	0	0	0	0	0	0	0	0	0	0	0	0	0	0	0	0	0	0	0	0	0	0	0
0.813	1.931	0	0	0	0	0	0	0	0	0	0	0	0	0	0	0	0	0	0	0	0	0	0	0	0	0	0	0	0	0	0	0	0	0	0	0	0	0	0	0	0	0	0	0	0	0	0	0	0
0	0.28	0	0	0	0	0	0	0	0	0	0	0	0	0	0	0	0	0	0	0	0	0	0	0	0	0	0	0	0	0	0	0	0	0	0	0	0	0	0	0	0	0	0	0	0	0	0	0	0
0	0	0	0	0	0	0	0	0	0	0	0	0	0	0	0	0	0	0	0	0	0	0	0	0	0	0	0	0	0	0	0	0	0	0	0	0	0	0	0	0	0	0	0	0	0	0	0	0	0
0.913	1.09	0	0	0	0	0	0	0	0	0	0	0	0	0	0	0	0	0	0	0	0	0	0	0	0	0	0	0	0	0	0	0	0	0	0	0	0	0	0	0	0	0	0	0	0	0	0	0	0
1.449	2.079	0	0	0	0	0	0	0	0	0	0	0	0	0	0	0	0	0	0	0	0	0	0	0	0	0	0	0	0	0	0	0	0	0	0	0	0	0	0	0	0	0	0	0	0	0	0	0	0
1.339	3.217	0	0	0	0	0	0	0	0	0	0	0	0	0	0	0	0	0	0	0	0	0	0	0	0	0	0	0	0	0	0	0	0	0	0	0	0	0	0	0	0	0	0	0	0	0	0	0	0
0	0	0	0	0	0	0	0	0	0	0	0	0	0	0	0	0	0	0	0	0	0	0	0	0	0	0	0	0	0	0	0	0	0	0	0	0	0	0	0	0	0	0	0	0	0	0	0	0	0
0	0	0	0	0	0	0	0	0	0	0	0	0	0	0	0	0	0	0	0	0	0	0	0	0	0	0	0	0	0	0	0	0	0	0	0	0	0	0	0	0	0	0	0	0	0	0	0	0	0
0	0.245	0	0	0	0	0	0	0	0	0	0	0	0	0	0	0	0	0	0	0	0	0	0	0	0	0	0	0	0	0	0	0	0	0	0	0	0	0	0	0	0	0	0	0	0	0	0	0	0
0	2.766	0	0	0	0	0	0	0	0	0	0	0	0	0	0	0	0	0	0	0	0	0	0	0	0	0	0	0	0	0	0	0	0	0	0	0	0	0	0	0	0	0	0	0	0	0	0	0	0
0	2.803	0	0	0	0	4141188	0	0	0	0	0	0	0	0	0	0	0	0	0	0	0	0	0	0	0	0	0	0	0	0	0	0	0	0	0	0	0	0	0	0	0	0	0	0	0	0	0	0	0
0	0.633	0	0	0	0	11148680	0	0	0	0	0	0	0	0	0	0	0	0	0	0	0	0	0	0	0	0	0	0	0	0	0	0	0	0	0	0	0	0	0	0	0	0	0	0	0	0	0	0	0
0	0	0	0	2400.01	0	11037940	0	0	0	0	0	0	0	0	0	0	0	0	0	0	0	0	0	0	0	0	398299	0	0	0	0	0	0	0	0	0	0	0	0	0	0	0	0	0	0	0	0	27555.4	778040
0	3.208	0	0	152855	0	10751130	0	0	0	0	0	0	0	0	56758	0	0	0	129918	0	0	0	0	0	0	0	3249199	0	109870	0	0	0	0	57552.2	0	0	1313754	230010	0	489248	0	0	0	0	63995.3	0	0	160540	842009
0	3.239	0	0	148790	0	10490800	0	0	0	0	0	0	0	0	183786	0	144432	0	257537	0	822374	0	41991.4	0	70589.7	0	3190538	0	126655	18358.8	0	0	0	78884	60735.5	0	1923815	286152	0	879917	0	198420	16873.6	0	104884	0	0	164537	868343
0	0	0	0	141182	528972	10366380	389230	169323	89999.1	640046	0	0	804186	29897	174388	0	173758	0	258563	321927	1134803	0	222651	0	105706	0	3212939	0	120179	111150	0	128568	9522.58	80935.6	114917	76638	1973849	287292	0	883423	52226.3	659896	222396	0	107612	49935.4	126026	165193	890927
0	0.513	0	0	130879	1692191	9979853	503330	538284	761986	883888	187491	0	842036	328563	161663	0	161079	0	251665	679299	1104531	0	216712	0	104441	0	3111492	0	111409	109820	0	321696	34587.3	79966.9	111851	90879.1	1950224	279628	0	859856	321572	611743	216131	120792	106324	72217	283280	160786	880264
0	2.953	0	0	120271	1623789	9339621	483768	517363	732371	824866	303553	583584	785808	315793	148560	0	148023	0	241884	651841	1061602	0	208289	0	101446	0	2936640	0	102379	106670	0	308692	32277.7	77673.6	107504	87347	1894295	268760	431908	826437	309074	562159	207052	358259	103274	66363.7	277121	154537	855019
0	0.026	0	0	113660	1540510	8674680	461988	494070	699398	768455	288855	786515	732068	301576	140393	0	139886	0	230994	618410	1013807	0	198912	0	98845.6	0	2721740	0	96751.2	103936	734.814	292860	30070.3	75682.6	102664	83414.5	1845740	256660	485980	789230	295159	531256	199762	337202	100627	62715.5	265376	147580	833103
0	0.82	0	0	62069.2	1476862	2261702	175542	223046	0	157237	0	0	700775	60893.8	0	0	0	0	136562	592860	984782	0	76525.5	0	95900.5	0	2107159	0	0	48811.3	1963.74	280760	28784.9	33107.6	72155	23447	1790746	173361	198688	766634	286709	0	179104	108952	97629.1	0	122880	62678.2	808280
[truncated: 6,761 more rows]
[truncated: 50 more columns]
