# Supplementary material for: Health care during electricity failure: The hidden costs
Source: PLoS One. 2020 Nov 4;15(11):e0235760. doi: 10.1371/journal.pone.0235760 (PMC7641375; doi:10.1371/journal.pone.0235760)
Supplement: S4 Data — (IPYNB) [file pone.0235760.s005.ipynb]

# %% [markdown]
# **Health Care during Electricity Failures: The Hidden Costs**


# %% [markdown]
This Simulation Models Patient Deaths due to Electricity Failures

Electriciy Failures were modeled from Homer Energy and inputted into this model as binary values for an entire year. One means energy failed and zero means energy is available during that hour. When electricity is on, then there is no increase in patient risk so we set that to zero. When electricity is off, then there is an increase in patient risk so we set that to one so that multiplication of the additional risk function will activate the calculation of the additional risk to patient function.

Additional Risk to patients due to electricity failure is modeled using nine sigmoid function curves. Groups of three sigmoid functions defines a type of medical procedure impact due to electricity failing. Consequently, there are three impact groups: high, medium and low impact. Each one of these curves has three variables to set the shape: c, k and Q are defined in the simulation model.

Code written by Abigail Mechtenberg

# %% [markdown]
![image.png](data:image/png;base64,iVBORw0KGgoAAAANSUhEUgAABiIAAAPACAYAAAC4lmGVAAAgAElEQVR4AeydB5QUVdr+Pze7wd39dvdscv+bsxvcb4Or7hrBAEZUEFTEAIoRBCWD5CCSc5AgWUCi5Jyj5BwlCUxmZhhmhvs/T+Ptfut2VXV1d3Waee45faq66sbffbuq+n3q3vs/ioEESIAESIAESIAESIAESIAESIAESIAESIAESIAESIAESIAEEkTgfxKUL7MlARIgARIgARIgARIgARIgARIgARIgARIgARIgARIgARIgAUUhgkZAAiRAAiRAAiRAAiRAAiRAAiRAAiRAAiRAAiRAAiRAAiSQMAIUIhKGlhmTAAmQAAmQAAmQAAmQAAmQAAmQAAmQAAmQAAmQAAmQAAlQiKANkAAJkAAJkAAJkAAJkAAJkAAJkAAJkAAJkAAJkAAJkAAJJIwAhYiEoWXGJEACJEACJEACJEACJEACJEACJEACJEACJEACJEACJEACFCJoAyRAAiRAAiRAAiRAAiRAAiRAAiRAAiRAAiRAAiRAAiRAAgkjQCEiYWiZMQmQAAmQAAmQAAmQAAmQAAmQAAmQAAmQAAmQAAmQAAmQAIUI2gAJkAAJkAAJkAAJkAAJkAAJkAAJkAAJkAAJkAAJkAAJkEDCCFCISBhaZkwCJEACJEACJEACJEACJEACJEACJEACJEACJEACJEACJEAhgjZAAiRAAiRAAiRAAiRAAiRAAiRAAiRAAiRAAiRAAiRAAiSQMAIUIhKGlhmTAAmQAAmQAAmQAAmQAAmQAAmQAAmQAAmQAAmQAAmQAAlQiKANkAAJkAAJkAAJkAAJkAAJkAAJkAAJkAAJkAAJkAAJkAAJJIwAhYiEoWXGJEACJEACJEACJEACJEACJEACJEACJEACJEACJEACJEACFCJoAyRAAiRAAiRAAiRAAiRAAiRAAiRAAiRAAiRAAiRAAiRAAgkjQCEiYWiZMQmQAAmQAAmQAAmQAAmQAAmQAAmQAAmQAAmQAAmQAAmQAIUI2gAJkAAJkAAJkAAJkAAJkAAJkAAJkAAJkAAJkAAJkAAJkEDCCFCISBhaZkwCJEACJEACJEACJEACJEACJEACJEACJEACJEACJEACJEAhgjZAAiRAAiRAAiRAAiRAAiRAAiRAAiRAAiRAAiRAAiRAAiSQMAIUIhKGlhmTAAmQAAmQAAmQAAmQAAmQAAmQAAmQAAmQAAmQAAmQAAlQiKANkAAJkAAJkAAJkAAJkAAJkAAJkAAJkAAJkAAJkAAJkAAJJIwAhYiEoWXGJEACJEACJEACJEACJEACJEACJEACJEACJEACJEACJEACFCJoAyRAAiRAAiRAAiRAAiRAAiRAAiRAAiRAAiRAAiRAAiRAAgkjQCEiYWiZMQmQAAmQAAmQAAmQAAmQAAmQAAmQAAmQAAmQAAmQAAmQAIUI2gAJkAAJkAAJkAAJkAAJkAAJkAAJkAAJkAAJkAAJkAAJkEDCCFCISBhaZkwCJEACJEACJEACJEACJEACJEACJEACJEACJEACJEACJEAhgjZAAiRAAiRAAiRAAiRAAiRAAiRAAiRAAiRAAiRAAiRAAiSQMAIUIhKGlhmTAAmQAAmQAAmQAAmQAAmQAAmQAAmQAAmQAAmQAAmQAAlQiKANkAAJkAAJkAAJkAAJkAAJkAAJkAAJkAAJkAAJkAAJkAAJJIwAhYiEoWXGmU7gzJkzqn///qpNmzaqa9euasOGDZ6alJ+frz744AM1evRoNXbsWLVgwQJVXFzsKa1dpMuXL6sZM2aovn37qkGDBqldu3bZRQs7dunSJfXRRx8F6oG62H0mTpyoZs+erbZt26YuXrwYlofXAxs3bgwwAqt+/fopsIs3TJs2TXXo0EG1a9cuwLG0tDQsy1WrVtm2y66tsRw7ePBgWJk8QAIkQAIViUBeXp6aPHmyevXVV1XNmjXVbbfdpv74xz+qv/3tb6pq1aqqTp06qnXr1mrlypXK7jocDYvjx4+r3r17B/Lr3r174N4TTXq7uOvXrw/ef3DPPnfuXFi03NzcwH0klvuAlzS4XzkFPDu45TF+/PjAPX7t2rUK9Yw1pIrtgQMHXNvn1nYv51avXh0rEqYjARIgARIggagJFBYWquHDh6u2bduqjh07Bv5PR52JkeDYsWPB558ePXo4/p+fOnVqwu6p77//vsIznxli8XnAbzBq1KjA/3T8X58+fbqZbczf58+fH+AO/ugH9IcZkvXsAR8JbKBVq1aqU6dOau7cuWZVPH/HMzSee+DbQNvgM8nJyfGcnhFJoCIRoBBRkXqTbfGVwBtvvKH+53/+J/j51a9+FTH/srIy9eMf/ziYRqe/9tpr1f79+yOmt4uAm7HOB9v/9//+n120sGM1atSwpJN52O1//vOfV//85z/VsGHD1IULF8Lyczvw61//2lJWs2bN3KJHPIeHNbOOixYtsqQrKSlRV199dVg8M1083++44w5LmfxCAiRAAhWFAERyXOO++MUver6OfvOb31T169dXJ0+ejAnD888/bynrhhtuiCkfmejnP/+5JU/8WTQD/iTHcy/wkhZCjRnwJ9NLWhnnF7/4hWrfvn3UjFPFFjYk6+/3Pu7zeLGCgQRIgARIgASSQWDcuHFh97V4XipEnevVq2fJ8+abbw5rCp4j/L6HmvnhecgMsfg8Zs6cGVbXEydOmFlH/R0vdJp1hoBihmQ9ezRu3DisPrGKEQMGDAjLy/RvmO3kdxKoqAQoRFTUnmW74ibw2muvWW4WcHZECosXL7akkTfSv/zlLwpCRbRh1qxZljx/8IMfRMyiqKhIfelLX7Kkk3WJtH/NNdeo9957L2I5OgIcJzLPJk2a6FMxbQ8dOmTJD3lDkJHh9OnTYXFkHfzY/8Mf/iCL5D4JkAAJZDyBffv2qWrVqsV1/fzqV78aGC0Y7T3tmWeesZT797//PW6eP/nJTyx5Nm/ePCzPBg0aWOL4cX8w88CoEjP85z//iblcvByAUSpeR6Gkiu1vf/vbmNtoMnT6fvbsWRMtv5MACZAACZBAQgiMGTMm7L4W7Ut6ZsWefPJJS57//ve/zShqwoQJljhO98R4jjds2DCs3Fh8HhgBYdYDLxLGGzBCwMwXowjMkKxnj507d6qrrrrKUie7vjPrZ37HCxV4mVS2DS+5RvscbebL7ySQqQQoRGRqz7HeCSfg101Z3nD69OkTdb1jESLsbuKyHl7333zzTVVeXh6xzqkQIjAk9Mtf/rLlhu61XV7j3XrrrRHbzggkQAIkkCkEVqxYoSA0R7oGQmiIFAfnH3rooaim9UuVsxxD4L20J544y5YtCzMDvIAQT55Ie+edd3oaup8qtrfcckvcbXRjhPs8RkAykAAJkAAJkEAyCKRKiFi6dGlC76e412JaIDP45fNIphCRzGePxx57LKxf8PJpNGHkyJFheWBqKwYSqKwEKERU1p5nuyMS8OumLP9gf+c734l6Dmi/hIhGjRqpOXPmBD8YUokbIOaprFKlivrc5z4XdoNE3Zs2bRqRVSqECFQKDwFDhw6N+Pn+979vaRsEBi/p9u7dG7HtjEACJEACmUAAQ8ntprPDtR9rQWAqAsy5q+fihfMX6w4g3dNPP+0oYGB4vNc3ulLlLM/OzlYjRoyIeN1/7rnnLPcK3AN79uwZMR3eYsR6TmYwhQiICvI+jDWawB0vKeBtya997Wth5aMO//rXv2zzl+Wliu2ePXsi8sH91hwd8sMf/tBTuiVLlshmcp8ESIAESIAEEkogVUIEniOwblSk/6j47y79C9jHtJmR0uE5CM9DZvDL55FMISKZzx52oyJuv/12E6Pjd7zUaU5jzdEQjrh4opIQoBBRSTqazYyegB835W9/+9thDwoYZRBN8EuIsBvWKOuBeR2rV68eVl9M8XT48GEZNWw/VUJEWEUcDvzmN7+xtMtuWKpDUh4mARIggYwngD+H3/jGNyzXQfxx/da3vqUwSsJLOHr0qPrd734Xlgfy6dq1q5csVKqc5Z4qp1TAAWD+uY9nWiBTiMAc0W6hoKAgsJC3WQd8h2DhFtKdLZwksl2c+tCtN3mOBEiABEggVQRSJUR4be+pU6cs91PcW+2mh/Sanx8+D9QhmUKE17b59exhNypi7dq1nqoxceLEsP6K5JfxlDEjkUAGE6AQkcGdx6onloAfN+Xrr79e3X///ZabD6YZgEPHa0iWEIH6YCGu//73v5b64sGiVq1artWlEOGKhydJgARIIKUE8Ca+dAJj/0c/+pHavn17VPXKyspSN954Y1heuK/t3r07Yl7p7izHm4gmp2QKERogXlgw6/Gzn/3MdRqsdGfrlzNAM+KWBEiABEiABBJBgEJE5HUxU71GhNd+9+vZA6MizNkj8AJnpIBRLn/6058sz3QYHeF1JHGk/HmeBDKVAIWITO051jvhBPwQIq677jq1efNmy80HzoU6dep4rn8yhQhUKi8vT33961+31BmjItxumBQiPHcnI5IACZBAUgnYLX6IUWLRCOKywkVFReqee+6x3CNwX8P0TZFCujvL00WIAEe7+Y/dRq+kO1u/nAGRbIznSYAESIAESCAeAhQiKETY2U/NmjXDnn0//vhju6jBYzNmzAhLw9EQQTzcqcQEKERU4s5n090J+CFE/Pa3vw0UYo6KuOqqq9SmTZvcK/DZ2WQLESgWc36bb2Ni7nCnQCHCiQyPkwAJkEBqCdx8881h1/N58+bFVSnMzWveI7DANYRst5DuzvJ0EiI6dOgQxnjYsGGOeNOdLYUIx67jCRIgARIggTQiQCGCQoSdOe7atStsVASmbHIL//znPy3PchwN4UaL5yoTAQoRlam32daoCPghRPzyl78MlLljx46wGxcWTPYSUiFEtGrVynLThMMJ9XAKFCKcyPA4CZAACaSOAP40mYIBFsizW1g52lqaiw+jHCyU6BbS3VmeTkLEokWLwvrujTfecMSb7mwpRDh2HU+QAAmQAAmkEQEKERQinMwR01XL52pM17R3717b6AsXLrTERTrYFgMJkIBSFCJoBSTgQMAPIeLnPw/dyOvWrRt2M5o5c6ZD6aHDqRAiUC95k8X+oEGDQpUy9ihEGED4lQRIgATSgEDLli3DruU9e/b0pWZjx44Ny/vxxx93zTvdneXpJETk5+eH8cW0AE4h3dlSiHDqOR4nARIgARJIJwIUIkL+C6d+qWxrRGgOdqMi4OOxC3jpVPpTMC2q21TXdnnwGAlUVAIUIipqz7JdcRPwQ4j46U9/GqzHsWPH1Fe+8hXLDen3v/+9Ki0tDcax20mFEDFu3DhLPXETnThxol31AscoRDii4QkSIAESSBmB22+/3XItv/rqq1V2drYv9SkuLlbf/va3Lfnr6QidCkh3Z3k6CREnT560sMV9+IUXXnBCq9KdLYUIx67jCRIgARIggTQiQCGCQoSbOZqjIr74xS+qTz75xJJk/fr1Yc9weIGHgQRI4AoBChG0BBJwIOCHEPGTn/zEkvtbb70VdlNyG2mAxKkQIlq0aBFWz2XLllnaIr9QiJA0uE8CJEACqSeA6ZeuueYay7Uc6//4GapUqWLJH+sf4U1+p5DuzvJ0EiIWLFhgYQshol27dk5oKUQ4kuEJEiABEiABEvBOgEIEhQg3a9m9e3fYlNtNmza1JDEXtuZoCAsefiEBTs1EGyABJwJ+CBHXXnutJfvc3Fz13e9+1+Jc+P73v+/quEmFEGEuVv2lL31JFRQUWNoiv1CIkDS4TwIkQAKpJ4A5a+WQcOw/9dRTvlbsySefDCtj69atjmVQiKjnyMY8YbdYNcQJp5DubDkiwqnneJwESIAESCCdCFCIoBARyR4xFal8xv7mN78Z9OdgFowvfOELlvMcDRGJKM9XNgIcEVHZepzt9UwgEUIECu/bt6/lxoSbGBaHdgrJFiJmz54dVr8777zTqXqB4xQiXPHwJAmQAAkkncCSJUvCruXNmzf3tR54A0z+EcO+2+i5dHeWp8uICEzLZI5m+frXv64uXrzo2H/pzpZChGPX8QQJkAAJkEAaEaAQQSEikjnajYro06dPIFmzZs0sz8aYtpRrQ0QiyvOVjQCFiMrW42yvZwKJEiIuXbqkfv3rX1tuUF/96lfViRMnbOuWTCHi/PnzCutaSMfS5z//ebVmzRrbuumDFCI0CW5JgARIID0ITJ061XItx3W9X79+vlbu3XffDStjxowZjmWku7M8HYQIrBv14IMPhnHt3r27I1ecSHe2FCJcu48nSYAESIAE0oQAhQgKEV5MsXbt2pZntV/96leqqKgobPaL999/30t2jEMClYoAhYhK1d1sbDQEEiVEoA7Tpk2z3LjgIKpXz37KhmQJERMmTFDf+973wuqF9SIiBQoRkQjxPAmQAAkkl8CIESPCrue49/gZ7Bz3bsPP091Zbtees2fPxozsL3/5i6UPnO7zuoBNmzapv/71r5Y0eD64+eabVXl5uY5mu013thQibLuNB0mABEiABNKMAIUIChFeTHLPnj1ha0U8+uijlmc4jobwQpJxKiMBChGVsdfZZk8EEilEoAJwLMiRB5/73OfUtm3bwurmlxDx8ssvK7whqz/jxo0LLHxZq1Ytdd1111nqousFhwhGcEQKFCIiEeJ5EiABEkguAQwR19dyvZ03b56vlfjwww/DysC9xSmku7M80ULEbbfdFrwH4148efJkhZEO4HLTTTcpjEDUfaW3mJLp0KFDTkiDx9OdLYWIYFdxhwRIgARIII0JUIigEOHVPM1REfrZTW85GsIrScarbAQoRFS2Hmd7PRNItBCxfv16ddVVV1mcDlWrVg2rn19ChL4het3ecMMNav/+/WH1sTtAIcKOCo+RAAmQQOoIDB8+3HJ/wbUff679DIMHDw4rY86cOY5FpLuzPNFChNf7r4537bXXqrlz5zrylCfSnS2FCNlb3CcBEiABEkhXAhQiKER4tU27URH6Ge53v/tdxNGsXsthPBKoaAQoRFS0HmV7fCOQaCECFcVoBH2z0tv58+db2pBsIeKHP/xhwFl1+fJlSz3cvlCIcKPDcyRAAiSQfAJ4217fV/S2R48evlakTZs2YWWsXr3asYx0d5anixDxla98RbVq1UoVFhY6sjRPpDtbChFmj/E7CZAACZBAOhKgEEEhIhq7rFOnTtizMJ673UYIR5M/45JARSRAIaIi9irb5AuBZAgRhw8fVl/+8pctN68///nPFvV89uzZlvM/+MEPIrYvJyfHkkY7oZy2X/rSl9SNN96o2rdvrwoKCiLmb0agEGES4XcSIAESSC0BTMNkXvObNGnia6Wee+65sDJ2797tWEa6O8tTKURghOQf//hH1bBhQ3XkyBFHhk4n0p0thQinnuNxEiABEiCBdCJAIYJCRDT2uHfv3rC1IjgaIhqCjFsZCVCIqIy9zjZ7IpAMIQIVgWPIdBbJ6TMwzYU8H6sQ8eqrryrM560/mO5h7dq1CjfP4uJiT0ycIplCBNjFEw4ePGhpM9q/YMGCmLP8zW9+Y8kPjh4GEiABEqjIBLZs2WK57uE6+uSTT/ra5GrVqlnKgKhdUlLiWIbpLMdizvEGTF8k75EtWrSIOctECxG333578B6MezFGPK5YsULt2LFDZWdnx1xvJEx3thQi4upeJiYBEiABEkgSATshAi/5xROeeOIJy7MKXgCMNZw6dcqSF56BMAo21uCHzwN1OHbsWKxVCKaze5ly9OjRwfPR7iTr2eOnP/2ppU/oa4i2pxi/shGgEFHZepzt9UzAj5syHCSRAm64//u//2u5ef3sZz8LOnMgGEgnS6xCRDw38UhtwFucso4PPPBApCSu55ctW2bJD3ljTY1YA4WIWMkxHQmQQKYSuHjxovrCF75guZbecsstvjbHFKH//ve/u+b/0ksvWerzzW9+0zV+pJOlpaVhbezWrVukZI7nEy1E1KtXz7HseE+kO9tkOQPi5cj0JEACJEAClZvAlClTLM8q+B+6devWuKDceuutljzvueeemPOjEOEdXbKePShEeO8TxiQBEKAQQTsgAQcCyRIiUHyvXr0sDyd44Onbt2+gZpkgRMC5JYUICBPxBLtFVg8dOhRzlhQiYkbHhCRAAhlMAFP9yWszhAn8gfUjLF261JI3yon0Bljbtm3D0pw7dy7m6tiNnhsxYkTM+WWyEJHubJPlDIi585mQBEiABEiABJRSds83ECfiCebozXhGqFKI8N4TyXr2oBDhvU8YkwRAgEIE7YAEHAgkU4jAVBa//OUvLQ6a73//++rChQuBKYmkIykdR0Q8/PDDlrpfffXVKprFrs0uaNasmSU/zJ0dy9oVOl8KEZoEtyRAApWJwNNPP225luJe0qVLF18Q1KxZMyzvqVOnuuYNgV3ez7C/bt061zRuJ+3WwcB0hrGGTBYi0p1tspwBsfY905EACZAACZAACGzfvj3sWaVr164xwykqKlL4Lyuff5o2bRpzfhQivKNL1rMHhQjvfcKYJAACFCJoByTgQCCZQgSqYDcMtHPnzmrx4sWWB5d0FCKwyLV8uML+nj17HMhGPly9enVLftdff33kRC4xKES4wOEpEiCBCktg5syZlmsprs2//vWv427vp59+qrAehLzuQzy/dOmSa95YD0Gmwf6gQYNc07idfOeddyz5fe5zn4trrYVMFiLSnW2ynAFu9sJzJEACJEACJBCJAKa2xEt18nkFL1/EGjZt2mTJC/nOmDEj1uwCI1tl3bDPNSLscSbr2YNChD1/HiUBJwIUIpzI8HilJ5BsIQLAsXCVfLD49re/rUxHUjoKEatXr7bUG2145JFHYrKhzZs3h701ggW94wkUIuKhx7QkQAKZSgBrKEAgkPcV7GMdnnhC69atw/J88803I2YJoeJrX/uaJe1PfvIThbcFow0YMfijH/3IklekNSoilZHJQkS6s02WMyBSH/M8CZAACZAACUQiUKVKFcvzBV502LZtW6RktuexdqJ8Dvv85z+vcnNzbeN6OcgREV4oXYmTrGcPChHe+4QxSQAEKETQDkjAgUAqhIg1a9ZYHlTw0HL77bdbjqWjEAFnlzn3Jeq+fPlyB7rOh//73/9a2ou3buMZXYGSKEQ48+YZEiCBik3grbfeslxTcW3+4Q9/GPPCi5ieQP6hxv43vvENdfz4cU8g7aZ0wqi6aEObNm3C6hHP+hAoP5OFCNQ/ndkmyxkQrR0xPgmQAAmQAAmYBDBa03zWwX/yaIM5swHyjGd9CJRPIcJ7LyTr2YNChPc+YUwSAAEKEbQDEnAgkAohAlV59NFHwx585INQOgoRqLc5cgN1/v3vf6/279/vQNh6GGtKYO5y2Vbsw9kUb6AQES9BpicBEshUAnl5eerHP/5x2LX1mmuuCUz957VduEY3btw4LB9cpwcOHOg1G3XixAmFsuW1HqMk5s+f7zmPRYsWhU2bcMstt8S1NhEKz3QhIp3ZJssZ4NmIGJEESIAESIAEHAiUl5erf/zjH5ZnFTy34L8qznkJBw8eVL/73e8seXznO99RZ8+e9ZLcMQ6FCEc0YSeS9exBISIMPQ+QgCsBChGueHiyMhNIlRCBhxZz7m3psElXIQK28thjj1ketlDvr371q6p3796uDiK02RwJgbQQEDBPZ7yBQkS8BJmeBEggkwnMmjUr7NqMayzuNRARMM2RW9i3b5+qVauWbR533HGH6/XdLl+UKe9rev/5559X+fn5dkkCx3CuQYMGYdP3ffnLX1Z79+51TOf1RKYLEWhnurJNljPAa18zHgmQAAmQAAm4EcBUTF/84hfDnlduvvlmdeDAAcekeHGjb9++gf/A+vlGb9977z3HdF5PUIjwSkqpZD17UIjw3ieMSQIgQCGCdkACDgRSJUSgOo0aNQp76NEPMOksRJw5c0ZhXQtdV7n9+c9/rh566CGFucXh7MEDGhxK//nPf8LebNXpli5d6tA70R2mEBEdL8YmARKoeAQ6d+5se23G9RaC8cMPP6yaN28eEI7xRxlTMOE++K9//csx3a233uoqHDhRxJ90/JHX13q5xduCVatWDYy+GDlypBo+fHhg/+6771bf/e53bdO0a9fOqaiojlcEISJd2SbLGRBVhzMyCZAACZAACbgQaNGihe1zx1e+8hV10003Bf7L9uvXT40bN061atUq8Cz1i1/8wjbNbbfd5lKS91PpKkT88pe/DIwAwSgQLx88Y5ohJycnjN3o0aPNaJ6/J+vZg0KE5y5hRBIIEKAQQUMgAQcCqRQisICV3QKjcNaksxABlAsXLlRYfFQ6lqLdR9snTJjg0DPRH6YQET0zpiABEqh4BDDnMRZcjPaabBcfiy8WFxfHDOnw4cPqxhtvjKsuGNEBcRsLNfsRKoIQAQ7pyDZZzgA/7IB5kAAJkAAJkAAI4Dmnbt26cT2r4BkKswbghT0/QroKEXbPim7Hvv71r4fhoBARhoQHSKBCEqAQUSG7lY3yg0AqhQjUf+rUqWHTT+BmjnUXIgW/b+KRyjPPY5qPN99803Y4q9sDyVVXXRV4swT19zNQiPCTJvMiARLIZAKbNm1SeCvP7Vrsdu5Xv/qVmj59ui8I8PY+Fph2GungVg+MxtizZ48v9dCZVBQhAu1JN7YUIrSVcUsCJEACJJBpBFauXKn+9Kc/Rf3shBkB5s6d62tz00GI2LJlS9QszGe6q6++OoyL3z6MZD17cEREWFfyAAm4EqAQ4YqHJyszgV69elmEAC/DKdevX29xvmPaoXjCqFGjAiMg9I0bN+wxY8ZEzBLrKsgRFZjfcsmSJRHT+R1h9+7d6pFHHlEYour2Fi7eiLjnnnvUmjVr/K5CIL+77rrL8rDUrVu3hJTDTEmABEggUwhgcehnn31WXXvttZbro77fyO23vvUtVbNmTfX++++rkpIS35uYlZWlXn31VXXdddcprPcgy5b7X/jCFwJTReHemPz6L40AACAASURBVIiwfPlyyz38e9/7niosLIy5qAcffNDSlvbt28ecV6wJ04WtOTXYvffeG2uTmI4ESIAESIAEkk6gtLRUvfvuu4HnkGuuucZyf5fPKtj/7W9/GxixWVRU5Hs9CwoKLC9wYHToqlWrYi4nFp8HCnv88cctz0wmg0jfq1evHlZn04eB577FixeHxfN6IFnPHuYLPvQ1eO0hxqusBChEVNaeZ7s9EcAUSVhI+fTp057iIxKcFocOHVInT570nCZSxLy8PHX+/Pmopp8oLy9Xx48fD0zREI8jJVLdvJ7H0FYs+jVx4kSFmzMW1Jw8ebJat26dwoNdogP6EH3p92iLRNeb+ZMACZBAoglgZMG8efMCQgP+kHbv3l3B2Y+3+DZv3pyUa7RuY1lZWWARyJkzZ6qePXsG1hPC3Mv4I+q2kLVOH+8WTgNMbYT7J+oSb8BUDLj3ZGdnx5tV3OlTzRb3X7Dwa3qKuIEwAxIgARIgARKIkQD+6+PZpH///oHnFTw3zZ49W2HEQqID7uf6f74fYkcsPo9EtdFvH0aynj20rwEsGUiABNwJUIhw58OzJEACJEACJEACJEACJEACJEACJEACJEACJEACJEACJEACcRCgEBEHPCYlARIgARIgARIgARIgARIgARIgARIgARIgARIgARIgARJwJ0Ahwp0Pz5IACZAACZAACZAACZAACZAACZAACZAACZAACZAACZAACcRBgEJEHPCYlARIgARIgARIgARIgARIgARIgARIgARIgARIgARIgARIwJ0AhQh3PjxLAiRAAiRAAiRAAiRAAiRAAiRAAiRAAiRAAiRAAiRAAiQQBwEKEXHAY1ISIAESIAESIAESIAESIAESIAESIAESIAESIAESIAESIAF3AhQi3PnwLAmQAAmQAAmQAAmQAAmQAAmQAAmQAAmQAAmQAAmQAAmQQBwEKETEAY9JSYAESIAESIAESIAESIAESIAESIAESIAESIAESIAESIAE3AlQiHDnw7MkQAIkQAIkQAIkQAIkQAIkQAIkQAIkQAIkQAIkQAIkQAJxEKAQEQc8JiUBEiABEiABEiABEiABEiABEiABEiABEiABEiABEiABEnAnQCHCnQ/PkgAJkAAJkAAJkAAJkAAJkAAJkAAJkAAJkAAJkAAJkAAJxEGAQkQc8JiUBEiABEiABEiABEiABEiABEiABEiABEiABEiABEiABEjAnQCFCHc+PEsCJEACJEACJEACJEACJEACJEACJEACJEACJEACJEACJBAHAQoRccBjUhIgARIgARIgARIgARIgARIgARIgARIgARIgARIgARIgAXcCFCLc+fAsCZAACZAACZAACZAACZAACZAACZAACZAACZAACZAACZBAHAQoRMQBj0lJgARIgARIgARIgARIgARIgARIgARIgARIgARIgARIgATcCVCIcOfDsyRAAiRAAiRAAiRAAiRAAiRAAiRAAiRAAiRAAiRAAiRAAnEQoBARBzwmJQESIAESIAESIAESIAESIAESIAESIAESIAESIAESIAEScCdAIcKdD8+SAAmQAAmQAAmQAAmQAAmQAAmQAAmQAAmQAAmQAAmQAAnEQYBCRBzwmJQESIAESIAESIAESIAESIAESECpBQsWqHXr1qldu3apo0ePqnPnzqni4mKiIQESIAESIAESIAESIIEAAQoRNAQSIAESIAESIAESIAESIAESIIG4CNSvX1/ZfRo3bqxGjRqltmzZogoKCuIqg4lJgARIgARIgARIgAQylwCFiMztO9acBEiABEiABEiABEiABEiABNKCgJ0IYXesX79+at68eer48eNpUW9WggRIgARIgARIgARIIDkEKEQkhzNLIQESIAESIAESIAESIAESIIEKS8BOdHA79tJLL6np06dzlESFtQg2jARIgARIgARIgASsBChEWHnwGwmQAAmQAAmQAAmQAAmQAAmQQJQE3EQHt3OtWrVSy5Yti7I0RicBEiABEiABEiABEsg0AhQiMq3HWF8SIAESIAESIAESIAESIAESSDMCbmKDl3M9e/ZU27ZtS7NWsTokQAIkQAIkQAIkQAJ+EaAQ4RdJ5kMCJEACJEACJEACJEACJEAClZSAF7HBS5xZs2ZVUoJsNgmQAAmQAAmQAAlUbAIUIip2/7J1JEACJEACJEACJEACJEACJJBwAl5EBq9xBg0alPD6sgASIAESIAESIAESIIHkEqAQoZQataRQNRqZyw8Z0AZoA7SBFNhAy3F5qtOUfNVrZoEaMv+CmriySK3ZW6JOnC9L7h2RpZEACZAACZAACcRMwKvI4DVey5YtVWFhYcz1YUISIAESIAESIAESIIH0IkAh4jMh4rbW5xQ/ZEAboA3QBtLLBu5se1490z9HdZlaoGZvKlb7Tpaq8vL0upGyNiRAAiRAAiRAAkp5FRiijXfw4EHiJQESIAESIAESIAESqAAEKERQiKAAQxGKNkAbyCgbeLBLlmo2Nk9NW1fMURMV4EGETSABEiABEqgYBKIVGKKJn5ubWzEgsRUkQAIkQAIkQAIkUIkJUIigEJFRDki+rZ5eb6uzP9gfqbaB29ucuyJKrC1WWQUcKuH380xeQZHauvuYmrpgk+ozZqHqPGS2atV7qmrUZYKq32aUeuqtYfyQAW2ANkAbqOQ2sGH74cDtJxphIdq4jRo1UqWlpX7f5pifDwQaN26s+CED2gBtgDZAG6ANRGcDTZs2VW3atFFdunRRffr0UUOHDlWTJk1S69atU2fOnPHhDp2eWVCIoBBBIYJvw9MGaAMVwgZq9cxWE1YWqaKSy+l5x82AWkF0GDhhScCpeHPtzur39zbnhwxoA7QB2gBtwNUGkiFEQLgYMGBABtxJK18V77jjDsUPGdAGaAO0AdoAbcBfG6hWrZpq2LChGjJkiNq4cWOFWTeLQgSFiArhgEz1W9ksnyMDaAPpYwP1+mWrD9cXVz5PQAwtzskvVDOXbFXNek5Rt9Xt5upooihBUYY2QBugDdAG7GxACxETJ05U/fr1U23btg38cY521IOX+CiDIb0I0PHkr+OJPMmTNkAboA3QBuxsoGrVqqpZs2Zq9OjRat++fen1MBBFbShEUIigEMG34WkDtIEKaQMvDc1VS3ZcjOKWWDmiavGhafdJ6oaaHSg+8E1n2gBtgDZAG4jLBrQQIe+ihYWF6ujRo2revHmqY8eOvi5kPWvWLFkU91NMwM5ZwmN0otEGaAO0AdoAbSCxNoCpsKZMmaI++eSTFD8JRFc8hQgKERXSAcm309Pn7XT2Bfsi1TbQZkK+2nb0UnR3xwoY++jJ86rXqPnqP3U45ZLdG708xje9aQO0AdpAbDZgJ0SYt9GtW7cG5j72MuohUhysF/Hpp5+aRfB7igjQ0ZRYRxP5ki9tgDZAG6ANRLKBHj16qO3bt6foSSC6YilEUIigEMG34WkDtIFKYQOD51+I7g5ZQWLvPnhSdRw0S/3fw+3ieuOVDrrYHHTkRm60AdpARbcBL0KEvqXu2LFDtWzRMu4REpyiSRNN/TaSc4Tn6UCjDdAGaAO0AdpAcmygffv2av369al/OHCpAYUIChGVwgGZ6jeyWT5HBdAG0sMG3hydpw6dKXW5LVacU4VFFwMjICq6A4zto5OXNkAboA2k1gaiESJwly0pKVG9evWKS4xo0KCBOnLkSMW5aWdwS+hcSo5ziZzJmTZAG6AN0Aa82kCHDh3Sdh0JChEUIihE8G142gBtoFLZQI1uWWrBxxV77Yh5K7erh1/uxxEQnPedNkAboA3QBhJuA9EKEdrnPmfOnLjEiBEjRuisuE0hAa9OEcajA402QBugDdAGaAPJs4G7775b4VkpPz8/hU8J4UVTiKAQUakckHwrPT3eSmc/sB/SwQaGVMCpms5m5asWvT5IuNOJbx+n9u1j8id/2gBtIJ1sIFYhAn9NN23aFJcYsXPnzvB/uDySVAJ0KiXPqUTWZE0boA3QBmgD0dpAvXr11IIFC5L6bOBWGIUIChEUIvg2PG2ANlBpbaDVuDy3e2RGnVu2Ya+678XeFCH49jNtgDZAG6ANJNUG4hEicKOdOnVqzGLEyJEjM+peXRErG61DhPHpRKMN0AZoA7QB2kDybWDgwIHq0qVLKX8UoRBBIaLSOiDT4Y1s1oEjA2gDqbeBun2yU34zjrcCAycsSarTKZ3exGVd+GY4bYA2QBtIrQ3EK0TgHtizZ8+YxIgmTZqoy5cvx3sbZfo4CNCZlHxnEpmTOW2ANkAboA3EYgONGjVSu3fvjuOuH3/ShAsRWbkXVIt3P1A31e6krruvpfpDtRbqj9VbqL8+2Frd+lRX1Xt06oeHjFpSSGc83winDdAGaAOV3Abiv6WmJofXO4+nCMG3n2kDtAHaAG0gZTbghxBx9OhR9eqrr8YkRmzbti01N2CWGiAQiyOEaehAow3QBmgDtAHaQGpsoHr16mr+/Pkpe4pJqBAxa8lWdWOtjq4PxdUa9EpZ43XBFCJS/0Yy3wpnH9AGaAOptoGXh+bq20LGbClCpPYtYL6FTf60AdoAbaC58kOIwI13ypQpMQkR494flzH37YpYUTqSUuNIIndypw3QBmgDtIF4bGD8+PEpeSxJiBBx+myuatB2lKsAoR/aK5IQUX9gjmowyNvn0R5ZgbevH+6WZUlT9e3zjm9ly7wf6X4lPRx3Zh4ynt3+7W2uODyf6JVtKVvHRTtqdMtSOp5X5+CTvbNVy3F56t2ZBQrzrj/bP0fdZdOeh7pa24z6O5WBdup6YXt/Z2c+dnnU6pkVqFPnD/JVvX7Z6o624c5ev+uDMlBWxyn5qs2EPFXzHfv2wQZk27zuo2/87Hf0tx07eax6p/NhdX2gi327ZDruh9sbmaQ3k35zLqTkZhxLoRQh6ADVz1Lc0hZoA7SBVNqAX0IERkXUr18/6k+LFi1iuY0yjU8E4nGCMC2daLQB2gBtgDZAG0idDYwePdqnpwHv2fgqRGB+zvGz16q/12jnSYTAA3NFEiIuXvI+P+nElUUB5++Q+Van1+il9tNEQRSQ4f3loXhmHjKe3f7d7a8489fvL7E7HTxWUnpZ7Tx2STUbm+fqqH5tRK7aftR+wZOcC+UKjr0q7ULOx9rvZqvSsmAxatPBS4757zpeGowIvtoJ7+bMhRAwbnmRKigO74/ikstqxa4SdV+nkKDhV33gmF+5u0SBmxnAAX0mxR3UMZYwYtGVvvez35/um+3YB2A9dllhWFW7Ty9wTePWRzwX+j2QRfqxGL4w3N7DfgApPkARgk7HVDodWTbtjzZAG5A24JcQgVtrr169ohYiIF6cOHEixXfmyls8HUipcyCRPdnTBmgDtAHaQLw2kGwxwjch4siJc+qJpkM8CxD64ZVChFWIuFR6WWFkgemcTIUQIR+nP9pSHFYn1BHO6LJyGdN+H6KHdMLP2lhsiWj3Vv6rw63TpExadUW8MdnI7xAqth2xF0VkgcfOlSmMCNFp461PwyE56tPcyCBW7SlR93S4IoKkkxAhhS3NRG5PZQvl6DOQFCLSz4Eu+4z78fWPeU2Q149U71OEoANQP0NxS1ugDdAG0sEG/BQiNm/eHJMQ8fHHH6f69lxpy4/XAcL0dKLRBmgDtAHaAG0gtTawZMmSpD3HxC1ElJWVq6GTlwUWn47lQbiiChEns8rUsp0XHT+YKgiOQru32jceCB8hEI0QsWZviWO5qJOe/kmOiCi8eDmYBm/15xWGv9XfbZr1DfjnBuRYRAgIEst3XVR4Yx+jDopKrHkMW3gh6PjHdEUQXXRYvP1i8Jx2oKIdOqB+D3qYCuiDNdZRBkfPlqkpq4sURpocPB0aXYF8D50pDZYZb30OnArlXV6uAiNE3ltcqKavK1Zn86wCxdS1VwQVTN1k2ogcAYI6bjl0KSwOpnuys51Y+l3zhdCguZvbl4bm6GiWLYWI+BzdJmd+Ty+eGDW190Tod20x/hR+oQhBp2Msz1pMQ7uhDdAGEmkDfgoRuMU2bNgwajFi1apVKbw7V+6i6TxKrfOI/MmfNkAboA3QBvywgeXLlyflgSYuIeJ8ToF69LX+UY+CkA/CFVWIgAPai2PRTohAz7ebeEWo0HlEI0R4cdgjXylEHPnU6oi+s+051Xp8nsUIPz5iFUjkyAOICm+NsU7hhCmg5CiB7IJyy6gIOOR1gIiB9Rx0e7HGwuWQThGYGkifc9ueyQk5/SE0yFEYSDdzg3Ukhly/Idb6YGonGcy+Rx0giOgAkcqpDeh3GV4c4rx+g2k7sfS7LOvlYbm29Zq2zspMp6EQkV6Ocyeb4vHY+6nxe7kKwmK6BIoQdCTK5yfu0x5oA7SBdLEBv4WI5s2bRy1EzJs3L11u15WuHn44P5gHnWi0AdoAbYA2QBtIvQ0kQ4yIS4joMnR2XCIEHp4pRFinZtJPrufyylW1jqF1DJItRGjnpXwjGGsu6OOP9ciyCAUfbbYXXvoaC79iFIXOA9MoFYt1NfRIAZyft/WiRhFY60Gu6aDTm1ssZC0D5nk346B8iCP68/akkOATa30wQkEGO4c+FvDWZWIrBRBZx2QLEefzQ15WU0BBvbDeBta3QIBYpPfxnUJE7A5u2efcT2+Og+bZX6Plbz4Z+++M+Cju+226OKxYDzpPaQO0AdpAxbIBv4WIbt26RS1ETJ06NRm3Y5ZhQ4COo9Q7jtgH7APaAG2ANkAb8MMG7rvvPrV7926bu71/h+ISIl5oO8rVMVLj1X7q8caDXONQiLA6ueRCx5NXh9ZESJUQIQUBOK2107THhwUWK8R6Dvqc3N719nnVZFRu8GMuNo1Fu3XAQtIQEyByyMWs9eLMMl+nfTlF0omsMoXRCk5x7Y7HUh/UWb41jamt7v1sHQi7MtyOJVuImL2pOMgaIgNGwsj6vTk6JLKs3VeiTueERnZQiLCykty4X7HYyNFj+nqVzO3c5dtc76N06FUshx77k/1JG6ANZJoN+C1EDB48OGohItkLLSbzOSDdy/LD8cE86ECjDdAGaAO0AdpAethAo0aNVGlp4qapjkuIqN/6PVvnyO11u6mZS7aqy5cvq9Z9ptnG0Q/YFVWIwBoJrwzLtf081DU0BZE5vc6oJYXBZ028gf5s/ysjCKIRIpqNzbMt94XBodEIcJRK55o5NRPOY1FlrM2gw8JtoXUcxi4L1RPnH+kealM0TtgHumRZyoDogEWpdcgtLI/KqY/0MkAgwDoMr42wF0rMusZan00HrQtkgxvWq7BbeNwsU36PR4iIpd8x7RIW0NYBecj6zBcjU9pPylfoDx0oRFQsZ7vsd+5b+/a14bna7JO+PXrinLrj6e6u91F9P+U2M5yXtz7VVd393DuBz3/qdGbf3psZ/cbfF/uJNuBsA34LERMmTIhaiBgwYEDS79Es8AoBOo7Sw3HEfmA/0AZoA7QB2oBfNjBw4MCEPebEJUS81mmc5Q/0Px99Ww2bskxdLAkpJ5VViHDrMenANYWIh7tlqX0nQ/x2HLsUWOcgGiHCqWxMCSQdjFKIwOiBp/tmBz4QP/rPvaD2fBKqB/KUi1XP3hhaNwDOfkzho/PGPtaHsPvIeDr+mKUh8QBv5UvxA9Oi6HhetuCExantwrFzZQr5QWxwyyuW+mBUxNbDVjECdcA6FzjeaUq+qtIuxMip/HiECLs245hbv2NKLVmmFJvQf7ovsMX3i2IqLWnHTu3h8ch9TkaZwWjccvvritPvzq/jr3R433KfTYUj7ObandQjr/b3/PljtRaBOt/13DvBNNVf6OXYjr/XaBeMh3L+8Ug7x7j/rtlB1WsxXLXqPVXVajxQXf9gG8e4TqxkvSK1Kx6hoGmPSWr9tkNq7IzVCs9Huj6bdh4Jmse8lduDx/X5dN8+/Eo/S3+BZ6Q6Q3wxWf/5/lYR00XKN97zsKHFa3epOcu3qfte7J3y+kTTnlue6KL+r0bbjKpzNO1jXGenfzqy8VuImDVrVtRCxDvvvBO8tnInuQT8cnowHzrQaAO0AdoAbYA2kD42sHDhwoQ8UMQlRHQfPjfwB+hP97dSnQbNVNl51mmGUGMKEeH9Jh24phCBBYexQHF5aCBCQABItBARXkvrETj3pYiw4OPQGg5wTktnatep1gWXZU7vfFhgiYt0WP8hv0g0+LMEmAoKzm+Zt9d9TB2FxbHtAt7qbzshtDaEmWes9YHQgFEQ0lkvy8fi2XqEi1mm/i5FAaSNZrFqWZbcdxMilu64qKq+fT6wDgfSYHosjIRBfWRdIFiYNijtWNff3GI6py2HL4V93l8evn6HmZbfM8NBX1n6CWv2yKnf5G8sUfsT565PCyfjOyM/iqqJ1z90RRxYsXFfMN2Bo2cc2/J08+HBeNh53ma0ZeOuE9Tps+EjU8rKytX2fZ+o+6NwIst6WQq2+dJnzALHers5A2+o2V6VXAqJ+V3FmlqZLkQUl1hF93PZ+eq66i1dOW3edTSMbtVnerimcePr1znYjg6L1+1OeX0itQuCVsveH6h1Hx9U5eWX1WOvD0j7OkdqE89nluDg1F8UIvSVpHJu6TRKH6cR+4J9QRugDdAGaAN+2UDdunVVdna27w83cQkR53MK1LSFm9XZLGfHc2UVIuCwwhRDdh85RZKdEAHH3owNoREHcJxDoJBBOnLNPLDosF255loLckSEzNvch7BgOhtnivohPpzZOk60QgTSmVMqIc8+s8NFC12Gly2EATjTMW0SRiaYAWKFUz7x1AdCRr85FxSmuzID1gB5pp/zuhXS+Y+00QgRsfT7un0lAQZYK0KHjlOu9DfWutCh0cjcwBRZ+ju2XoSIohIb8EqpNXuvlOvEn8cpQqSjDfSZHS62y9+En/snP81RmObQyemTzOOpFCLwosP42Wsjoi0ovKjqt7GfLtJklQwhAiM18gpCo2ia95wS7MuKJkSgc55tOSLYPpP3nfW6B6bqNDsxXiHiyTeHqpy8wuCn6rPRCxsrN+8PVmvawk2ObTDblMzvGDnyUvsxCqNn5IhjVJxCRMVw4ifTnhJVFoWI4KWkUu745fBgPnSe0QZoA7QB2gBtIL1soH///r4/28QlRHipTWUVIuAU9uJIM0UECA5Ih6l+ME2RDnOEoxjH3IQInUek8qUQAYcxnMP47DamZIJz3Mxr5OLQdEqoj1wUGs7zaWuLAh85cgLx7EZEIG8s7ixHRWA0hBQ3zPKj/V7znSw1YWWRulQacoyjzebi2Tpfv+oD0QlrVMiAqbd0OeY2HiEiln7/+MilQF2whoYOGMUAMeXSZzoKRlRgNASmDZOBQgTFAtN+K/r3e9qfV8fPhQuM8nfh137bftPTxilqChFL1u1W81bucPz85YHWgbpLh3+sIyLggJUBb99PX7RZ9Rw5T63delBhRIQOZeXl6qbHO0bkJusFAcOtLeYUlNE48Wo2Gqjen7lGtek7TclpiCqiEOHmxH/3vXm6iyzbeIUITNElwz3P94zY92b/3fF0NzV44hKFkS+Ygsw8n+rvmM4qNz8kaMn2Yp9CBIWIVNuoLp9ChPnrrFzfM9lp9NRTT6kXX3zR8qlfv7565JFH1J133qmibdv9999vycvM45577rGcR/lOZVSvXt0St3bt2rZxcbxVq1aqa9eu6tlnn1VVqlSxjedUDo537txZffzxx2ratGkKbXCLG8+5Bg0aWNqk2T///PPqgQcecC330UcftaQ12cp6PfTQQ6pJkyYKU7a9/PLL6t5773XMW9rAM888YxvP7FfU2618WRfsV61aVb3yyiuqU6dOqkePHur1119XNWrUsC0L8WF/mg22SG/mqb/LeDVr1nSMh/hmOyK1IZb+uu+++yx1l/Vz23f7Lei2mlvYe9u2bdW7776r3nrrLVWnTp2o+sULDzB1q7fTOdgr6mv2pVN8fdypT5AP2tizZ0/VsWNH9dJLL0X8zZi8cG17++23A7xatGihatWq5Wov8reh64ct7ALtc6qrLveFF14IspNlVatWLXhc5uu073RNwu8av2/8pt5880314IMPurZH14vb6IWODRs2+PpgQyFCKYUFov1woMkpeeIVIlAfObLAfKPfbyFCLlaN6ZAgBOgAx5uclgl1w8LFMjhNdYTFmmVwEiKQpxxBsOu4s7Peqa+ajMpVvWYVBD52oziQTi4GjnrZiSw6f6/1QVm6XNRBp5dbc/0IJ9Eg2ULE3hNXOENoOJNzpc9Ly5QauiD05vf4FUWBNkFsksGLEIF8nT6SD/cpamSKDcjfhvw9+Lm/dP2etHKImkLEjbUiO/vhnJIO/1iFCIgOOmCqo1uf7GJh80bXCfp0YPvWO5Mt57WTTG691kum8XO/IgoREHT++uAVAcpktf/oGUsf6S/pIESYdU2378+1GqlxBbbFF63TYlGIoBCRLjZLIcLyU610XzLZqbN+/XrH/rp48aJasGBBwNHltY3jx4+35NesWTOLYwwiwSefhKYFzM/PVxAc7PLHou0ytG7dOhgP+aCsgoICGSWwX1xcrFauXOnZSQnn3aVLofsLFii1q48fx8DULVy4cEEtX748IKiY5b333nuWpHB4m3E6dOigzp49a4mHL2VlZWrv3r22+UobOHLkSFieEAG2bdtmyXP69Olh8cy64DscteBpVydkiLbCeW6mHTp0qKW8hx9+OCyOzl9GhM2YecnvkexTxsV+LP0FZ3ksYfPmza51l3Vr3ry52rcvNAWsLG///v2qUaNGnvLywsOMI8ty2x85cmSgDmZfuqXBOVM0g9C4dOlSVVoamvJV54Hf7dSpU5WTfWhm+F3Ats1QXl6uVq9erZwEOPnbMNPie0lJidq5c6eCqKHLklvkr8OUKVOCcSCiRBPM/CGooP9l/jq/U6dOqfbt2wfLkvXhfvQChGYG8dTPQCEijYUIOHC3Hw09FMiOx8Kp2nHnBa+pLAAAIABJREFUNKpCn3fayhERUohA/L5zQo5olNtjunUaI8yXjmmGdEA97cpJphCB9Rl0wBobeq0DWS8syC3D4PnOi2F7FSLkvPEYTSLL0/u9Z1kfEuX0XDoOtskWIg5/WhasL8QtHeTIkXqfTSWFrQxehAjZNu5TbKgINoCRQefyQg9V8jfh1/4rHVO/QLV0bqVSiNh35HQQ6+otB8JEBow0QJxTZ3MCn1HTV4XFkW3BfqxCxL8ea6+GTFqqUA+siVVYVKL2HDqlhkxcalmMGmVgwe5te48HP3JkhZMQ0a7/h8H4GHVi1nvZhr3B82/3/zB4HiNDdFmYrgijacAE0/jUfWtYMB7ywwgT1D8r90LgPOo/+aMN6r9PdLbEM8uW3+UaEZ9m5QX757XO48LyeKBhn+D5M+dDcXHQFCLArOOgmWrh6p3qxJnswBobhz85qz5ctEXJaZewSDPae+gTq6Nh7+FTgeNYcwT19cIF67BoduhHpMMaJfoYtrXfGBRsF+q4aM2u4PkJs9cFz0lGfu1DiDh+Kku9N22leqLpkMAIiCBQjohIKHu/+rCy5EMhQv4yK9++dlRk4jaSow29efnyZTV27NiIb//C6Ww6nOFANLngrXgZ7Bz/cLLDKa8DnOg6H7yJbDrGdTy5PXbsmPLyljkcnxBEdOjWrVuwLF2mX9tIjm1dBzgY8ZazLNdNiLjrrrvUjBkzdHLHbWFhoYITW+YrbcBOiJg0aZIlP7B3G6Gg80adli1bZklr9wXO5FdffdVSJ9N57eRohs3J4CZEeLVPXX9sY+mvRAsR+L3YOaAlB+wPGTLEwlS2C/teeaRSiMAIAS/z8+O642QjEydONNGEfcfvAv1mMpK/jbBExoF58+aFpZf95JcQgVFOEEDcAq7ZWggy28TvsYsRH30U3bqRbn1EISKNhQg47bCegJh5ItiXiRYiMC0SpuTRAft3iXUgULePtoTWFUC8aeuK1Z1trc7Wt42RE4kcEdHifauTA+tsmPXBotsyNBubF3TEm05Sr0LEZCPPzh9Yp7LCaBKMPNABIgmEHLM8fE+2ECEFKFOkQX33nwoJKxQirLZt1388VjkY4VqXqLB+26G0c66lUogYPX1VEDUc4G5rEXh1+MUiRGCKHDjHnQLWypLOfDisZWg/YEawX52ECDjCdYDT3myPXI8Lgog+n38hZI8QGWSQvODkdwpYa+GZFs7rPOiysJVChFy/Aw56GQ/7QyeH/oCPm2Vd60MKETfV7hQQDpzqV1paFuz7KvW6O0ULHH+98/hAPbxwsesLLLyNETw6fLzneLBdmG5UhjpNhwTPmW334/t191kXAYcdysARERwR4Yed+ZEHhQj5y6x8+5ns2JGONjjj8Ib6qlWrFJz40omGXoVD2q2tmBrEDHCYmVMOwQEq307+9NNPwxzbgwcPtmQlnYQffPCB5dzRo0cVjo0ZM0YdPHjQcu7QoUOuddbtwfQmeMsf077Aga6P+72Vju2TJ08GeIP5xo0bLaMy0AjExdQ7ug5uQgRGi8iQlZWl5s+fr4YNG6a2bNkSGBGhz6NfpdNW2oApRGDaHxng8HWbUknXFVuzvmfOnFGzZ89W77//fmDEirQv5IvppHT6RAgRXu1T1wHbWPoLb6ujT+VnzZo1EqM6fPiw5Tzigpcs224fIx3gZNYBv9klS5YEhEI4SfFdB4yCMQUemadXHhAOZVuwv3v3bl1MYAsbM+PAdlCe2ZdgYcaV3+++++5AOkxfBJuRYfv27QH7gR3BxmXAb0i2D/sQ82SAuInRUhAFIKiZLOX0SUgvfxv6+oi64hqZl2f1vaEcUzyUNu4mRICnZGDuY4on1Ae/EZknRn9hRAcYQ/SV/Y/66D4wufB7bGKEn6MiKEQkSIgoKL4cmEsc0xrZfYYvvDIdlJfRDFh42gxuQsSJLPsydT20E9xtRAQcqj1nWN/iH/iRdfQA1rHIKgiJFagj1rXAAsjLd11UB0+HnO+6/k5TJqE8r45/J2cvRpBsOWQdQXI6p0wt3n5RYa0KKaygPlgEHG1wys9rfR7tEf6GNNaBmLf1olq1p0TBFmTYfMh+9AjqEY8Q4Ue/o94yyD6nEFE5nOxOvwceD/U/BMxEhWbvhBY19sM55EcephDRoM0oVbvJ4LDPo6/1tzhlpcP/k9PZYfF1Hp0Gz7LgxBvput5w9JoBjuEm3SZa1l3Q8b1sZb3cpozSef2hWgt1+lxoHR2MhsCaCHC8yQd4OYohVUKEyerpZldGRMA5Xw4V/LMAx/7Rk+f118AW4sf1D7UJstftN7dSiMDUWOCBcKm0TGHUiI4Pblh0HQFlQxSRQQoRs5ZsDZ7CSI7Fa3epj1ZYF2fG+iB/e7it+k+dzgqLTO/YfyKYBjubdx4JHMfIAdRBChGWiEopzcVOiEBac/0J8Pu/Gm3V+ZzQc9Gc5duCbdVtTvSWQgSFh0TbWKz5U4gwrzKV63smO3Wko810QmPKHDn9C+75WHfAqb2LFi2y7fhevXqFpTEd3FijQecLIeDcuXPBvHbs2BE8hzjSOQmHLoQNnRbbWbOsz1Wmc1HGTfa+dGx/+OGHlnpjFIg5HdXo0aODcUzHvpyaCaKDDhhhYK6VgDn1ZcB6GrrtTjZQt25di2MTohLeUNfp3LZgLqe7gtNX1hdpYUvyORJCks7TdF5L4UTHwRZ9L4PbiIho7FOXEU9/6TywRf1lQPvkea/7EN10gCPenFIIo4XkCAJwd8o7Fh46L6yzIAOmGtLnzK3XvjTTwR5kkPaBuOh7OOxlqFevXrAeEEDlSKfTp08r2LQsp0uXLhaRDiKFPO/020AcjAoyr2MmbykauAkR4CnLddrv3t36MpKZDr97WSbEKae8eDw2McLLKC9pk077FCISJEQ4AdfHMY0QHHtehAgsnHzWmArETYjQZThtsRAxyo4kRFRpd06dyg4tzArHvRYxtFPy2f45ljhOZWJhaExPBLFApzW3Xh3/Zjr5HXX+cH3o7VCn+mAh5leH26/noPOLpj6YrsVpGi1ZB6zD8FDXKwuS63LkNh4hQpZjt++l3/vPDQ0BxpR+cjFvChHOtiv7kPsVnxOuYyfOh66Ndr+3WI7BsRqrEyiR6Uwhwqltp8/mWuovHf5OaeyOSyEC7YLoAOe0GeAAx5Q199aPbpFiWS8sdg2Rwe4z5sPVgfZgah4ZtKMbdcNi1DrAQY+36XE8lUIE1hjB6Ic3e0wKjNLAW/VFxaEhzGi/Hr3x0Mt9LQ57LCwdyZakENGs52QlRzpgxIBOD6FJhzVbD4RNK6SFCCxufqEoNGd037ELg3lgSisZ5DRJplhwj7FYtSlEmFxQTychAucwwkMHTI80cuoK/VVhrYZbn+oarKduc6K3FCIoRCTaxmLNn0JE8PJQKXcy2aHj5mhDu7B+gnzL1u6tY8SDk1k6beGQ0wFv+9oxwlz2OmAkg45jOtvkfPeojwwjRowIptPp8UY6RlnoT6T50uHQRB31p127doE8zeNYULpp06aBt6RzcnICTk4scN2wYcOwOui6mFvJyBQiEBftk3Ph421nnYebEAFBRodNmzYF0+i0EHcQRzPBCBJ9zs4GMF2VHLWCvNEvOk2kLaYPkkG/0W2mgz3pIAUnr85rr0JELPaJusbTX7KtfggRsGsZBg0aZNsfw4cPD0aDLZlrLqBesfLQbUqGEHHiROiFG4weQl/r8vUWv0kpZg0YMCAYx7yOOI0OkIIMRpHIkTl2vw1dtt5KsRZr1ujj2EpRwA8hAqO2dIAwiLVyZHnYxxRR+ne+a9eusPNmfH6PTpDA1HZ+BAoRGSBEwLGJxaBlSIYQgXK7TQu9/Yfy7Rb2xqgCHDfFkuKSywpv2M/ZVKxq9XR2vmvHbTSOf53Gadthcr5asaskbBQE6jR7Y7HCwstOafXxaOsDEQQjXTYdvKTyi0JvnoIbFv8esahQVf9MBNJlmNtUCxEQVPSaQhsOlFgYUYio+A520x753bnPp62NLHjKa7aX/f7vL0q6Y9OL0ynVQgTqWKvxQOW06DHEBLAzp7FxapsUItz6ZcbiLYH++NP9rdQ/HmkX/Mh8X2w32pKFXssgVULEvJXbw2yoxiv9LHWs2WigJc7UBZuC5+WoDtlOuS+FCKxVgfx0kFOLyWmbIFhgFIIMWogAK8lXizkoE6MQZGjVe2qw7tEIEXZckL+bEIH6YYF0uyDFEsnG3Ic4sm7bIduPnkLKTOP2nUIEhQg3+0jlOQoRdleKynMskx05Xhxtco0AONbw1rXZZsxbrgOc9HAQyvD000+HpcECrDJg+iU4G+Vb35jyxSxLTr8EZ6XdYsdmGrfvpjO7T58+gTLN4xAFpGNR1x3O3ueeey6snnZlRnJsIw3e3NZh8eLFwXzdhAg5XRXKwLQ7duXbHbOzASxSLoPXxal1/ug3HbA4uT5ubjFSA2Xhg7e3tbPZbyEiFvtEXePpL9lWP4QIzPkvg93vEGVCsNBMsbVbJyVWHrpNiRYiUGcZ3KatwvRTEAjxkSMi8HvVAaNE7Jz2aA+EThnkGjF2vw3NQG/laCSMUtHHsZXXCz+ECHMKNohO+jcjy+V+dOJCtLz27NkjTSamfQoRDs51OuCcHXBubPC2f/2BOQHhwW30g1sefp97sMuVOrmNRPC7TOQHsQMjRsxRJIkoi3nGZq/kRm6x2kAipmeq+brVQZxKp5Is2xQi8AY83g43P71HLwg6iZFeOvzxdvr0RZttP6s2h94IxJOMOSJC1gVvxGPxYukM108/mN5HxnXal/XCW0RwNtt9ps7faMnvn4++rboMmR2YlgkLIe8+eDKwkLAuH9tq9d8NpEmVENFr1HxLncEA61PogHZOmbfB8tm8KzTM/dDxT8PSmxwl+x4j5gbi62meMAUTRgpAFNJTNmH0AASFMNHmmR6WspAGo1+wgDQW5t554ERgMXBdd2yxoLeuTzRChB0X5OMmROA81uIwA9YK+euDrYP10PWx25rCgcyr2/A5nvKQ+Zr5cY0IChPSPlK5TyFC/ror3360Tox0iu/F0YYRBTLA4We2AXO364CpkXBevlHvNGUO3tjVAc7rli1b6q+BLdZuMMsyHbJw9mGKFjlywkzj9t0UHJyECFQIogPahTenZcA8/W5l6HORHNvmHORYs0KndRMiXnvtNVmdwD5GeGB+/0hrXpg2gGmbZMDolkh56DrqrXyb3W6Eho7ntDWFCIhWcDibH7PdTnYWq33G01+ybX4IEXPmzAl2C+wwHgd0rDx0m+IRIpz6Uk77hWm7ZIAd67K9brHOjQ5or1M6s2+whomOa/429HG9xToWcsQYRlfoc9h6FSJwTTNtW3/Xa2YgP4xukeWhfRAusTA5RlPJsrmfODECU+bFGyhEUIiwvPUeq1OO6ejQpQ3QBiqTDVR9+3xgnZl4b8I6/ba9oQVxU+lMsivbFCJurNXRkwNVOvzd1mJ4unloCDV4uAkRun54gx4OdqwbIAOc3TqO09ZrvWT6pj0mqcKi0PRGsky5X61Br0D56SREfDA/NOxf1tVuv6DwYkR+UojoP+7KKJ5+YxcGs+s+fK6q3+a94HctEDXuOiF4DDt6RAQ43/9ib4WpvSIFjMDQ/ZIMIeLWJ7uEVanPGKvgputjtzWFA5kZhQiKCHY2k6nHKETIX3fl289kh08kRxvaBjFABnOKnieeeEKeDq4jIZ01WPPBznFqOhwxBYsO69ats3WsIR85AkDHxxbORzjl5PQqkfrHqxCBkRg6Xzj9Dhw4ECz61KlTtnU1y5aObYx2wBz/+IAxHKBy/QtkLkd7uAkRKAfOWkzXYobc3NzA4rx2o1KQTtoA4hYVWdfnlA5isz1O32UeeCvfKZ7TcVOIMNvk9N1OiIjHPuPpL9k209mN9snzXvbXrl0bbDam3vGSxi5OPDx0fvEIEcFGGDtYsFznD1uWQYqM+L3CIW/3kYKZXB/CTShEfhB2dJDrKsjfBsQ1/XvFiC9MA2W+GR/rYtW6bLst+ktzwRZlg5UZsCYLrilvvPGGJb5My31/xAmsiRJvoBBBIYJCRGs6kCuTA5ltpb37ZQNLdoTmtY/3Zpyu0zLBKZYqIaL6C70UHM/6gxEJppPuqbeGWtBjtIYZx/werRABZzIWYtYBU+207Tc9sOYBtjKkoxAxcurKYBWx1gYWenb6YF0Ek5f5XQoRGBWD8xAVdNhz6JSSi09rYall7w90lMBWCxFYgPrU2SuLWuPEsZPnFUZaPPnmUGU68pMtRGANEjNgUW/U2eTi9B2ilN0Hi3k7pXE6bvLgiAiKGU62kuzjFCLMK0Xl+p7Jzh3paDMXq9btggNbhv79+1scXVJwwLRMegoUTJMiA6Ze0nnK7datW2W0wD5GbDZo0MA2vk6L0QJyYV6ZCRzqeq0HHd9p61WIMBfdlsIARkggH6cy9HHp2Jb1NfcRTy7gjfSyPMQ3F39GHAgaciSKzBd1RF9hkV1dH2ylDcj4en/Dhg2W+DKt074cMYI3+Z3iOR33U4iIxz7j6S/ZNj+EiM2bN+suUXCKy/yj2Y+Hhy4n0UKEnDoKjZaLYdeuXTvIwdyRU5lJG5w7d64rLylaYDFi3c5Ivw1ZPsRRfe3T6b2OiJD5mPumEIG8MS0XhFq5PoZMhxFiWjTVdeHWHxFCczRFKMnfyz6FCAoRFCIoRNAGaAO0gRhs4J0Z1jV0vNx0neLUbDQoaqdkshxNqRIiXmo/xoJLO7TNdmflhPph+Ya9ETlGK0QMGL84WI+cvEL1r8faB8t4psWI4DnsxDM100BRTl5BkTId1WezQqM/MGWQ5iAXZbabgqhFL6sAAGe2ThvLVgoRWKxb57Fld2gIuBZuMGJFr/nQYWBoiiiw0kKEuXYEBAidJ6ZrkiGZUzOhL0uFACXrMXjikmAddV2TsaUQQeEhGXYWSxkUIuQVovLta8dEJm6lo81JiDCnv5EOcjjf5ZoGs2fPDjrxwEM6xaWTULLCFCRmWLFihSUfGV/u4w1oOEXhpLVzysmpjWQ6uR+rEGE6S+Xb2DJ/ue/FsQ0RxW4UghchQpcFphiJYFeeOX2MtAGzH/R3cxSMLsdpi7nydXB7G90pvSlELF26VGEufvODNspgjoiI1z7t+MnysO/UX7JtfggR+P3oYK5FIMty24+Xh847HiECi7Rj3Rnzg+mJdP5YO0QGKWJ6FSLQLzqsXLkymLcuQ2/BRAoG8hrm5beBMuS6EjpfbGW+bmtEYD0Lk4f+7jblEkQK2LydIIu1WewWKpf1437s4oQU9LSdRbOlEEEhgg7IGByQfr1RzXz4dj5tIHNtoHav7Gjut45xMed8LI6fZKVJlRBxU+1OCm/w67B93ycWEQDtb/i2VawY8cHyiCyjFSLk2/3HT2VZBAKTTTxCROs+03RTA9tHXwsJBtiXCydHI0SgTli7QQesyYGprbT94G19cGvbd3rwmD5nt5VChByBApHADKOmrwrm6SREyHbDiXLH092CafDGvwxSiKj7lnXxawgasr6RBBrEdVsjYsWmfcGiPzmdHVgTRR+AXVap191Sniw7UfsUIihEJMq24s2XQoS+OlTObSY7c6SjzUmIMNcMkNOkmAu94s1jrLGgP3LRYkwbdP/999s6BLGOgAzPPvusbTw31o8//riaOHGiwhQlOmCKIKdFfXVeqRIiMA0TptvBR66pAE61atUKa380QoRuG0ZNoC+kMAA2WItDx5E2gHNwnvbr188yRVNBQUFEjjo/bHfs2KG7QNktOC7j2u2bQgQc+XbxzL4zhYh47VMKEdH2l6yvH0IEpu7SwesIHFkH7MfLQ+cXjxDh1Jc6b2zNtVLklEdwzGPxdP0pLi7WWAJTE+l8Dh06FDyO9VL0cXOL64MMY8aMCcaVvw1cS/TvFfnJAB5mvvjuVYhwSm+Xp90xjHJq1aqV2r9/v6yWmjx5sm297PLgsehECfO3ZAHv4QuFCAoRFCIoRNAGaAO0gRhtoPBiyMHr4Z5rG2XmYm+LLMfrKIo1velsx9Q5hz856/jRTm6vDn+3NSIwZZUMWMMA0wdh3YO9h09b3v6Ds12+Te/UXq/10unffW+erIJasm636jp0tpq7fJvlOL7UeKVfwDkdyxoRptMdjnQszL147a6w9SmiESLQDjk9E+oJR/q8lTvUjMVbAlMh4VhZeblq+HbkNTachIgbara3TGEleaAOTkJErcYDETUYMLUTpmaCyIH+lqHbsNACzxAsZMD0TlMXbFIvtB0V6IN4hAhzYe3XO48PLLgtR6UsWL2TQsS9FAb0daKybylEyKtR5dvPZAeOdLQ5CRHyrXNTTMB86tGEd99919YxhrekZXAaXfDmm2+q3r17Bz5ObyGbb6pGcvKZzmynxarNqZniHRGBNmvbwTRUckSH3XRGTkIE5q3XTLB94IEHgvnq/E2nmSxb2gDqoEc/YAouGfDWts4v0hYjF3RwW88AggdEKHxk/n4JEfHapxQiJDMv/SUZ+SFEoF9kkOuHyLLQ15optk899VSw3+LloctJtBABcUD+HiA66LLNrRTZ5KgrOYIEIoLdVGbICw58GeT1Qv425PURIw1kucePHw+blgl5+ylE4Hctf+f43Zss0Ea5mLWssxmX36MTHux42Y1Ekbbktk8hgkIEHZAxOiD5JnvmvsnOvmPf+WUDx86F1g5wu9m6nXvrnclJd2hG4zQzhQi3tuCcXsvBq8PfTYhAPTG1kBwN4FQ+6umlXV7rpfOCg12uYSDLLysrl1+DTvBYhAiUt3pLaOFHmTFEArlYdrRCxPUPtlFY28ItHDr+qbr7uXciMnQSIlB/iEQ6HDz2qSUvJyECU1BB3HEKkrFekwJlIR1ECzNoO4hViPjz/a3U0ZPng9lu3nU02A5zmivYrraTZGw5IoLCRzLsLJYyKEQELxmVcsfOQZEpx5wcbbr+WOdBOtMwRY4+V61aNctb8146f9euXcH0Oh9svQoRcpFq1At1kPlgHw46GbB4tRlHfk8HIQL1wfQxOqBt5uLSTkJE69atdbLAtlmzZrbtxfodOsiFwKUNHD16NJgWXMw3v7GIsGTntA+HqQx4w90u7r59odGXcuSEH0KEH/bpJER46S/ZXj+ECNi1dM7DHmQZeh9vweuA+mtRzw8euoxECxEoZ+fOnboZgeuMncCGeFIQkEKE+buA6KXrL7dYA0UH8JLXFPnbMJ36yE8GCJMyX+zLa6fb1ExS/DDz0N8xmkwGc/SPjoc1LnRAe/RxbuMXHkyGmOYu1kAhgkIEhQgKEbQB2gBtIEYb2HwoNPw91hvxDTU7JNWZGa2TKdVCBOr76OsD1PRFm9WBo2cCb+5r1pjDHwsvP9F0iGeG0QoRKL/qsz0U1p+QYeeBE+qBhn1Udt6F4OExH64O1CNWIeLGWh3VvJXbLX+0MC0QHN6YUkmHaIUItAGOe0yDhOml5B85jHCZ9NF6y3RNbjbiJkS81mmcrqLCSBKZj5MQgTh/r9FOgZ1ckwHrS2CdkIWrQ3/E9h4+ZckTC5rvPngyWCZ29KiJWIUIjMbQAZxge7od6FdZ3v6jZ4JrYOg4idxSiKAQkUj7iidvChH6qlE5t6ZzIpO+Ozna8MZv27ZtVV5eXrBTMRpCTplkTtkEkQBOf/MjHezIrG7dumHOMa9ChPn28syZM8MWX5ZiBcpr0aJFWHmyj9JFiABb6biUi+aivk5CRI0aNRT6Roe9e/cqc155kxvmn9cMnGwA51Gn0tLQNKGYdx/l6bROWzi/5dohx44dU5g6S8cHc9iJDMOGDQue90OI8MM+3YSISP2l24qtH0IE8pFv+ePN9yZNmgSZ4Xzjxo0ttrBx48bgeT946DYlQ4jAiCcZtm/fHuCo64AtRnvIEQBSiLj77rvVyZOhZ2T0pXktGD9+vCxC4Xoi83f7bSD/s2fPBtNj/5577rGkl7/neIUI1EtOvXThwgXL9RjnMZJE2iyuBbI93PdXjMCUYbEGChEUIuiAjNEB6dcb1cyHb+fTBjLXBuZvtU4dE+3N+PS53KCTMx4nUGVKe/1DbdTDr/RTt9XtmlQnMBhj2qmHXu6r/p1g8ehvD7dVD77UV2GdjET0LRgif4z2SET+seb5lwdaq/te7G1ZJyJSXhBYbn2yS2BarHRrT6S68zyFhYpiAxQior37V6z4mezckY42OJwxxcipU6csDnHdW+a0SnL9Bzioq1SpYuv0wpv9MowbNy4snlchAg5sWS7yhcMbCyIvXLjQ4hjEOdTLdMqb/ZUuQgTqJR3NeBlALlrtJEQgnTkdFZyzq1atUlizA3Plyxcw4BzF9D2ag7QB861vxBk7dqzsPmUKJDofc9ulSxdLOqzdgREWGI0hRQpEQh3lwrp+CBHSTmK1T+nUlVMz6ba69ZeOg61fQgQWJ5bCEPoSo1jWrFmjDh48aOGN6YjkqBo/eOg2xSNEYD0UXGecPnIKJQgpMmA9CAgS4I51SCQLxJs3b17QrlFX2Lm0fcTB9Q1TVsEmZDh//nzYGjaRfhu4JsowaNAgS/lehQiU7cQDx5s2bRrIF4t2yzVwkP/mzZsVpnLbtm1bGA+5ALjuO279EyMgRsYaKERQiKAQQSGCNkAboA3EaAPjVhTFev8NpFu79WBaOYIrilOM7aCDlzZAG6ANJM8GKETE9SiQ8Ykz2bEjHW1OHYE3b9u0aWNxsGExZelkmz17tuW8yUQ6SfHmMJz/Mo5XIQJp8Lb9jBkznKobPA4npdOUQLLsdBIi4DiWXOUb7W5CBNqDt3OlkzIIwtiBk1+2X9qAnRCBN78xokEGjJaReTjtwzFrOotlPtjHGhLmKJl4hQi/7DOSEOHWX5KJX0IE8oRTOtLc9HDYt2vXLthHfvHQbYpHiDD73/wup2CCiAjRIFKA2IBrSPXq1YNt1nVt3769ZZSAXV69o3UwAAAgAElEQVQYOSFFG5020m/DHPkDcUMKKfK37DYiwq5O8pi8/r700kvq3Llz8rTtPhbWNq+zul3c+iNGYJHwWAOFCAoRdEDG6IDkW+yZ+xY7+45955cNDJkfmpYnlhvxhNnrKERwwVvaAG2ANkAbyGgboBARyxNAxUmTyU4d6WjTPQLnGcQCvGGLBYulY1C3dcSIETp6YKvf2NXnza0ZH4tOyzjRCBE6HdYrwLRPcGTLACcshBG8Pa7jum3TSYhAPeVCz2iXHr0QSYhA2oYNGwbSQ1CQTlCIARA17IQZaQN2QgTyfe211yxvlsMRHmmkiWYOxynexs/Pzw92ExzHsLHhw4eHTWeDdPEKEaa9xWqfkYQI1NWpv3T7sfVTiEB+mIIHowLAUAZMpYZRMDgvy/eLh84zWUIEysNIq549e1qmJUKby8rKAgLZihUrgr8RXT9zi7VusFC3nMIMecCOMZrIyZa9/DbMRcSRny5f/gb9EiKQ9yOPPKKwgDdGGEkbxe/q8OHDCqOR4CTX9eDWH+HBjiNG+MQSKERQiEhbIaL2u9mq2dg81WFyvnphcI7v9by7/Xn1ZO/s4KdKOzpn/XLOMp/YbalaR6td3t4m9rzYD4ln12tmQSz33mCazkNmZ7TziW8cJ++NY7Ima9oAbSBdbYBCRPC2Xil37JwTPJY4x48dWzh6X3jhhbA55O3iVpZjmOqoQYMGCm/DO02blWwWWCfiueees0zDlOw6VLTy4ERHPzs50ytSezHaANPhYOFujEaItm34HdSpUycw5Rmc+dGmT8f4EBzABOtlYPRSOtaxItcJI09iCRVGiNi297j6YP5G1X/cIjV08jI1a8lWdfqsdd4zJ0CjlhT64uSuPzBHNRjk7fNojyxfyqyIjsaHu2WpZTut867nXCiPmddLQ3PUqj0lavH2i6pev+xgPo3fs9rH031D5yoiV7Yp8U5pPxh3m2Z1bN/b4XzQZv3In3n4awedPgi93eR0j3E7Xr/NKAoRfBOaNkAboA3QBjLaBihEuN3pK/65iuxkYduSK6iQN3nTBmgDtIHMsYFJkybF9JCT8ULExZJS9WzLEbYP71j0cMQHKyKC8UuIuHjpcsSydISJK4voXHSYEmnTwUsaU3B7Pj92IWLPidJgPqv3lAS5U4jw1yFLB7c/PClE+MMxWfbYclxe8PoSy85jrw+0vX+l61uvrBffyKYN0AZoA7QB0wYoRMTyBFBx0tBplDlOI/YV+4o2QBugDdAG/LIBcxo5r082GS9EjJq+ytWJ86f7W6lPzmS78qAQkT6Ov5eHWUcpHDtXpt5bXKh6fFgQFBCidTBuOFAS7P+PthQH86EQ4b3fhy8sVHmFlwOfI5+WBRnqvnhtRG7wPOLV6cXRJZpNtFsKEd7tMlq2iYjfaKT1mhW82HjcqVa/l+s9zHT28DsdgLQB2gBtgDaQbjZAIcLjTb+CRvPLocF86ByjDdAGaAO0AdpA5thA7969Y3qyiUuIKCsrD0yD1H34XOX0eaBhH1cnyw012zum7TV6vjp1Nse1YU80HeKaPx7UJ81d75pHIoSIk1llgemFMMWQ3afzB/lhztxEOMkyLc93jfnW/ZguqVbPLDV2WaEasahQYdonzYRChHeHL/jpYDc65Q1jmiusvaE5c+udM1hRiIiOV6rtK14h4pYnu0S8h6Wbw4n1oROUNkAboA3QBqQNUIjQT8mVc0unUeY4jdhX7CvaAG2ANkAb8MsGOnfuHNODT1xCxMwlWxPuQGncdYJrw6o+2yNiHfqOXeiaRyKEiOnrQm/ep9pRlknloy90yC+6nFBnNoUI7w5fChHeWcX7e6MQkTzW8fYV0scrRPy9RruI9zDp7OE+nX+0AdoAbYA2kG42QCFC/3upnFu/HBrMh84x2gBtgDZAG6ANZI4NtGrVKqYHn7iEiC5DZyfcgXLXc++4Nuwfj0R24nQaNNM1j1QKETM3FKvdn5QGPnBA1n43O7Co8qnsMoU1J/afKlVdpjqPnmg1Lk9hTQUs5lxSelkdOFWqZm8sVo90D735r51tmw9dCpaFqXQw+uDQmdJAOjjTdLwnel2pA0Z1FJdcVruOl6qOU/IV5kLXdZ2x/orQsmjbxeAx7Os89Hbc8qLg+S2HL6k729o7GVuPv5L3ubzyYF+VlatgWjmC5PY251TfORfUyt0l6nROmbpUelkdP1em5m+9aDslkGT8/vLQwuROQgTqqNuJLdqt24OtrquOo9vUflJ+MN2Cjy8G+gB1vFB8WW08cMmSx/MDchTifJpbrkrLlPrkfJlavuuienFIjiWeLNfcn7AyxBZ9iT4E48KLlwP5YiSO04iS+zufV+gb2E5uYbkqKrliO+BTvVNoceQW74f3C+qr2163T3ZgH1NoyXDw9BWbBmNZ72jaLdvXf+4F9erwXPXxkUsBe8XoFtiBrge2z/bPUU1G5ar1+0sCvwcIWVsPX1IvDPbOFHXFguYfri8O2D3sH78t/AZ6TC9Qdxj223NGQbAO09YWqbvbn1dTVhcptB92iX4dv6JIVWkXbvc4BoFn38nSwG8dv8XB8y+o7tO5WLW0mXTfj1eISDdnEutDBydtgDZAG6ANRGsDFCLkU3Dl26fTKHOcRuwr9hVtgDZAG6AN+GUDjRs3jumhJy4homXvqQkXIm6q3cm1YVXqdY9Yh8ETl7jmkUohYvvR0MLM245cUnCe2gU4mk2HHJzxTgHz9MMpK9PAIa6DuSC0jvv6iFzHOsDprwMcvMhbvil/+bKyCCBwFKMeOizdES5U6PqZUzLpNHoLBy3iPtQ1S0FQcQpwkuu26LwlYzjn9XEnIQIOYhnM9SngfJZBO5nhLNcB0xcd/jTEa+exkBDRcEiOKnZY2Bzii26rrqfTdtWe0NoXEI3KQxqOrkZAlDDFgAaDcgICTjCSsYO6ayHLfDvfiKpeGOQ+dVq7iSERLdp2y/ZBaIDAogMEE9iXDFiI3I4BbAIihRNHeRyCl1PfoCzYHsrVacYsDY3ggXgIMcEuLDFsv1rH8wFRxS5udoG1I+/tEBKGdLnchvog1SwoRNBhF63DjvFpM7QB2kBFswEKEXZPdJXnmF8ODeZD5xhtgDZAG6AN0AYyxwZSIkS8PeDDiCJAvA/at9Xt6voU52WNiOmLNrvmkQghYsWuEvXKsFzbD5zp2nkmneSoJJz5eLtcOl1xHM5h6QCFg7c85JcNvlUvG4rRBXhDW5clhQgZD/twpsGhfibH6gRFuRhtgHrJoIUIvHEvg3Tao/0yYCSBrou5bT42T2FRaTjUdYADGcfw0Q7thdsu6tOBN+PhrIbAgdEgOmQVlKt7hPNWMk6WEKHrorcQmdDmp/pkW8QZnAdf2ZfYrz8wsuNcOup1OSeyygKjIfR3bHFMv8kPGzorRp1gNAQW8MZIA9nHa/aWBOrbdHRugD+c7DrgTX/dL1gLAvt7T1gd8GCO4xjFEGu77dqn6zB6abgQgXOwGQhAEHRkWLw9JECZtqe/oy0yYDTDjA3Fgf6Rxwd+dEUUQzopROg4+N1JxjgOtnJ0ysjFIQED5zHyAiKGWW+coxCRPqKDthW5pRBBh2K8zzlMTxuiDdAGMt0GKETop8DKuaXTKHOcRuwr9hVtgDZAG6AN+GUDKREihkxamnAhok6Twa5PdONnr3WtA6Zuys0vcs0jEUKEW4GYekU7sqSTvKD4ssLb6jgHUWDWxmJLNjXfuSJgYCogOC51wFQ0+g12TH0jBYehC0JOU3kcaeFsxqgKvAWO9Oab/nCW6nrCMS5HN2ghAuflW+BwHus0mJJGB5Rd9e2QKKLjmFs4mHWAk1yeR3op0Mj6tZ2Qr5MFti8PC40GkYyTKURgSh8wAN9mY6+IMJiiSQeIPs8NuNLfj/bIUhg1oQOc+LLtdvvSUQ97kG1+z3B0vz3pysgExJFBCwXIf9q6kL1hWjAtXuCcHPkCccqsT6TFqmNpt2wf6ozpjjAlE6YJgz2aIyIwLdkDXa78RjD1FKY10wFCilln8/vwhSHbg51JAUCObsFoIp1WChEQG6QQ13Wq1Sb19GIQyeTIpz0nShVGSCBP1P+IGEmD+st66HK5TR9xoqILEQ++1Fc98mr/wOfhV/q53m9rvNIvGPf+F3sH4t5cu1PwmM7HbfvHai1sy8Bxme6fj75tG08789zKvbNed3XdfS0d0//t4bYRy4qXi66nuXWrN6aq/IMDH50P4mhO1V/o5dhGHd9u+9DLfdVrnceptn2nqwZtRqlbn+pqm8+99XsGy9Jletn+X422tvnZ1QXH/nx/K1W7yWD1Zo9JqmXvD9TTzYerSP0PW/VSF8SJVB/JNFKe/6nTOaxt1Rr0CtbFiaVuO+oiy5DtNG3DzYZ1fg807BPMr+oz9muquZXp1HbwRVvd7NH8Hcl22e3Ltur6Y/vvmh1UvRbDVaveU1WtxgPV9Q+2CWMs43M/NaIOhQj9xFk5t345NJgPnWO0AdoAbYA2QBvIHBtIiRBx/FSW+netDgn7Q/Cn+1upaQvdRzOUlpapZj0nqz9WD3de4E/SvJXbIz4RposQYb61DSexDNppDCesDJjyRjomP9occijrN9txXgoR0iGv0+KYDhiZIEdgIA5GeegghQiIHTrAIX7XZ4KDdN6iTroct62bEIH6wGGrP9JRDmetDJjPX5eTCiECoxrM6YBQfymkSJEIdcVaIDognq6/01Y66s01KCBWQTDQAesXIB8IXJqfdn7r/LEehAx1emUH6xCPEBFru2X7YI9mfZGvDOb0ZXLUAUYaIL5uq90Wo4c0GzmiBnEnrQqJahjtoNNLIQIjcfRxbPE7kNM8aeHspaHW3+9bY6wjhczpsChEuPebZJ6K/YouREydv1H+zAIOYTtH3/OtRlrijZ6+KvBs8M7IjyzHI325/iF7J+NzRv7DpixzffaIVG5Zebk6cuKcaj9gRsDRLdv02OsDLNWEU16ex368XMz89PdI9c6/UKzWbD2geo9eYCumrNi4L1j3A0fPhNVbl2O3bdx1gtp/9Ewwvd4pL7+sFq/dpUxhY+ueYzpKVFuICnblm8fgaO87dqE6n2OdDhGFFRaVqHGz1joKEsUlIWE/UuXqNB3iWh/JNFJefcYssOQF5/rFkpAovm3vcct5s80Y5StDw7dHB+ObtnFjrY7Bc2Y++vups6H7DZ6H9XG5rfvWMFmkkmVGajvatmX3sYBgJfPEvvk7shRi8wWil8wD9nj6rPU5GMnKysrV9n2fKC12yjTcT40IAe4UImyMuhIdotMoc5xG7Cv2FW2ANkAboA34ZQMpESLS6fkKf7ZWbd6vpi3YpOYu3xb4Y1R80dsf0UQIEXg7G85Lu49cPFc6yU0hAo5gGTBNDhxtvWeF/pRjmpzZm4otnx3izfqjZ0NvgkshYtjC0EgJ7bzbfzL0Zxl56uN66yRE1OqZZZnWB45VHJPBXLdB52lu3YQIHRdO9g6T8xUWoV67rySw2C94yyCd0pKxFGASuUbEpTIVxs+cxgo8Zd9JIQhtkVN46bbLrXTUm0IE4mHNBB2wL9Pe1+m8wpoWmJYJ6x5g9ICcFgvpsBC1ThOPEBFruyO1L5IQATFKBr2Wh26T0xa/O7QXv0fYDmxLrtuAfZ3WTYhAHDlFExYHxzHYrgymwEIhIr2FB933elvRhYg7nu6mLmHOs88CHNJ2zr51Hx/UUVRRcYnC+k6IZzpPg5EcdpyEiNnLPrak+DQrT11X3XlUQzTlwvmOt7d1u0wHqp0QES8XXZa5jabeKzfvD3ubXzqOoxEihk9ZbuFr96Wg8KKCIKTrnEghAqNZIbhECoc++f/svXd0XEeS7nl2dt8fe/bt2Xe2pR6jmfdmZmemzUyTaq82027UUqulbplutSTKS5T3pCSKpEjRe++999577w3oPWHoPUGUtwBizy8LWZV1WYWqAkCiAGSec3lv3ZsmMjJuFfh9GRHXJVWusHwhIvAqcZZH3xwQ16HWpT43NCLCnNuCtQVJ83K+R2bdVNeaiGATEt7OmQr2+GbHiUljaj3a890nJCwRkcliG/fzugI0bD8WHLM2YG3A2oC1AWsDDccGmjwRUZs/7+4EEbFw1+1AvgauzLMJkmdLRCwvSHg8ZJq3ubM+ExFhgq0AsaacXKcjInhmhhVatDsog5clQGD6Nb0XnP2anzMREa8NvXVbDoRUOhi4tH49IlIREYTmyaVkyhORCag3PWPI4aD13H2uRwJGaK90Mpk5DWpDRNR03pnmdyeIiPk7A0n5OlLphpBbWpc1ISLMpOYQibovfbZEhCUi8g1EM0HByspKcQKpT380LOlVGTMn4a3gBNY37Douq7YeSXs0f7zDbcAioHQqYPmNDulByOrGPXcp2YMO4Ret2x8f1wmgpiIiWKPa6CXdGlcn994jJYL+zcLOcLOvmhAR7QbOM7sUvC7WbD8qExdsVbuczTF9gZCQu4sxR8/aeNs64imrC14nqdbaaT+m/Pqa9TALm00AutE5BItZjhZevI2UMu0FmVLJoe9lksfUKeC3bpfq/FH3ZO8ZvAWcpTpvnnwmIsy5r9txTMrciXCGeo7Ykl5D53t08MT5anVHaDfavtdliu5OnW/c8gi53vpPWCU7DxQpjwhdARv72XOZPUO0TPZ85wgKS0Roq2yaZwsaNRzQyK6VXStrA9YGrA1YG6grG7BERC3+7mtoRIQZJoYkzTpxcKrz1uOJnfCZiAgz14PpOaAB0uqICJN4uOaqUDLpJSH3gO4j07k6IoJwOfStC0mYR632yUfjXSq3hr7POR+JCGfoIxJYp1ozfY/kydXpKxNQz9rrQp/0RQ4SSBJd9pdEBO+Rd0aXqbO+z7muiIiazjvT/OqaiDBtmPmv2BdU3gsQQniu6FJbIsL0iABTdHpqWCLCEhH5Bpb98oWeSeFl5q7aEwcbkXXllkQIRMDKB57pEn/uBNazCSfjnH+HwQv065d0Xr75UHwcZ5tM45LjAa8KXQjzSC4C+nECqOmIiNroxSmv/pxJbuL8bylIhF9CfvIA6PYmaJ6NRwShg9zeROi5i1dvySNv9I/3R7/kZiAcji6QFHo855lwSbpABjifZ/P5pTZjdBfqjLermceBfCEmCUSlbiOXJI1lEhHIlM246erkqlPdz+9a9kuah/5w9aZb0uVCyWciwmlPhM76oOs0PS11BozW88/2PdL19RnSQZdwJCq/erFnvE/qtO41Uz9W5zb95iQ91/3Y850jHVLp1hIRSWbZ5D7UFaBh+7HgmLUBawPWBqwNWBtoODZgiYha/MnX0IgIJ1CpE1xXB1rzLBMRYQK/JIp2xtSvjoggjFBFAqdI2lVuJlHOJGN1RIQzBAoEhO6PcE1mqU1oJrw3zE2n7GDX43B2JvXWQHLSTvcUoZlaDEgOtTVyVXK/5hjZXJvrlSo004WbCcaBMFb0aeqX5OMkddZjET7LLHUVmqmm8840v7omIiCGdIGg0XrhbHqE1DY0kzNhuDOXiPP9tjki8puYcH4vaRvK9pwK0MnHe5MWbotPCXBQJ+V96PW+wq5kXYZNW5cECmYC1rOZ676jZ3T3gleALsSnT5fgNptxJ8zfortSZ5I0I08uAGpN9ZJu3tnI7QSre41ZFtd5rqB5uwFzk3TwYbdp8b5MGZduOBCvBylBAmHzub6uCyLCBKIhiLSt6TE4E5bLzH9wovhykjz5QESMnLkhrrMjpy+KGS6UnCrmfPS1c23NfA3Z2IbuR59NHdU2R4STiNBjMDdd8KbR93N5j3QbzqfOXNHdyfb9hfH+dB0IQ+owNw7eQf3Mnu8u+WDq2xIRcbNtkhcWNGo4oJFdK7tW1gasDVgbsDZQVzZgiYha/NnX0IgIAGKSIesCCG3GmQegnbU1oABzE0zNRESQN8IsbacmkugCWJvAtpmsWo+BHM5ypez2pNe6fqqzCZRDhph1+i5KhHuCKCAPhX7Ojn6z1IaIoM8b7gSwRh4KPQ66deZyyJaIoK3ZL4C2OQfG6DLbo3bfU1ePme5sAvUkpn66b0IfTi8EyBP6WXsofULy0auT198kInhHdCGcEImdTbmcYCyf9fOaztucXyqihX7NYq45Y+eaI8JcGzO5OsQUSd91qS0RwbsUiiRe4DUHQ3HSjzmZYzGmJSIyvwva1urj7LR9bSfZnk0gJ5+vyflA7gddRs/eqMC/mct26Vvi8gSEMErmPGoCnprtH3bsKocsMJMXfzV0YdJ4um024zpBeO0JkAuAWlO9aDmd52zkZje9uRbkz9D95EpErN91PL5+6DVd3o0XP0/2Umjbf258TD0259oSEcwNMFuX1duOpByHsYZOXaurqfODr/aJ161vIuLbj7ZLIkrw2IAI0CWdN09DJCJM4uh6qSe+Brm8R6YNkeheF9bx9fbj432a9ex1/ZEOqXRviQhttU3zXFeAhu3HgmPWBqwNWBuwNmBtoOHYgCUiavF3350gIrzBSjl/ozztMW5tLAdDTXJEALaZ4ZmYOiGaAMgBNQlZRGGTKoC0BucyERGQGZ5AAiAFcN54JCSAsmbSXfpORUT0mn97DoQZW2IJerUMmc7VERHvjUkmG0giTGgm8nGQC8MsI1YmvA1MHZshp9Ilq0bG3acTgBv9nrgQlaV7g2KGr9LjZUtE0K+TIIBQYSf+4j1BNYbuc+bWzHozgXraQUaQfBqyAXvQBeBcEwdj1iSTDYDew1f6ZMORBEGh25k5Kpxre+pSVBEmJHZmXs7k5ITQwm40mVWTeZvzuxtEBOGrdMH2WRP0ZSZ/57mZd6UmOSLQF7kozMIYjJfKviwRYYmIVKBPfdyDfNAFsJgwQSbgO2DiqtsAQyewTkLaFp+Ouu0gz0SqOY2YsV4PKSUXrqs6JthN3PlU7ZzjpgoJZSbYJlyO7idXALUmetFjOc/ZyP3KF2PjOuGCnfe6n1yJiOLz1+J9FRw9E+9H96fP6M8so2YlxtR1OJtrg22Yz7K5htgxC+ufrh0hs8zyWrsEYG3aJTKl6yOb+7nqlD5faTsuLho5NgjjZcqbzpunoRERJHknHJsueM5onTrfo0GT19z23uvvAjM3zPOfjdbdxc+855/2nhUPn6bHsOf8ISMsERE31yZ5YUGjhgMa2bWya2VtwNqAtQFrA3VlA5aIqMWffXeCiMgkzrwdMaDZBMmzTVYNkAmwTPiY6srZ6+Vi5hnIRETQL2FhjCgbSd2b4YpSEREQGSYATmNn2BnGqO6ojohItVvcFNAIYa2IGj2OqeNsiYgPxiaHKTLHMfXI/VyICGSCZDB1afbNNf1rAF/PIdXZBOpNDxmzP+6TLFq3Zze+mWfDrGvqj/umDHhbBFMkuMYThb5ZG4ghZ8HLQo+d67zN+d0NIgKiK5qIZpU0FaduNDlQUyLiz31K5WpZwuvGHIwcFGbRY2k92nP13yF3Wz9NxSMCwO/Hf+mStFvdTExcWuYVQEknMOgE1k3bNq+vXHfd1pZd5ZeuJQhoDbg7cwj8/s3knAbI4BwXwPOxtwfKH94ZJJ/2mSVrtx9NSvxck2TVeq410Ytu6zw75TYJFPRLTP5DJ8+bqpN3O0+J6y5X0NzMD5Fulz4yshYR4wty/uq98THNOdSWiHjivcFJc0vn8cKYLVqPTKpr5gowiQh/ICxXbrhSHq16zUw5D3NOpk4JS5WurymLtsf7MpNtE1qM/r77ZMckT5ZUc8tnIoIk77xDHKxTj9FLhWTpZqkuWbVZz3kNqWnqHNIBssZZbrl9Kol6qnfebG+v7z5BYYkIp7U2rc91BWjYfho+OLZ06VL19xUkfD4dFRUVEgqFxOfzicfjEb/fL5FIRB23bt0Sr9cr4XD4NpldLpeUlpZKeXn5bc/0/GhHf/TNNeerV69KMBhM20a3dZ6j0ajqA3mdz8zP1GMc5ObM3KqT0Wyb6Rq90GdZWZnSTzb1A4GAasP860oOxkUWt9sdXzP6Z+6Z9JNJ5lTPtY3cvHlTzUXXYTz0q+fG/JgvcqEjbASbyrTe1KM+/WFTHPTDffStx6vJGZm0HMhp6odnyMYYnBk/1RjcR99m21T16utev379xP5G5N9vhCUiavH3XkMkIgDbAH8JV3SplB/GhALwiGD3vhmuifomgE4YpnSA3eeT3apP3SO7w9GRuWM8FTBMf5uPJXbGQYSkGyPd/eqICNowJ0gcAw+RUm+FfDndLWZy5qIr0fjYNSEiGKvTLI/gTaALemCXvzOXQq5EBH1/OM6lPCDMxNGMtf1EWMyQSOn0xH0TqC8oigg5J4JGyB+AbpNM0H3hxbDrVGL3P/PDwwHSiHBYumiyTLfrMMOdpA9szsxPQnLr0w4ywvRMoZ9c5m3OL5W9Yf9mqW1oJuRrPdEl2K0ukHJ4BX08PpmYQhfUrykRQVvyqjAvbcuQHbw/kIdmsUREfhEPrJ15NCUiAnDPGQ5H22rP0Yk8BSYI6ATWdX3nORUR8XKb5J3/gJ/0TfgeQsDoosNE1WRc+th1qDgp54FzJ3e6ZNXmeLnqxWxrXjv1hecJZAGHSQTouW/ec1KRBLoPEzRPF9Nf1+VsJqGel4Zc0PUJvaULCcr1ffNcWyICwsgsJMo2+zevSdJtls7DFsXrmkSEWcd53X7QvHgbs2/z2tSps735efH6/aovEmubobO6j1oaH8NM7H7gxLn4fT1ePhMR5lxTXZOrwQzt5XyPUrXR95xEBPp4ttUIOX32qq6SdMZuyUdDwmytO3u+++SDqXNLRCSZaJP7YMGh/AOH6mtNICLysQCwnj59WlavXi1LliyRlStXSnFxsQJvN27cKGvXrlWgPsAwpAJn2qxYsUJGjhypQFzuAeTqAuALmHz48GHVftOmTXLu3Dn1GdD0/Pnzqr4GsOkPMJj+NVgMwK3HBEg+ceKE7N+/X4HcjKUBZE00MDZAMMD3slElG98AACAASURBVGXL1LFu3TrZuXOnIj80YM4YHIzJPd2ez4zNWY+LTIDQunB/69atwnwYh7b0RT3amoXPx48fj88f+akLmI3sXHMGDKcufSE/14zDfd2/rocsjMWBTnbs2CHz5s1T+ty3b58UFRUpQJ/6zEMD6PSp58EYPNP98EwTDYyrD+pQFxkgdQoLC2XYsGFy7Nix+DS1DAcPHlR1GIN1njNnjpo79jN37ly5du1aXEemfvWcsb1JkyapOc2aNUvZILobM2aM6gdZaYec6AUZ0R/t9T3mTD19T88JMg0bXrBggUCkcJ95Uf/MmTPKPniOndy4cSOuG3N9eB/27Nmj5kE75slz5EB/9Mc9xjZl0/rT96jDwWd96HkwP90H51yKJSLy83fGEhG5WLGjbl0RESY4dbev8ZBoObwsKflwbWUAKH1t6C0hETQEgAlyQxik6t/MnzB+Xeo6qdrleu+hzjfl1aG3bsuxkGs/meoDdj/TL6GHTPVzfY5uAfAZI9e2qYB68hnQ3596Z+6PNX1jeJk83jNzXS0b8r4w8JYiLXS4J/2MM/rCe4KwTmYibLMO17WZt7OvO/H5qd6lSjep5ljX4z3c+WZafdb1WLa/ZBKhLvTR1IgIckCUuRM5Y/g5JazR/U90SAkIOoF1gGqSRDsPwraYoBbXZuz5MxdvJD2ftmRH/JecHeqQE2Z757jxyo6LOSv33AZmOgHUbIiIXPViympeZys309hxoDCJQKEfEzTPhohgh7kueImYspjX6NdMSj575e6UdWtLROCxYhYTxDfl4dqZt4Jd9LqOSUQgNwnWUx3pcl3ofjibOuU/W6n64Z72EjFzj1D/Vy/2jMv1UffkcFLOnf0NlYhIpUfne0Q+Eud7rz8/8EyXuI5M3XON5wseJuaaahsxQ0E529nPd5eYsESEtsqmea4v0NuOm3/AVL4SEQCh06dPl//8z/+Uhx56SL7//e/LV199pQBlwFuOK1euqM8AtxcvXlSg8xdffCEPPPCAXLhwQS5fvizXr19XgCxvOjviITWeeuop+cMf/iAvv/yy9OnTRxYvXizf+ta3FIBOu0uXLilAF7C4pKREAemA1oC0jAOoTb1Tp05J+/bt5d1331XgsZaHNro+f1dwIMuPf/xj+e1vfyvPPvus/OY3v5Fp06apegDN9Mk88MzgoD1AO8/oF3CdsQGfqYt+dN+QD6tWrZKFCxcquZD/7Nmzqi79aPCe+vT53HPPya9//Wtp0aKFfPLJJ2o8wHKIGPpnbtRDDsYEyEaPjIsOmYuWQ3s/QBoxJnOHNJowYYLs3r1b3njjDQGQ5jnzAHSHDKI/rtEpBSCeOWp9MzZzZCzkQg70Q1vk4T51mfcPf/hDMe0Y+dFx27ZtlR4B5U+ePCnjxo2Tbdu2Sd++feWFF15Q5AUyo2PWWuuMvhnjyy+/lEcffVSNNWLECJk6daoikn76058qXWt50D+yMy59aPtBN9yjnl5D7jE3CCDs+fXXX1fzAOSHzEAn3P/9738vL730krz22msCcUL/9IPe6Z/1GTVqlLKnzZs3q3lqe0UvjMG8mRu607aj58ZzZGVN6Ru9co28uj51kYd+WS/WI5diiYj8+77nN9gSEblYsaNuYyAi6gJQow8AcXa165A73AOMRUdmYYe4c0xC25ghbACsnXXs57oDQlMREVa/dadfq0ury2xsoKkREYB7AyevNn8OhES86UA/J7BuhhpK14b7hCEipI4u5C/oMnxx/Ji1Yrd+pM4tv5yQJINz3O37C2Xj7hNJoDINAc6dcjgB1GyICPrIRS/OMfVnp9zE38crguNaqVsI8wMo+2q7cbfJTR8maJ4NEXGy5Epcj4R80nI4z794oUe8HhfD0+RuqC0RQZgrs4yduymtTBAPZiF3hpbbBK1TrbGul805V53uPlQcF+vGLU/cZrHf3uOWx59x4fTmyWcigveRd4jDGR4s1TtS0/co3ZpA9qFDdGqWdzpNjq97urb2/p0nJSwRYVpl07u2hEB+AkT1sS4mgJtPbwLAOMDxz3/+cwVqAyy/+uqragd8165dpV27dsoTAbD2iSeekA8++EDtDgdk+/a3vy1TpkxRBAFnAF4KIC51ISAApjX4DJj9T//0T9KmTRt55pln5PPPP1fg9+zZsxWg/fDDD0vnzp0V8QA4/fTTT8v777+vAD1ID8b77LPPZOLEiap/+ujUqZPqg7EhAAB3v/GNb8jAgQMVoAxhAti8d+9eJSsyPf7442psxn3xxReVdwdeFH/6058UgcKYjz32mLRs2VLJr3fRMw9AX2TctWuXPPnkk0pXEDiA2oytyQgA5e985zvyzjvvKDKH+gDQgNmA88yV/iER0AdEBUQAfdNm/fr1StePPPKI0hXtmANkAKQDMgL0M5/JkyerOf/yl79U93v06CGffvqp6rtbt25qrgDdFEBzvFmef/55+d3vfqfGPnTokNLXX/7yF3nvvffkV7/6leqT+bRu3VoRSqw384FM0gWAHfk+/PBDRQDgLbB9+3alU4ioXr16KT1CBL3yyisyfvx4RZ6wboz90UcfCWPTN/pgPJ6xxozTrFkz1Q5Ci7ni9cFcWTPW6uOPP1YeE9gVOkV++mR+eK1wDQn0xz/+Uc0X4gAiAqB/y5Yt8h//8R8yePBgRQ5ABkA8QDJh68wL4gtChbGwW/rn+YwZM9TaMwfsFG8RbJJ6yM73C7YNgcb7w7uAviH81qxZo2xd2zX2yXjIO2jQIDUn7CSXYomI/PydsURELlbsqGuJiBjgyG56HcaI3AIl18qFZMYBR24AknDrcEQAdX0XelXCZdNjglBB2YB4tk7NwV5LRNRcd9burO7qygaaIhEB6GgWJwlggn5OYD1bIuKL/nPMITJeL9t0MAmMrG7c9TsT7tbRaLn89tU+SW1rCqDmohdTR+Z1dXKb9dJd5wqaL914MK5bgOYf/KlTki70OO92nhyvx0Uq4Jm6tSUi6AMPG132HilJKQ/1Ji7YqqtJRUWl/LxF93jd+iIiHny1T3ynZFy4ai6c3jx1TUSYoY2wDb2e5rl1r5lJEpIsWj9PZ0/ffaJjUng0EsmbYZloX5P3iPwThNjSx4+e7hyXRcvkzBFTW6JJ92vPtSMrLBGR9Bo1uQ/1AXjbMfMTlMpnImLs2LEK4Ab4xyMC0JcwP4CpANOAsXhMAHoD/AOqAz7fd999aqc4gDM7vCECKITVgTjACwJwGYCagx38//iP/6hC/AC4//u//7scOHBAheWBAAEAZxf88uXL5a233lJgNR4ZgPDsaIccIIQOu+bpHxkAb5FVEwCM96//+q8KYGZ3PHV/8YtfKHB6wIABCtiGmPi3f/s3FdaIPgCsAf/ZlU8IHp4DbAPmHzlyRO3aZ256Fz33kQnyBh11795dtUU2dvhTF7AbTwE8QiAsIHAIFQWJAKHCGN/97ncF0gA93X///UJYIsBszh06dJAf/ehHigTgWe/evVVYqK9//euKDAG4higCZAd4R3ZIA+Qi1BC6RDeMD+GCPMiFpwDhnPDWgED53ve+JzNnzpSOHTsqMoAQSQ8++KCSF4Af8gFZGMtJROA5AIEAYA94jsfChg0b1NwYo2fPnvKDH/xA6Z8+ICnQK/NnLVnD0aNHK/1rIgJPFtYeIgJbBNhnfdA1hAbzBLxnLSFlsF2ecx+gH8D/7bffVoQOhBPPIQIgJCDINBEBoQERsWjRoniYKrwXIBkgBvBk+eY3v6n6ZDzmzrrgNYGszAuy4mc/+5nSH7pkLQhLRb8QL+iSNeT9gGjiu5lwU3jpoDP6Ql/MjfcBOyH8FWuUS7FERH5+51siIhcrdtS1RESCiJi4nph+DgUZH4+ci9wWymdZQSJWIlVveiqEZLx1BfTZflKDxpaISK0Xay9WL3fTBiwRIXIniIhdB4uMX57MlwDPJmhZHaBPrgn9n0h6XrLhQBLYWRMAFRCzIRIR73WZkqTcdN4tWwpOxeuh61SJydFBXRARkxdui4/FBbkgnCAxQLiZswKPGbNOfRERQ6auTZI9mw/m+1PXRIRJNJH43RnCDJ2t2no4SUy8UrQu0xERPMdWzPLloPnxdjyvyXvktMc3OkxM6lPLVVrmjQ9NnhR9355rRybURn+WiIibZJO8sKRAfgJE9bEu+UpEAFCzmxud4BkBuArQDpkAAAuAjlcDoCqAL7vuAVMB8P/hH/5BAbKA/YQm0n9DslOe3eOA+4TGAeDlOUQEIO3Ro0cVePsv//IviuQAJAaY5wy4TF4B2nKwU52QNgDZAMTsWqf9kCFD5M0331RAPZ4CmojgOUA34Cw71QHQAYnJ7QCZ8uc//1l5IiA7QDugPYA3u+8B4wHT58+fr0B9wGjmitcIcyOsDkQMHgyQMwDShBGiHwB/gGUIFwqEBDpk533//v2VTJwhXAgdhV7ZLQ8gTl8QMADZ6I127PZHbnQOiA3ITj1IFsbBOwOAG28BAH6IGk38IC+gNkA//bIzH/nx7IBMAehnvQlHBBmCpwIeHXxGt5zZsc+Y6AYZITMA3007hnzAXlgH1pm1gmyBZMBzAEKL/iGckJV1Yp2RCfvBmwCiCQIFIoG1w8sAkB4PFQgk+sFrAcCfEEmA+ISjgqxifSBy8OCB4MFjAl3hVcEZ4ox1R5dcQ5xARLA2rDsEDzYPecXYhLWCKGEMSDlslXcDW2J8cnJANkEcMG/6xWYgTXjOGqA/dIatYqPUxTtEz2Ho0KFxu4FwwN4gTmjPeqFHZMylWCIiP39nLBGRixU76loiIhm4JMQSya4J0UQy5Qs3y2X94ZAMX+kT4tk7Qb7Fe6p+iCKVKqH126PKbqvjbGM/J+u8JvpYfSAkZb4KdZBQuSZ92Da1Xwerw6atQ0tE1D0R8V+v9I7/J4+f6w27jkufcStuO4gvb5aOQxbEAcnqiAjANjNpMLvpTbC7JgAqfTZEIqL54x3k/OXSuBoB8N/qOCmuR+ZF+CCzzFq+K+m5CV7WBRHx6FsDkxJzn79SKg+93jc+JsmgCbVllla9ZsafI099ERGmLovOXbvNZrUdm2HHIAu0DuuaiCCJvFlGztwQJ+y+/Wg7wfshGIrEqyC/loVzdUQEtkOSeV24NnPF1OQ9+lmL7hIKJ/5jevjUBTGJEWR6t3MyeTZ+3uYkmU357fXdIyYsEaHfhKZ5rg/A246Zn6CUCeDm09sAcM7udcLdkAwaEoBd5YSQYUc7uRkInwP4rgFjdqZ36dJFgcbsIIdAoJ1O3Au5AZDMrns8KgDcISsINwS4zs509AGpgccBoDxjAn4DSAPsQzzQDuCc/AbsFAfEhhhgfE2SIDdJsQFvAdsJiQSQDKCMtwLEA0A7Hht6tzwA8k9+8hMF4ENW4AEAScH8AaWZNzvx2UlPW+3lAHAMmQCoToJm5gcIDUCNHHiKaB2QW4C5IwMgOWNDJADqQzggA8/QPZ4bzBVgHLAdcBqgHL0CqHMAvDNPwHfCOVGHZOGQBhAXgP7Upz1EBGB98+bN1ZqhEwr6QS48NSA8AEpZD9YOoJz1ZW1YawgXgHn0B9APWI63Ajv4dYFgAvSHeKBPPENYO3TPWrNWkB6A+RAjkBkA8VwzFkQE9dA3+qM/9MTaQ2hQD9KFuUD04AWC7iFz6Jc5YJvYIIQM86EfdIqc9IVt4RnBmbXVIbxYS+ZIfWwcWUiazbrQF/PFLvBwgEhgjqwDRATzRC8QdhARECycNYnyz//8z4pMgRhBP6wRMjMvPFaQC08M7Brbon9ICIiMsrKypP/raV1Xd7ZERH5+51siojqrzfDMEhHpgUSSD2cDtOIBkYqkyKatrZOdjq2erJ6sDeSfDVgiIjci4tylm0IYl3QHceAHT1mT9Kv9xHtDUgKNAKnkTdBl//Fz8XqZiAjAbggIXSA7NGjpBFAZI5282/adjrfLNyIiEi1PKzfzIdwScybUDf9pMwvgP2C/mcya5+jC9DzROtPnuiAi6Guow7OAhNMnii8Lng8mcI5Mm1LsiK8PIgJQ3yw9Ri+N24bWjz4TSkwXZNU6zYWIqO5dgnBgLDxHii/E/mOuxyOxNgTD5etl+lb8/GbHZA+E6ogI+v9qyMJ4Wy56j10en3Mu7xH2+Fq78artsGnrkvokT8q6Hcdk3uq9Qk4T01Z5h0larvVqz3ePeHDq2hIRSWbb5D5YUiA/AaL6WJd8JSIAZomdD0gO6A8ozi5ydmYDtgPO4wnAzn7AcABegG2eARbzjLaA8XglUNh5DxhO2CW8IACnAfwBggF7AYHJh0BIIXb2A6TTNwA7fUIaAOJyANRqGanPWHhoAGDThlBKgPKMSQHcZUzAXc4Ax8jIfWSGYKENbZEBGQmjQ2gcZIFEQQ7Goi5JiBmfAslw7NgxBX5zH53gFaB1hl50XXQBMYEMHADmkADIin4ZH2AdLwJkI7wU4LQOH4SOCgoKFKGDTtAd86AvxkEW1ghvCMBr9IueAbqZB/YGMA5Rwpx0QS7GYnx0Q9+sPzv5AdQZlzO6oh36Yc3QCWfk1YXnzAFda33jDcP8kJd1QgfISz3mg2cMMuq15DO6oQ16QKesO+NAQuCpwNywO+rymbVHD8hGG+xW6xQ50RM6YZ2px3jc154tyA9xxRjYE7qgjh6LNtyHDMKLAvl5DrmGbbLe6I05MD/Goi7EBuQEHh8Qb5B8zI3+qE87PX/shrXAJlh3CAu8P7RHjdZxNmdLROTn74wlIrKx3jR1LBGRf+CeBVztmlgbsDbQEGzAEhG5ERFpfobjtwFkz16KJZrj5pmLN6oFGacs2h5vy8Ujb/RX9TMREYBohGQyS4vWI1VbJ4Bq1nFeI6sG5PKNiHDK6vz8aZ9Zcdk/7jEjyYvAWZfP7Jb//Zsx/eo5O891RUQQQmjc3M2pxEi6B1CeKq9FfRARc1fticsGWP6rF3vG9evU0/tdp8brcqG9eXIhIpI6cHyYs3JPfOynPhgqZigjR1X1EXmdibORORMR8Z0/fikXrtyKdwlxBZlI21zeIzpAJ1pP7QbOEwiTTIX3XLex5/ojIdC9JSIyWWvjfl4fgLcdMz9BqXwlIhr3G1j97ACmCZ/D7nrIEE0iVN8qv58yB8gMwhsRqgmQvDHMK7+1LopowYsCDwsSpZuETTrZIc/wAsHjBDKB65qslSUi8vM73xIR6Sw/i/uWiLCAZ0MAPK2M1k6tDeSfDVgiom6JCOLlm2XUrNjO7nQgI+SBWUbP2qiAyWyIiIdb9pPy8kRSpN2HinMGUBsLEYF+8RKZv6YgKTQOur1Z5hV2qTtD5KRak7oiInTfb3w5QfA6MXfBI9OpM1ekw+AFtyVI1u3uNhGB5wE793XZd+xstQA5IYx8gUR97c1zJ4gIdAI5QCgz1tIs6AkAGdJA6848ZyIiqNtuwFyzS2Ur3K8NEUH7pz8eLgvX7ZPCs1cFjxhdSDC/dd9pQVemrPbaEhGAFLbUjwYsKZCfAFF9rIslIurnHaxuVIBgPAvYVV8TALi6vuvzGfNiZ70OE1WfsjSVsfGwQOd4iaD3bO2JtcL+aMN1TYolIvLzd8YSETWx5qo2lojIP3DPAq52TawNWBtoCDbQFIkIC/jVL+B3p/X/H4+1lwdf7SN//nCY/LxF97wAewHuH31zgBCmS4cxutN6aKz9Q0rgJfGbl3sL4c0awjy/+2RHJfOvX+6VlnxqCPNozDJaj4ha/Ee0ETStD8DbjpmfoJQlIhrBC22nYDWQhxqwRER+fudbIqIWL4slIizg2RAATyujtVNrA/lnA5aIaNygfGMGDu3crO1aG7A2UFc2YImIWvxHtBE0taRAfgJE9bEuTiIiOQPV3Td2UmCpwxgamepbLkOcBnfpSCuWlfw1aZNVx3eg0t2UtbHboXr36miSlojIz98ZS0TU4kvIEhH5B+5lC7i+OOiW6OPRbjezSqydbd+2XsO1C7t2du3ulg1YIsICeXUF5Nl+rC1ZG7A20FBtwBIRtfiPaCNoWh+Atx0zP0Epk4gAhCQKSwVkQJWda2CyNmBvUr+64xTvEfWIwMmBHHpsJVPV5xTNmsytuB5ziJSjdarWtIrk0bpNpTg9BnmwaZOp6DXKVO9OPUfEuL1kOQgyZ1PMuSm9VL0fZntVp6ozs36m/nVdzujZuSbqfgqb1+3UO1G1ntWNpetXV8d8Rr9KnykIQbNeNteWiMjP73xLRGRjvWnq1BUR8eaIMnlrZHbH031LLWjeoXZg6W873Uha0b6LvFantdTp3QJv7Ti1s32rv/zRnyUiLHDYUIFDK7e1XWsD1gbqygYsEZH0X5Im98GSAvkJENXHuphExC1XhZwsicqZC1G5catCSssq5PLVcrl4pVxulJZLqatCXJ4KKXNXyLUbFXKjtELcngoJBCvV4Q9Uiscbe04dj7dSQuFKod9zl6JSfC7Wr8dn1PHF2ocjleIPVsrJ4tj4Zy9G5cLlcik+H5WzF8ul6FxUrt4oV/0BrjbFgv4Lz0blyvVytTboFf2zJpzd3sS11xfTPWt4oigqFy6VS5mrQq3rqTNROX+5XFgv2nKwbi53hfj8lapv2pyjDevoqxD6o39koE4kUqnA8ys3yuXmrQpFGtXHmmA32MzpM1G5fjOhgzJDH0o/3tgcmc+lq9hzzAa9/tjcqMPcsNdwuFLNGz2jJz7zDqAPxuI+9dE/dkqfEDcXLkfl2s3Ye6L0WdUnevP4Kqv0WCHXS8uVLaNv+iw+X67W9XqVTPp9KTob6xvdczAm/d8sY9xyNWfeCe7rIzYOY8WOazcr5PylcrV2vI/IhTzIzEE77AA9RqKVSo7TJVH13jEWdlXT980SEfn5O2OJiFp8U9UVERGKZP8rNmtrwILmtQTNLRGRP2CsBcbtWjRVG7BEhAXy6grIs/1YW7I2YG2godqAJSJq8R/RRtC0PgBvO2Z+glImEXHweFje+colfcd4ZNmGgGzZG5IRU3wydoZXdu4LybptQdlzMCwbtgdl5hK/TF3gkx37QnK8MCLXbpTLzv0h2XMwJDv2hWXTrpD6fLI4IgePhWXQBK90HOhRfRw5GZblGwPqOe1PFkUUwHr2UlRa93DJ7KV+GTbZKwPGeqXXCI/0H+uRjgPcMm2hXwGn2ezUbwSv6W1TgEB4q5NbVm8OKj1u2o2uQ7LvcFi27A5JweGQWps124LCWhadi0jB4bB0GuSRRav8snZrULbuCUnfcV7pPMorRWcismpLUPVx7FRE9QngfvBIWFr3cMvEef5Y/0fCsnFnUJFBqzYH5PjpsFy4FFWg/ehZ1CGh8W3i3pUbkGAfdnNLhwFuWb89Nr/dB0OyeU9Itu3FHsOyanNQ9h3BJoNy6ERY+o/3yopNQXX/8MmwrN8RlMMnIrJma1ARBBAr2Dp6bjfAI6W3KqTrcK/MXRmUdv09So9rtwVl446gdBzolh37wxIMVUrbfrFnq7cEZfOuoOw9HJal6wNy9FRENu0Oqvdk296gTJrvkwWrAwLg33WYR/qP88pHPdxq/D2HwrJ5d1D6j/NIr1Ee2X0gtr6s85Y9QbUmJefLZexsn3zQxSVrNgdkR0FIrQ91GJO1314QkoPHI7JiY0C6DKWfsKq391BY0M/qrUHZdSAsm3aGFEF45mJUvL4K+ayXW0ZM9SqbmbfMr95dCIqakBGWiMjP73xLRNTiq8kSEQ0TRM1XImLXqbC4/ZXqWLo3aAmnWhJOTRXgtvNuGN9LloiwwGFDBQ6t3NZ2rQ1YG6grG7BERC3+I9oImlpSID8BovpYF5OIAJT9coBbpizwS9s+bvmom0sGjPVI1yEeGTzeK29/6ZK+oz3Se6RHvujrlqETvdJnlEdmL/MLhEO7/m7pNsQtLdu7pH0/t3w12COnSyLCTu/e43yydF1APuziklHTvPJKmzL5tJdbxs7yyY6CoBSdjcjFK1HpMtStQNYR030yfpZPRkyBwHBL275umb7YL7fcFfUGetf3q8+u/3e7uGXuMr90GeKRFz93SYd+brVWXQa71VqxXu90cknnoR45djqigPeR03yyaHVAXm/vkpEzfGrt3uvqlhkLfPLkxy4ZPd0rIyd75bMeLkUg4RUwZX6MDHq9bZlMmueTtzu6ZNoCn7zapkzmLPXL/kNhiUYrZc6KgCzbEFQeAfWhH2TtMNAjE+f6pXUvt3Qf5pHuIzyyYFVAkRN9Rnvko84u6TTILf3GemXCHL/STZs+bnnqgzIZON4rr7d1KfC9ZdsyRdwcORmRdzq4ZNRUr7ofClVK52FeGTjRJ+93dsuoaT55u4NLeo70KHvuM86rvEI+7+NRhNvLX7jUewF58coXLhk80StvfumSPmM8MmCcRwZO8srMpX5FRAyf4pWuQz3yfmeXIn+6DXVL294utabvdXbLkIlembHIL8jLMWSiT85cKJdpi/wyZpZPFq70y9DJsT7e6+RSxB1EHoRivzEe+aKPW10PnOCVVt1cMmySV0bP8Mm7X7mk8yC3sh9IF8gUiAhkHTLZK8vXB2T8DK8sXB1QXjQ1IZosEZGfvzOWiKjFN9WdICIulZbLpqOhtEePeR4LUNcSoM5XIuLw2UjcGtcfDtl1ruU6W0C+YQDyTXWdLBFhgby6AvJsP9aWrA1YG2ioNmCJiPif/k3yoj4AbztmfoJSJhFBGB9AWMK9sJN8+76w+syO+xOFEbU7np3jeECww/zAsbAcPh5RJARtxs32y96DYdl5IKwAXTwh2CnOcayIfivUjm0A8vU7QqoeoZeuXNMhaCpk39Gw2p2+40BYThUDpEfk6OmI7D/KDv+oCiFTk93ZjeFFJ5TO9v1hKTwTkaMnI7JlT0jpZb9ai4jsPRhSQDJE0vg5fhVyp7SsXM5djMrFq+WycXdIkRO7D4Zl96GwHDoelrU7QoosKjkXVbvmWUdyBBAWaOOOkAK88W5ZtCYgtW2hZgAAIABJREFUJeejyqOi+GxUrl4vl/LySjlWGJXDJyP1Rg4REungiZjNIseh4xFlP5evlQu7//mMp8CBo2EVoorQStgS3j5rt4eUFwJeCdgzHhSEICM00ta9Mb1ApAHC0zdhmHgn6HPAeK8iO9DlkVMRZeOMh/fD1oKwekcWrQvKzGUBOaw8IkLqXWJs6p8oiqjQSOiSfukHb4ZDx2JeLHgrMBbvyrFC+gypOkdPRcXtqRTWi9BJl66Uq7UqOBJWHg54QfDe0B9td+4Py7aCsBw4HlHz490l9BrEA+/nrv1hNT7hqgjPxPtPnes3y9UYXBO6qSbvnCUi8vM73xIRtfg1uBNExMJddif8nQYmLRFhAeo7bWO2f2tjmWzAEhEWOGyowKGV29qutQFrA3VlA5aIqMV/RBtBU0sK5CdAVB/rYhIRgI0acNQJdAFhuZfpMyAmhINOHKzqG1Gwdd+p+kp6VpWoWo9r1ue6KRdTF+hHHVWJjtE7eRuI6c/OdvI48Jyi9WuuodavPqu+jeTIfGY9AaEJf0R4nnj7FHZSn+ui5+c8K/1oPVXNTc+TZ9FyUXPz+mP5NFLpgvpJOqwQBdjTBt1EyxMgverbSDyNtwZ5T3Ti77j+kMlIBq3ldsqrPqd493R9da5a33jful9HO/1ct00aS7eRhE3pepxrWiwRkZ+/M5aIqKlFi0h9EhFL9gTl+IWoOnov8EqLAbeEXfSXb5ULOSdOX45Kz/npvSe+nO6WAhhQX4WESQhzOSrL9gblz31uT4a9rzgSH+uj8S4ZsMQrxVejqh1gmgbcXhgYkwGvjmC4Uo6dj0q3uR5pP90db794d4xoWXcoFL/Hte5Dn6cT969qfvtLIvLgV5mBzTZTYnO6QaKeCpGrZRWy+3RYuK/75ZyKiPh8sluYpz9UKaXeCtlxMiwvDb6V1E738fuuN2X0ap8UXYlKgC92dlecj8qMLQF5tNvN29pk0t/E9X41V/rRhRBNzN/pGfHHHjcF3bB2Ln+FGp+1m7bZL491v31sZH6k602ZtyOg1pi1Zu2mbvIrm9E65qznp8/oachyn5y6FFVz9AUr5ci5iLL7hzqnHku3tefM9mp11LR1ZIkIC+TVFZBn+7G2ZG3A2kBDtQFLROi//JvmuT4AbztmfoJSJhFRm7eB/00n/kddm55s29pooC4AZD2+WlODdND3G9O5JvrKVi+6XmPSVy5zsUREfn7nWyIiFyt21K1PIsIM43PoTEQ8gdQ/uZAGTsATcDldAQD/dFKCXKAtALQuAOBm0XU/Hu9KK8OVsvJ4kwMlESUPQLgufPGaBMhvOt5QeRL0841HbicqnHPCk6S6sqwg4WniJCIgEWBnnSUYqVRgvTkWADzESLpyzVUh744uS9J5Jv2tPhBK152cvV4e7+utkWVi6tLZ6KanIkmPyP1031JFPDjr8tnZlzlP1oAQYekKZMaz/W8nrcw+7HXTBtrt+le//paIsMBhQwUOrdzWdq0NWBuoKxuwRES6v7Sbxn1LCuQnQFQf62ISEdGoqATEeDfoXdxsMgQz4P/s5ARgBzi747X3g/nGUIdwPdSjXTaFvtnJT5+MyedUhfuMjWzsNOdMG7VTv0LUeEqmBPyRqpsGfQ/96DkrHRtzVWtUtfs/nQ6ZPM/QHe3ZFR/XZzixBtzXfej6jEsb6ofRf1V9vQ600XXuppKxOTbiIkeS3GmIMeajbDuFfZqmxzUeExy0YW7K7sKGp4nE+tJrYY6fSgdqbMNDI657ZNdeCcrOY++afh+QhbbIwhjc114q3DeLqmvcoC5HNkXPk7nSxpSPz86xMvVpiYj8/J2xREQmy63m+Z0gIrYcC8sHY10pjyd7JYBfk4hARF7IczfK1c51U2TAaUBlDQp2muVJAt35IrlwM/lbAY+C33VJ7Hg3gXSzb64B0wD28T4wC+Oev1F+2xeFJiJeGXLLrC59FyUIE+Zvlg4zkj0a9Fz0GY8Ls2w9Hla79iEYzIJ3Bm2cRAR1+KIruVYedx3U7VbsSxAY6JH1MQseKOjd/EJEF6ZnRCb9jVzlkz2FYfEahA/64x5eKsjM2NfdCR3jDbFyf1AOnokkjY0nh9YLZzwqzILXBSQC6+4sZrsFDmIH2ZDJLOjZbGOvE++Z1YXVRSYbsESEBfLqCsiz/VhbsjZgbaCh2oAlIsy/rJvedX0A3nbM/ASlTCLC5amQsxfL5cKVcil1VajjRmmFimVPfoLrNytU6B/i7xefiwo5JTy+ShUGyO2tVLH1r90ol3OXyuVmGSGCYmF9VIifYKwe9ctU+KAYmQG4e+FyuVy8Uq4S/tKGOvTHWQGuVcD5jVsVQv9aRmLkX75eoUgRX6BSis+XqzaN9Y0mHBC5Hkj+fRYd36pQ4YEIw6T06qpQa+D2VsT0543pEV3SlnXgIB8AuSBYb/JukPuh8GxUWFfyI3AQ4kmTDZevx8ZivRkf+yi5EFvj88a66TU08Zk7vRaRqKh1P3MxZrPYD4e2H9OW0AGfr1wvV7bL/LGbuP6q5gwA7/JUqiTN6AS86tzlmF2frZo3/dOO5+iFteAdQW/0yziMRx11v6o+uuUzdo2+SDyN7rkXk7VCrl6vkMtXY/3SB2ORpJ1113M4XhQV1sVTFYZLj0W4KOpr+S5dK1fz8FTZgH6/OCMb9XkHIRogOZgH/TIn5nr+UuLdpF4uxRIR+fmdb4mIXKzYUfdOEBGOIZI+9lmYAOtNIgKQmN3yAF+A7Ev3JnsHPNMvRmAQ3gimVhfCFmlPhDeGlyV5PoxZ44uDzE4gHbAbrwoSZ9O+/2Kv7lKdJ6z3x9u+OaIsybtBExHICiCuy7YTCVCbEEe6MHamMECmNwR60QAg4L2563/NwZhnhZOIINyQJg4ge0y5IFN0fx1nJhMeprcJoZ0iBrg/c2sg3i6T/nT/5po6QzK97yBnPhyX8FoxSQPCcv1XVRirlwffSiKddp0Ky8NVIZUI8UTIJbNoOd4bU2beVmGfIKbolzU3C3V1O3u24Lu1gextwBIRFjhsqMChldvarrUBawN1ZQOWiDD/qm5615YUyE+AqD7WxSQiIBd6j/LIqOk+IeHxjMV+GTXDJ5Pm+2XmkoDMX+GXU8VRGTPTJ31GeWThqoBMXeiXtVuDMnmBX6Yv8suIqV75oo9b3V+wOiBrtgRVMtw120Iyf1VAlm8IytjZftm0MySbd4UUsTBwvFf6jfWq+4vXBmTJuqBwnr8qKCRKPncpqoBbEiZv3BGUfmM8MnCCVzbvDqqkzJAegLrdh3lUcuvG+kafu1guXYZ6ZO22oHzU0y3j5/pl/faYXldtCcrk+X4ZM8undLxwdUDmrwzIrGUBmbU8IDOWBhR5dOREROYtD8iwKT61bq+1dUn7fm55o32ZjJvhU2uOzueu8MvpM1EF1C9dH5TVW0JScCgkE+f41Fr1HOlRCaD7jfMKCZJJtDxssldmLfFLBdv771IhB0P7AR7pOtSjEmvPXRGQRWuDgu3NWxGzN/TEHGYvD8iGnSHpM9YrUxb6Zcxsv2zeE1K6Yc7YJe8AtoQ9z1kWkO4jvYqYadvfIz1GeqTbMI9Kyj5jSUBWbg7KV4M9KjE0463eFJRJ8/wybo5fNu8OyaylAWXnvD8L1wRk6fqAsC6TF/rl/KWojJjhkzZ93fJSG5csWRuQ2csCsmJjUIZO8smAcV5ZuSGo2vAujJrhl3mrAirp9KmSqLzZwSXjZvnUe0kb5soc1m0Lqn70e/nlAI967+atjM0dHcxZHlCJtpdvCMiW3SGV9BxSgg2zJPWeMNcn81f6ZfAEj3rPOS9fG1BEZC4ra4mI/PydsURELb6c8oWIcILWgNRm0aA1pIBZnCGEVu5LEBjmznoTSCdcjxNsNEP4kB/C9MCgrulFYBIRkB26QJBokBzPBF2QyTme8/OCnQnighBVrw9LgOMA7pAlHE/0jBEyTiLC9Mag7ykbE2GjIBf0fGZtTYxDDg6nHGaIJfN5Jv3pfqojIpAZskQfug3ndtOSCZLnB8ZyWwxeliCI+B0mj4jZzhmiSz8bsTKxLujT9I6hDl4gulBXt7Pn7EFoqyurK0tEWCCvroA824+1JWsD1gYaqg1YIkL/Rd00z/UBeNsx8xOUMokIdtKPme6T0TN8CnQdMilGELTu4ZYPu7pl7rIYUDt6uk8GjPVK/zEe+ayXWwaM88jH3VzSrq9Hxs/2Sdu+bnXuM9IjANanS6IyaJJXRk3zSscBbmnVwyWzl/hlzeagIhgAbXuP9crnfd2qz67DPNK2n1sGT/ZJwZGwAobZyb9odUCWrw9Ir5Ee6TvGIwePh1W/x05H5Mz5qAyd7JV9R9OHcm7obzteDBAB0xb55cPubukw0CNT5vnk095umbMiIMs2BBWI3GOYRz7t4ZKXP3fJoIleebOjW+ns8ImIrNgUVOD4R93cAnnxajuXvNauTN740iXT5vul52ivbC8Iq/UAlGfn/rptIZmz3C97DoRk2BSvdB7qkZFTvQr4BtTGo2X3gZAMn+IVbONuEhHs0oeIQCdt+nkUgA+phcwDxntl+JSYPXIPkgaAnjl+0d8jz39WpmwSGx470ycfdXHJoeMROV4YUeQMuqYNY3Qe6pUOAzwyZIJHWrZ3SY8RHjXfz3u7Zf/RsECAzF/ml85DPIL+x8ygvltGTfPJ623LpE0ft9IZpB3EBF4ZkB0QS291cCnAv8sQj3Qa5JHBE73C9ejpXpk8zyd9x3rl1S/KFCm471hEis9Hpe0AjyIvqDtnmV+6D/cogm7p2oB6JzsPdsvYGT5p1SM2N+Scvtgvw6f61DsJkThmuleRhzv3h5RnBF4RvKtjZvjU+ztxtlemLfTLghV+JfvOgnDSZttM75MlIvLzO98SEZkst5rnd4KIIPHw7G2BlMfboxIAe3WgNUC0WT6bHNs9P2hpApjGtYu8CeaBZ4AuZm4CE0gfu/Z24Pm0sbPezMWgwdZ0RAQ5BkyXOZJKc88sOgeF7ivVmVBOuHCZBfnxSqA9IL7ZLhMR0XdhQk/0qduTi0MXkj+bfXKNx4ouyEOSaO5n0p/up7o11XX+0P2mDFvhU2GZSIIN4QH5YxY8Iag/Z3uCOLlYmvDs0H2lIyJMYgmPEtNGuDaJCJ18XPdpz8m2ZvVh9ZHOBiwRYYHDhgocWrmt7VobsDZQVzZgiQjzL/imd21JgfwEiOpjXUwiAsC14HBYDhwLy8pNQTldEpHlVbutF68NypGTYRW6hV3k7DAHtGS3Nt4NeDus2hzzYFizJaTA2WXrAqofdphPrNoVzs55dmcfPhFW5AH/dye8zb4jYbXTf+2WoPKiYPf4zgNhtSuf9hARm3aHZNHagNrBvXVvSPYcDKtd4ht3xmTlGaGbGmsh7A9kA8D38k0htbt/y56QbNgeFMgYQi7NXx2Q9duCyhti+gK/9B3jVWvAjn3C/RSWRGTzrqDyRtmyN7aDnp393DtyIqx28u89FJYVG4LKO4AwRazZgjUBWb05qPS/c19I5q4MyKniiJy9QIiuctlREFK7+ZHBxJnu9Fqwi3/r3rBcu1Ehh46HZcXmoGwvCCldIO+2vSFF0mCj2Bi2vWFHSOlpxhI8JQLScbBHdh3ACySgSC/CE+F9c/RkRHl7YKN4DkB2HT4elrVbQ2odINAWrIq1OXoqovS3aWeM6GENIIEKDoVl5lK/rNkaVPa9c19Ydu4Py82ycjlyKiJFZ6OqP7WmGwKqPl4TeLocOxVROsfjASJox76wCo1FGKeDJyLqmrVh7SE4OPMu4BXBe7ljX0i9a9RhrpB6eDxs3xeSVZuCym6QBU8K3n3meawwotb40Imw8t5gziXnorJrf+xdzGVtLRGRn78zloioxbfSnSAiCDOUDrgy71cHWqcjIpYXJDweMk2bXAJ6vExA+i1vggUgCbVup8/piAieHzXIj0W7g2Lu4qdfHWZI95XuTMigdAm7CbWEN4huW1MiwszhkIqQcXomPNc/Rghk0p+Wq7o1pU73uR4JGKG10q0h+Teov+FIIj8EJJMeR5/TERFOYiPdONzfboTU0v3aswXfrQ1ktoHGQkQ822qE2MPqwNqAtQFrA43XBp58f4jUFfHg7McSEdX9ld34n9UH4G3HzE9QyiQisHyARvPAux+AkiPpPveqklinqqPv0QawmJjzJLA27/Ms5ZgpxtP1lCyGjPSn5dLXsV4b3796npydenA+Q9cA6tduVsTi/1fpCR2Rp0AnH9Zrq3XHZ4+3Qq0ZfVKS+jbW3LxvXt9tzZtjm9fMyTySnlUlfSafA54mJExn7rqOeX2bDlLYp27HmbYA+xAGXOvDrOO8NuVU9U271n1U3XPKc1tfDvmyGV+vmbMv52ddL5uzJSLy8zvfEhHZWG+aOg2NiMDTQpdwtFIlQyYhcqrDTEScCUg3cyqkCt1UHRFhEg/XXLEEzVpGch/kAmg+3rNUERl7CyO3JWPmR1CTETUlIkhKrcv0zbd7RPSan8ifwJe4DjWVSX96jtUREeQAMXNQ7C+JCDkq3hldps5aLs6aiDBDVpX5kpOWM2Y6IsLMHaGTZqeyEe5N3ng78aTnY8+ZwWiro6aro8ZCRIyatdH8+rHXVgNWA1YDVgONTAOWiGhkC5pH07GkQH4CRPWxLk4i4k6YqQYz70Tfts/0GtCAtrNGpvXgeVMpYEeZ9FETXdyJPmsiR322sUREfv7OWCKiFm9FQyMiei9IhA5i2jrBdSYwNBOQTqJpXVz+2wHv6ogIkkPz46QLX8K6kKA5k2zkbyBckT50Pgc+M19CUOmiE0jXlIgw52nm0NAymkQP4Yv0/Uz60/WqIyIA/HVx+yuF3Be6HeGnzKJDMxHCySyvDc0uR4SZ6wICw5kjQo9rz00XRLdrX/u1t0SE+e1kr60GrAasBqwG8lUDlojI15Vp+HLVB+Btx8xPUMokIvBcIBQPRzRaqXbN6zM76Pn/PZ85c4TDsYPd5DxXdSKVajc4zwFjo+WVard5rM9YH1zThjM7xwm7pPqoiHlPmJ4TWibqUJc2uh2fdT/qfjghB/WRpzEVrQutb000cI7pP7arX32u2t2PLk19cR1bx5iuo1ERdZTHPtM2tm6SpFt0zaHWnzWoWrdEf5U55Q+oq3VBVm0X6EfpBH1oLwLHWdkodqzrau+SFF4E2s61PlQbs772MsFuq94XPX6qMzLRJzLwXK8LZ31Pr5dZj7pabi1TbC0c8zRlU22YZ6xv5pBKJu7xjP6RQx96vbE16tSkWCIiP7/zLRFRE2uuatPQiAgAahPox3OA5McaVATEJyFz/8Xe+D2eZQLSCVNklrZT3fH2AOYXbiZ+fc1k1Xpc5HAWchNoUkHXS3WmDrv2dcHDwqxnhicqKIqFJ6opETFyVWKe6BFvBD3WM/1KBYJAl1UHEkm9M+lP93HQyEFBPgp9n/PaQ4kwS86E4KNXJ+RifE1EvDcmOTk5RInuE72ZuSBop5/1W5RMWBFu68GvEsAra4rHTLZElu7XnhM6tLqwurBEhP62tGerAasBqwGrgXzWgCUi8nl1GrZslhTIT4CoPtbFJCJu3KpQiXpJhks+ApJXE1LJH6gUn79Srl4vV+Fmzl+OqmS75y9F5WRxRC5cJk9AhXj9FXLpSlTFqr94tVzKKyrlyrWoXC8tV/UJg3P+cuyaXALnLkVVjoETRbH8Bv5AhapHgmQAV5+/Qi5cKZfrpRUqH8XZi+VScj4q5y5GpfBMVE6VRNXYfL50NSpF56JKTuQg1r3bm8AIGvYbG5Me/Z0ojqrcAOhGA/CQLmXucrVmGkBGh+XlsfBAl6+XK32QfBr9sV6EDbpRWqHCNLF2fOZMe3RPro3TZ6IqZ0LRuXI1JjqlzpkLUWULh09G1HqS44P1BsS+2yUSFTleHFFrj72a89fkldYT5Am2TCgmr6+KMDOILU1eAcpzXeqqkLMXo6pP5ufxVcSAeoOAA+hXfV4vV7YXHzMFccaa3Chl7ArVP/rFZs9dKld9ICd1yLtx+VpUfIHEfPzBSmXjrBNreLI4qtYuGIwReehekRQGSYQ+mKsvwLMYYYN8HJpw4Az5wdx4p0iiTV4I3inGuHIN2SqSsMxs19gSEfn5O2OJiGwtOEW9O0FEkIfg/I3ytMe4tbFQONXtnk+XIwLw09y1z5QI0QQgveZgSEhoTIFtJN+BBkszAemQGWZ+Br58Nh4Jycp9QbnuTpAE9J2KiDBDGikBRGTGlgRoruVIdyaEky7s4IcYAeTDIyBo/BBN2xzTXU2JiIc630xKDB0MVyqCgATOjKsL9//StzRr/el5rdyfmAdrsPt0WJbsiYWnGrMmmWzAI2P4Sl9SHgg9vg5BRb8ktDbL/uKIkGCapOjOouUgL8eJC8nPmR/zhIDQcyWHR4sByV4Wug97tkC7tYHqbcASEc5vIPu5rjVQWcl//solGo2qg+tAICAXL15UnzONR/uKCuLKVgjXZuHerVu3pKwsmfCmTjgcVs98Pl/a9mZfXKeS1TlmJBKRa9euqTlwdrvdqn9nXzX9rOerdcbZKUO2faMf9F6bPvRYyOD3++XmzZtq7qZMXJvy6rVinYuLi+Xs2bNqLUpKSuTy5ctp151+aEtfdSGzlt2eG4cGLBHRONYxH2dRH4C3HTM/QSmTiAB07THCI5Pm+mTBKr/MXe6XkTN8Mmd5QJZvCMj8FX4FQo+Z5ZOR03wycqpX+o3xytQFPiExNUDmjEU+6dDfo5IEk2tg+FSvTF3ol65DPSpR8MAJXhk6xSeT5/uk8xCP9BntkS/7u2Xg+FibmYv9sv9IWAGoN26Wy9hZPtleEJZW3VwybLJX2vZ1S/+xXuk31ivzlgeE5Na9Rnqk/zivDJngUQmAdx8Iy0dd3XLoZETt9s7Hd7AmMpHY+MMubpm2yK+SEJNomaTd81YFVILihav8KsnytoKQTF3kV0D1loKwLFwblPe7umXAOK9Mme+TweO9cvhERAZN9MnuQ2HpOMQjuw+GZfQMn5yAwPFUqETNY2b6ZM/BkHQc4ZNtBWF5oa1b1m0PSY/hHpm2wCef9XKrxM+te7tl5cagIq5qMq/atAmEKqVtf4+yr6VVydE37owlziYh88YdIZm9LKASMi9ZFxAScfcc5VWJqWct96t5L1wTUInPSQgNSQPhNn9lQJasDUjnYV5F0vSb4FMk3bY9IZUMfNl6krQHlX6KzkbUu0JCcBJeM+66rUHRdUjOTjLvZeuDMmKKV8nEGO90cku7AR5Bz7xjJL9mTTsPdsv0hT5Zvz2W/J3E8STbnjjXJ6eKo9J9hFcGjPPIrKV+Wb4+IMyLRNZrtgSFROJ8Jkn39MU+GTrJq95d3gn6YZ1mL/erxN0kl6c+pBPEA+/92Bk+6THMI4MneuXzXm6ZOs+nEpzjGZFrsUREfn7nWyIiV0s26t8JIsLoPuXlvB0xgL6mRARhdsgvUF05e71cXhyUAJgzEREAjoRBSucuZeIXqYgIiAwIEbO8PizhbZAJ0PxT71I5dj4ZODf74vrMtXIVvom+akpE0Pbj8a4k0sU5DiQMujBlzkZ/1O8ww+3sTkKRWNJwvBDIoZGqwB6bxfRIeWN4WZKnhlnPXBfumzLjVYFXSnUFUuL3XRMeNWZ7e109CG31Y/VjiYjqvl3ss9pqAGD5ypUrsnHjRuE/98uXL5f9+/dLUVGRjB07VoH4mcYAkL5w4YKcOXNGgsFgEijPs8LCQvXMCYx7vV41DsD36dOn5fz58wrcTjce7QHaCwoKZPHixbJq1So5dOiQume2gdg4fPiwlJaWypw5c1R9wP66KhAdzHXDhg2yZs0aOXLkiJLBnF82Y6EbyB762bZtm1y9erVWhInW9cqVKxWxAGFA4Qwhs2PHDuHZzp07FTGETpB9xIgRah5btmyR8ePHy549e9Q6ppoDbZj7unXrhPqQTLnOO1W/9l7j0IAlIhrHOubjLCwpkJ8AUX2si0lEsIN6zIwYydBxoFuBmIDXX/Rxy7udXDJ3KUBtuSzfGJQvB3gE4Ld9f4/0HeORyXP9Akg7c4lPPu/tVsApO+6HTIyB3216uWXJmoCMnOWXNzu6ZOXmoLTq4Zb3O7lk5DSvIhMGTfQq8HfFhqDaiV/mqpBJC/yyanNAPu/lkoHjvNJtqEcREpASrXu6FegLEQF4O26mT4G867cFFWFx6ETjIiLwaAC8njzfLy+3c0mbPm4ZMdUrL3/hkhmL/PIhZMNYjwwa71F6LT4bUeTQwIlembbQr4iGtn3c0nekRxE4bfp6pOBIWDoOihERn/f2KBIIvR8vjCgwHa+XL4d4FWHxSlu3Ase7D/fIsEle6TzILZPm+eXl9m4ZPdOnvCXu9vcdu/shIiBRPuzuVoQEZNrKjQFFqg2a4JWPu7kU6TVsik8mzvNLr9Ee+WqIR55tVSbDp3jl/c4uZfevty2TvYfDcuxURFp1j9kT70MoVCk9RnkFuxw/06fsFh183MUl81b4BSJi9lK/Ir96jfAIOu46yC2dBrmly1C3tOrmlq8GemTKfL9qv3V3SJEd7fq6pV0/t5Lh+c/KFCnXc4RHvugdW0feu6VrA4oY+LirS8bP9ikvoG7DIf/80nuUR70v9DFgvFc6DfGodcYueg73SPt+buk3xiPt+rvV/DoMiJFYLdu7ZPI8n/Qe6ZHFq/1y8UpULl0rV4TI4jUB6TPKo4jGRWsCMmGWT+Yt9ysvilzX1hIR+fk7Y4mIXC3ZqN8QiQgAUMLy9F3kVbv7TTAaj4ile4NJ4Zqony2Q/vlkd5LHAKA8OiKpsS6EYUoFwm4+lgg9BBGSqk519yAX8PYgDJQ5J2THu+KJngkPhdoQEcjw5z6lyjPAH0qQJ8wVcigVgZKt/ugbfdGXLoyh542ny65TCV1Sh8TSjEluDl00WaXb4bVw5FwkThQRVgpedC/RAAAgAElEQVR9oxddSISt6+vzI11vypztAcHzQRdIj9OXo4KHRjahs3Rf9myBd2sDyTZgiQj9rWLPd0IDgNQA0/3795fJkyfLkiVLZN++fQrg5w+/GzduSCgUUoA5ADSeDYDR7KS/dOmS2k3PecGCBYq4OHDggNqRD7kAOQG5wI57zgD4kAPsugeA55qd+JAeo0ePlilTpiiQm7YQDsiGNwP1uNaA+qhRo2TAgAGybNky2bt3r5w7d06NQZ+0g+A4efKkAsl79eqlwHcAczwFkJ3nzIs5MBaycXa5XEpmZPJ4PPExTaAdGZjP8OHDZdKkSTJjxgwl++bNm5VuIBNoz6E9MWgDSeA8mNf06dNl5MiRMm7cOFm4cGGc+GFM9I5u0Q/94kHCPeTVxA9zYU7Ijl5XrFihZDt27JiSn34gIRiHMSBmhg0bpj4zZ8imL774QpE66LRbt25y/PhxNY5TXj7TF2s1ceJENQ6EkJN8uhN2avtsGBqwRETDWKeGKGV9AN52zPwEpUwigjj3eDVwFBwOS8m5qOw7EpFdB8Ky40BYhYwB+L1ZViEHjkfULupDxyNCiJ6d+8OqzcmiiOw5FFaheggzg+fD3oMhtRN7z4GQFJ6Nyo79YbXznD7YkX/xSrkK8XT0dEQBq8dPR8TlrlChmSAT8ARgxz6hmJDn6KmI2rkPaFx4JjY+Z+rqME+MccsRIaIhvqumzIRjOnAsorxSWJOCQ2GZtcwvnYd6VDgs1owd/6dLImrHO54NhA3aezSidvWzm37f0YjsPxJR9SbM9QtEw6ZdITlVwq7+gFpT1o1wWIDTrMPWfWGBBNm4JyzFZ6Ny5GREAen0o2zkaEStDaGP7nZhj8ixwqgQtup4UVSwHbw6bpZWyN7DMVvZdySsZMaOmAfeIDsPhmX9zpDyEug6PEbAYGO3ymJz3r4vZv/UZ4y9RyKy/2hYteWMvjbvCQthqQi1RLiqgsMROVUUUTqeMNMnKzYGZA9rcjAs+49G5ODxiBSdITRWuRBSCbKHdozBevLuQAzx/hw7HZH9x2Jy7zsclp0HsPWo4GV0vDCq2tPu2s1y2XMoZvfMkz4OHovpgPmwVrwnjM27Skg07OTs+agcPBZW75IKy+WK6QvPCPTDWNxHZ/TBd0OuxRIR+fmdb4mIXC3ZqF9XRER9AnR4SLQcXpaU/Li28pCAmsTI5BXA28EMj0TS5VT9m/kKxq9LXSdVu1T3GJPwRBAGdxIsp29A/leG3BLCGaWSpSb3WBPIBbxSzNwMui/mh6fD4wa5op9Vd9ZrDcFAPdOrxpmTwtkPY2EnD3e2HhBO3djPdWf7TUmXlogwfkztZZ1rAJB8/fr1ClTGuwCwHnAbIPuTTz5R3hK7d++WCRMmKPAZsBwQnHuA0ZAXtO/bt6+8++676h67+/ljnud4LcyfP1/Wrl2ryIdp06apvrTnBcA5x2effSYffvih8sqYOnWqIkOQA48Ddt8DgiMr4PnQoUNl0aJFiqAAqMebA1JgzJgxSi6ICYB3gPmePXsqLw927yMHfeLxwXM8NYYMGSIQG3gKICMyA85zDVkB6YDHCGMD6gO6z5s3TwH2eHGgC8B9QHw8G2iLhwEHfUA2oFf0wJw5Vq9eLUePHpUTJ07Il19+qeRhDsgCgUJhPOYG4IKXAiQChATjQRxA2iA3/SIfOmTMLl26yFdffaX6pw/0BknSo0cP2bVrl1y/fl22b98u7733npoza/zWW2+peXP+9NNPlQ4PHjyonmuZWQN0AWnVoUMHOXXqlJovY0GSmGRNnRup7bDBaMASEQ1mqRqcoJYUyE+AqD7WxSQi2FRIfHyVkFgnpK5KKE0seTNZL5/ZxKcOI8mt/kxd+oO4ANjmUG2MZNbxuiphcqwvXQ85AIBDYWLvh8XjDYnXFxKfP3ZwbX7mvvmZ+oFgSELh+jnC4ZDU9cF8/IGgOry+oLg9QblVFpSbt4LicgeFez5/UHy+2HUwGNMB9wKBkPj9sfu6bZkr8dnjjfVBXf42Y5xAMHZNfdW3L6j6oB/qOe/Rrq7nnKk/NpRonaizPyh+5ERmb/KBXrjP2eOJzVfprzQgZWWxe+iJg+c+b1AC/pDaTKLbcE/p11tV3x+SYJVueabHLK3qU3/W51if6DW2Hloe87m+5mz2qeblj8kXYm0DoZgsnti4yKWOKjmYg9mXOZZZF/mZpxpP9+GLzV2ttS8ojBcO3X6gfzbwpPq71RIR+fk7Y4mIWvzJ1hiIiLoC/kjWzE55M4EzwDc6MguhjZxjklTZDC/0wsBEWChnXfs5N9AXIoO8EGa4KAiUNlOSw0BZW85Nr9YOrb5qawOWiDB/Gex1XWsAsBoioXXr1tK9e3e1Ox+wGSAakBrAGa8CAHq8HrgGiAdwnzt3rgrtA0ANIQEYj4cCgDegNkA84DneA4DpfO7du7fqmzZ4T9APu+q5D5AOuE//AO3UAUDfunWrAuY1ON+1a1f5+OOPFaEByI4HB0A5Xh06tBCAPOGZNBFBn8iH5wB16YPxP//8czUeRMDgwYNVn5AUAwcOVAQC8phEBJ4SjIM++M8MXgqEPEJOyBDGnTVrluqTeTN/xoEowIODA9ID2QiB1LZtW+W5ATFBfQgeCnOFCKEO9QH80RPeCo8//rgiF/BeYX6a+AGcQa7OnTvHiQjkmzlzpvKCgMSBmKBf9Dd79mw1F0gk1o01QAY8SyBPICHoE5khhCBuuKYeekQ3kCIQPqn+Q1fXtmr7y38NWCIi/9eooUpYH4C3HTM/QSmTiMhHey69VSonCk/IyeLjDeo4XXJMikoOSUnJATnTwI6S4gNSUrhfigv3Nazj1D4pOrJfCg/tl8KD9rjTOjh9cL+cOLBPLp0/p7y0nX+7WiIiP7/zLRFRi186C97GwEi8AfTuesL+lFwrF5IpBxxucSThJiySBvD6LvQKO/FNj4mCotShm3Qbe07oLxtdTN+cCL9EjontJ8Jyw+EeyjrhwZJNf7ZObvq3+rL6SmcDloioxY+vbZpRA5qIANAG6AYIx6OA3AGA1YD8r732mgKcAdsBxAnNA1APSE64JUIc4aGAtwNgNyA2AD/98IzQQ7ThOV4LgOO0A8iGiGBXPwA4RAf5HfAUoH88Ddh9r3MnICv98x8F6iMbADr9Aqa/88470qlTJ+UhARhvEhF4Q1CHEE0A+9SDbIF8oR5gPvPFMwOSgrnyHA8KZOU/KxwQERAWzCO2ky6s2tIPcvAMHeJ1AfEBwUBOC4ATdMTBNX1zv02bNsoLBX0TMon5UCAMaIt+IH9efPFFRdQg68svv6xCJHHNetAf40Mabdq0SQYNGpREREAYcQ+CgX4Jr/T+++8rPUCecEC2QGJAThDeCvmwBzxgkBkihfVCd+gGIgLvDYgIQnY5/zOX0fBshUapAUtENMplzYtJWVIgPwGi+liXfCYi+C3cunOLfNGrtfSY0EF6Tmo4R79JX8j4KW/JtKmvyoyprzSYY/qUV2Ta+Jdk8tAWMmnIcw3qmDjgORn5wTMy/I1nZPjrz9rjDutg6OvPSI+Xnpbpo4bHw6eaP3CWiMjP3xlLRJhWmuO1JSJiICNExMT1xH1Or0ByFDhDCS0rCCY1uOmpUOGU0gF39n7uoC4JsN3+9LH00DlhrKxuc9et1ZnVWW1swBIRSV//9kMda0ATEYQ7AhgH9CcPBCC49ogA7MbjAZAckB0PALwX8DKAbADYZqc8oDngNAQBBAKkAWA9RASeCoQkwmNA5zwA7KYNnhIQFYRkInQQ4YwgGl599VUF7tMH/7nXRATPIC8gOfDeAKiHaAAgh4AgRJJJRACi4/UByYBHASQHADrj9+nTRwH4+j4y4NGBLpAFUB7ihPE5ICXwDoBAgIihHSGSkAlPC/QCCQFJABHBGX1BquCZwME1dfAkQLfMH/1BYqBPCuOgX2QFdCFsFUQF/bVs2TK+RswTXUAkoV/kR/esH/riYCyIF/RA/+jqgw8+UB4OrCuHJiKQDTKItcazgxwYyAxJBEGEzvDiQD/cI6eETVhdxy9lA+7OEhENePHyXPT6ALztmPkJSuU7EbFh+zrpOb2DrLg8TVZdn577ca0GbfQ4uq0+6/ucU90z7m+8Pk4u3movXlcr8bk+aThH2cfivvS+3Dj4utw4kMOx//a617mX4n5O/R54XVQ/+lzVX6q+r+16VU51fVaOf/qcHG/VIj+PT+6gXHXRd9Z9PCdHPnlOVr31J5k7dID6O5q/kc1iiYj8/M63RIRppTleWyIiGYgkxBLJrgnRRPJjEkevPxyS4St9KXMLLN4TIyJCkUqV0PrtURYQrw2wma7t031LVSJvvE/wfij1ViiPFeyXkFrp2tn7yfZt9WH1UZc2YImIHH9wbfWcNMAf4QDvAPMfffSRApkBpgG8CcEDGA/gjjcBoDmEAjvjAde5B8ANAE74IUBzgH12zbMDn7aEL2KXvc4tAfHQsWNHlfMALwR269M/RAH9ExaJ3AiA5c8++6zyzND/UeBMnwDkEBDEeCV8EyQKuRY4IAUgSyAE8BBgPPJDALTjNdCuXTsFniMrwDrz0Yml8SbQ80RmQHvuAeozFgUygtBGgPPt27dX+oJEgYDBqwHZICcYGz0iH8A+iavxIuDgGhIFbwt0pWUiPBSkC4Xx0AveGRALzA1SAN2jPzwzIHQgeZAPfSEP68jcCKOEvpCXcSBJIGogUOiTPBH0gdcDB3pljVhLvCaQz5SZuqwl8rNmjMN6IWO6WLtqIvafvNKAJtScQqW776yX6bMlIjJpyD6vqQYsKZCfAFF9rEu+ExEbd6yT3rM6yrqyWbLRN7fBHDv9k6Q03FEqop+KRFs3nCPcSsrLPhT/qTfEf6Jl1ofvePZ1c+k3l7qeA6/JuR7PypnPW8iZT+1xp3VQ2Oo52fDWUzJ/aH9LRPxXw/lNsURETf9yElH5D+oSmGpMfWWbJJqE0jYB8t0DeLNdl8Zki3Yud8++rK6z17UlImrx42ubZtQAACQAM14IeDYASAM2a9AZkBmPALwkSGTNMz7zXN8DaOcez9gdr4F3AG3AcD5z0BeguO4HsBuPA/riGhkAv7nHbnsAdUB/ZKRwpg/60l4SfKYNfer2PAM4RybOfKYe8tIfMtKG5zr0EnJST8+JdnglaPm0DMih58SYHPRFXeZBf/TLZ903bVMd9KPnjUyMzz09V/rjPmNwpj/uoWd0yxiaIEAnTnm0zJzpmz5YX87ISB/Mj0PrFXn0+Klk1m0YC33Tjx5HNbT/5K0GWGPsB7sx14w11TaL/ZnPcp2MJSJy1Zitn60G6gPwtmPmJ1BliYg05IZ3jmzURyoChGfmfV236v5OX9MiInIhDHTduiAvzD5qRES0roaw4Fl1z7MlO+qij2zHuov1LBGRn9/pmX5rLRGR7V9KKepZj4jsQTcLUFpdWRuwNmBtIGEDlohI8aNqbzVaDQCW4sGAFwCJqAFObbEasBqonQZ4r/BawisGkg/CCcIBEoL7Q4YMUV5KeCNpMqwmI1oioiZas22y0UAmoMI+b5gAU03WzRIRaYgIk2RIde0kIhx1mppHhCYX6vOcRETUFPw323Ftfs4F5Dfbmdd3u49cxsuxriUiGubvhCUisvkrKU0dS0QkQDULMFpdWBuwNmBtIHsbsEREmh/WDLcB2ezR8HQACMoOfXbtaw8Bu44Nbx3tmqVfswxfXdk/zvI7jg55r8jZQg4RworhScMa4dkyZcoUlVeFMGXkP8E7oqbFEhE11Zxtl0kDNQGsbZuGCTplWrcGSURkIAGSPBUcBIH5bIN3rujDvF8X13eaiKiMtBaOOg/7VMPQTNUREHgtpDq8Vfera5vLsyQiIkdQPVUYo5JPW0hJ6xbC2Xzu/Gw+u2PXNSUzmEPVPGpMqjjmr+doiYiG+ZtgiYhMfyFV89wSEdmDbhagtLqyNmBtwNpAwgYsEVHNj2uKRwBupaVlUlR0VgqLzklhYarjrBQXnpGSwhI5U1isznwuLDxbdTjbnJWiwrOqXklhsWqr26s+iopUP0WFZ+RMUbGcKSpSdWhTfb/OceznxBroteBs9WJ1UJ0NxN6zxLvmrBt7znt5tqhQzhQWCe8qtsY7qt/XEvX+xp7xXp9V73WJ8Q7Tr+6ruOqdj9kpfdA+9p1C20LVvqSoWI2hxyopKpFbpbdq5XXA1x4eDtevXpVzxcVVYzGePorkwoXzKvE8ocgg9Ch4F5GLhRwfmoggYfq0adNUjpPly5erROqE+appsURETTVn22XSQCZw2j5vmABTTdatQREROvxRNeRCdiTCHEVArHPPlXWuubLePTcWhildvzUY904REZAPFeHWEg3GjjonI+4AEeE91lLcR1uK60hL8RyNHa7DLaXscOy+GV4pF+LBWbeuiYji1s9LUavYoQkJda/188JZA/L5fNZzKGz1gpK5LkkUS0Q0zN8JS0Rk+gupmueWiEiAahZgtLqwNmBtwNpA9jZgiYhqflxTPAJsGzNmivx788flW82flW82e+a249vNnpafNfut/LrZL+SR5j+SXzT7tfy42SPy7WZ/ua0u7b/V7Bn5j2Z/kl82/7X8pvkv5IfNfi8PNHtIftnsl/KrZr+UP97/PXm4+QPSrNmT8vv7fyRP3t9cftDsMdXmZ80eVPfpI5Us9p7Vi7WB2tkA79aPmz0sP2z2qHpXnfrk+QPNH5Y/3P99+dP935E/Nv+efL/ZY/KtZn+R+5s9Lo/f/z31vj7Q7Hfy2P3fl+82+6P8svmv5PH7vysPNv+Z/KTZQ/KdZk+p95e+eP8fvf8H8kjzH0vzZk9Ks2ZPqO8AvhP+q/nP5TfN/1ON89T9zeSh+3+qvgeQibq//O4vZOLIEeL1eEh6kuIbLLtbpTduSLfWreTPP/ye/Pm730k6nv7+/fJKixYqx8qkSZNU4nJ61UTEvHnzFBEBaUsydbwkSLauiQg8kmpaLBFRU83Zdpk0UBPA2rZpmKBTpnVrMETErVnpyYJcPSS8c2X5tXkybu8iGbxhqUw5tFDW3JojGzy5hGly5IhwkBh3KkdE2NdaLp1rJbt2tJF9ez+T65dbSSRQh54Rmog4mX2y6uqIBO/x16Vka0vZMu9dWT/rAzm+7g05sOJN2TjnA1kyqbXsWPSheI6+rjwmnMRCrp89++suWTXEw/a335B5L7WS5a99JMc/fllOfPySbHzzHVn0yiey/4PXlLdEPpMQzGHPe6/Lklc+kvkvtZKd77SUU5+8kDuBksYbwxIRDfM3wRIRmf5Cqua5JSKyB90sQGl1ZW3A2oC1gYQNWCKimh/XFI8CgaD07D1a/tv/20L+6usfy/927+3Hf7vnPfnOvQ/Kz+/9oTzxN/8iP7jnF/LPX/uj/B/3fpiy/l/d+7H8X/e+KT/565/JL/7mR/K/vvakfPNrj8hP731AfnLvA9Li7/6nPPbX35T/+57X5Km//f/kjb+/V/7+nqfl/7z3bWl+z3/J/3PPq0IfqWSx96xerA3UzgZ4t77xtd/L//raUynfs7+69yP5xtcflRZ/9w/y1t9/TZ7/u/vkb+99Rv73ez+Ue772grx4331y39eeln+79zF59r7/Kffe87z89Os/kZfv+1t58K+bybfu+Z3893veUO8vff3jPU/KX/72n+Txv/mG/I97X5f/cc8r8sJ998k37nlEfvP1/5+98wCL6mj7/lPyPe+bN0+Ne0BQ040xyWNM00QTY4oae+9I751dlKaAXVCxo1hRsdFBFBAEe+/YsPdKU5qi5v9d9ywHl2WBXXZBVuZc13jazJw5M8M56/937vtujy7CN+w6Ni0l+N3ov3hTYsfK/ltigfaSdlgybQoeFRRoFRT6/t278B0zGlbvGsLtXQFu75SndwW4vt8c9iajWDBxigVB1hPkhoncnRGEWLZsGa5evcqCnlNMiPXr1zNLCYIWaWlpVVwzUVmCFhRPgta0X93CQUR1PcOPa9sDtYnT/Lx+Ckx1GTe9ARH5ugMRZAGx4Vws3Bdvg+eKbRi3YhuiLkUz64gKiwp14IaqPOXH6gtEFORIERPth/DVExEePgEZ6Z4oflwPICJbfRBREzB4fMYKp1ItsH6RJ+ZP9cPGUCdsi3BAZJg3PJxCEDrDHwWnVIOImgCHqmvq0iKCRPyt5s6Y2HcmJvafjWMuVjjkaIWZA6bB+rdV2GVnXz2IqEa41xpa1FavwnmyfLgoHY0No8bCv9dsBPWfjqVD/XDUyUJzEMFdM6Euz9bGWoaDCC1+QXEQ8VJU4wIj7ws+B/gc4HNA/TnAQYRmL18CEdOCwvDG22PwZ4Ox+JNQNb0huKGd0ANdhA4Y1Lw1Ogg/4UPJQPxVkOLPgmeVMnTsLcERnQ1/RNfm3+E9yRC0lfTGD0IndBY6wbTFO+hv2Bb/EGwxxPgj2LcS0EoyHG8KzvhC6IZ/MhGzar2q2saPVR0v3ie8T2qaA/T32UbSF+9Khqr8+/2LIEMbw34Y0+IdOLVqBrMWrWBsMAp/EaSQNDODWcuWaCkZjk+Efhjd4l0YSMags0FnWLYwQnfDL9BW6I2/Cw7suUDXel8yBCONP8Agozb4t4Et/i2xZnXQM+E3g6/ws8G3cGolgUMrAb2Nv8CbghMr+2/BGl9K2iNsqi5AxB2MNx0N5w+M4PtB80rJp7UxXEzHsFgrBA5oIYiQnZ2NBQsWICgoCKmpqcjKysL9+/dx8OBBrF69msWKuHbtWiW3UVSeXDU9ePAAN27cAIGL/Px8BitUAQkOIjR7X/Hc6vdAYxVIeLsaHoDoFYhQsjqogAbVHScooAIWbMuLwuI9CfBamYLwE3GYsG4rQnclIDU3GtXWqaKeavMWRaE+XDORGyayhggJCUD2WRkO7XdD+CoZCnIaL4ggmJB/ygq3D1ohNcIR4XNccWGHJW4dsMR4WRC2b3BE4RkrqAILmh7TJYggaHDWbQzizNwxqd8s7HOwQbypG6b0ngHbX1cwywiCFbqOu1AnWCECCHFdHhPivLsJFg0KxOz+UxAzxgMBPWch1dJZNYhQKKtuG7hFRMM/r3XxjuQgQv3fSlVychChvujGBUreV3wO8DnA58DLOcBBRJVXao0H1AIREvdqQYRqwVMOIjrVBiIkthhipAwiujMQ8ScVgEP1tbjozPuFzwFN5kBtIOLPCiDCuToQ0axmEPGW5CWIIBApgoh/CdWBiGb1DiICzEwg+7AFJn1kXCkFtmkFVzM5iBBhAa0pVgQFp6a4EY8ePYJoLUEumwgu0LGysrIKiwcqQ/n379/P3DbFxsYiPj6eWU+QKycqL9YvPpQ5iBB7gq913QO6EDN4HfopQimPmyKIIMgqWn3VZc7RM0y0+FLH6ovy0DOTnqeKz0vx2lRf5r50BG30RzpZRFQHHGo8XtWFEoGIBZkJ8FubjIjTcZgUlYR52zcjNacaEFEN0KipPfUFIm5cIRDhiysXZTh51BUrlsmQ/7AeQISCayZNLRMUAQIDESetkZ1pg+UzPZC61gE399tgd7QjZvmPx/kM3Vhe0DV1DSIueIxmbo0IRGy1dMG0vjMwd8BEjPl5NXPXdFlaOYi1ugJ+Q+Wj+Bbxpu6Y2icIU/oEweXXJUgyd1UNIqqxeqiprRxE6Oc7gIMI8Q1ThzUHES9FNS4w8r7gc4DPAT4H1J8DHERo9tLlIIKL2JqI2Dyv/s+XpgoiJpqbwOfjlghu06JSmvHpu3AzN2UWEcqgQJOnKQluFEOCrCd27dqFQ4cO4cCBA8jMzMThw4eZ6yfl+jmI0KSHeV5NekBZjOb7+iko6WLcRBBBzx+y0iJgKgIJggMiWKA15RH3CVjQeVrTMVo/ffqUQdh79+4xSHvnzh327BTzUD6xHqqLrnXkyBGWyIJMGUZQHu1BRNW4D2n5kVi6Px7jVqZixeF4+KxOwbID8diWVw2IqBF0lNevZDFRHyACZTLcuyXFokX+OHXcE3t2emDDOk88zqsHEKHgmklbEHFltw0iF7tiyQwpzmdY4/o+G6ye543ElY64e1g31hD1ASLOuJkiylSGCX3mIMbUAxP6hCCwzyz06xqFVSN9meujmoT6V32O3DMddrRE9BgpZg2Ygsm9g7DDxp6DiF+b7vOe3hkcRGjya0kpLwcR6otuXKDkfcXnAJ8DfA68nAMcRCi9UGvZ5SBC/4VlDgf4GGoyB5oiiHhw9y6mmI9BwCfvYO6nrSqlkM/fh4e5KUqKi6tYLNTy+Kx0moS4CxcuMJdOZEVBQh0do6+ByV0TCXgkuikuHEQo9gbf1mUP6ELA5nW8HmKWCCIIEJw4cYI9p8hCq6CggMXCoe3i4uIKqy/ap2fW48eP2Xla03OMrMByc3OZ27nTp08zN3UxMTEMbhQWFjKrB7J8oLz07KPnHV1v+vTpiIiIYECWzis+B1/88QIZe6uxiFAS/lVaJxRGIoOlKGQURiGTUlEUthdGYlN2LNxDt8FlQTo8l29D/I0obFcrWLWyhYVq90/agghyw6SY8EwOGx7nSZG02RehiydiyRJ/7N3tidLCegARChYRihYO6mwTuBDToywrbFnjBFvbBZjm649tEfY4mWyF0GkynEi2Bp1Xp0518mhrEUHCfUWSjUKKpTN8e8/FsJ83YM1ILxa8epu1M9x7LsZ2G4fqY0TUwbqgVmhRneuk8uPydo9m7Vesa7etLeYPmohJfYKxftRYnHY15SCCg4g6/Zz4U51KvWaFOIh4KapxgZH3BZ8DfA7wOaD+HOAgQrMfBBxEcBFbExGb59X/+dJUQcRUizGY+ul7WPx55bToiw8hNTfTCkSQsEaggawfyBri+PHj2LNnDztGXx4rCm+KT2gOIhR7g2/rsgc4RHg9IIIuxlEEEfQcIguFmzdvMgsFinWzZMkS5j4uMTGRuZW7desWaPvo0aNYt24dFi5ciE1z8Q4AACAASURBVOjoaJaf8q5atYq5niO3cytXroSzszOLmZOens7KnD17Fjt37mTXIfBBz8J58+YhIyMDV69eZZCC2kGJno2FRYVIzkjCtHV+SMvT3DVTWn40tt6Pxua7MWxNLplEYJGaG4V1Z2IRtj8Rmy7EsEDVDFYoWj+IsENcK55T3FZxXhsQ8eKpDE+KKPbDODzKG4uSxzK8eCplYOJZqQx5Dzxw8rgMZ7OkeJTrAcovggqt10+leJ7vimIFiwh1IICYpyDLBncO2+POYTs8OGqLvJNWyM60xo4oZ+yJccDZ7RQvwhJn063w8JjqINViXZqutQERl2SjccbdDFlu5iydcx+Dgw7WSLTwwCbTsdhtZ4vz7mNw1n0MMm0cQNYSioL/q9q+LBuNbOkYnHY3xyk3C5x2M8NFqUkFJDnpYsaASqqVM065mIHuU1dt5a6Z9PM9wi0itPg1xUGE+qIbFyh5X/E5wOcAnwMv5wAHEZq9fDmI0H9hmcMBPoaazIGmCiJmWJhi5ucfYNUXH2ClQlr+ZWvILHQDIhISEphwt3TpUsydO5dBiZMnT7IviVU9mTmIUNUr/JguekAXAjavQz9FKOVxE0EECf8EBCgRVJgxYwbmzJmDZcuWMYsFslpISUnBhg0bQGW8vLwwa9YszJw5ExTzZtKkSew8QdYVK1Zg48aN7NypU6dAIGLTpk2gZyBBCrKQIBBB8IGOr127lp27e/cuAxAEIigPubCbtzgEE1eNrROIiLsei8DYbZi2ORlBW7ZgzclYpOREMRdMFJg65WE0C1Cdli+3hkh/FMWARHpBFAhUELjY/qjcmkIRPKixvb8oHLlP/fHimafGkIAgRNbJcYiKnYrNmwNxaP9Y5NyTorRIhqfFMpQ8lltBPC2WoqxEiudPZHj+RIpnpVI8KfJkqaxEblGhMZjQEkTcOuiAVQsCERnmg6RwKU4k2+H+ERvknLDBvSO2yD1JwautkXfSGo9PW+PxGWsUZNExG5byTtqg8Ix1nawkKoGI6iwIqrFWOOtuhg2m3lg2IgCrRo5HvJkHjjtb4Ky7aTmYMEW2hwlzx3RROrp8TfsmyPYYg/PuprikAAAqif0atqVSWbG91dRxQToGGXZOWD7Kn7V93Whv7HewYe2+IDXBOXdTluRtNwHFjSAYQWs6f97DlK0JaFRcl65VzfUq8niOAgcR+vkO4CBCi19RHES8FNW4wMj7gs8BPgf4HFB/DnAQodnLl4MILmJrImLzvPo/X5oqiAi2NMXcdh9i3ZeV05qvP4anDkAEuSIhUY2+Eqavhkmoi4qKwo4dO5gvdVVPZg4iVPUKP6aLHlAWo/m+fgpKuhg3ggok/NMzKi4uDoGBgQgODmYgYd++fSBYShYQs2fPZscpzs2WLVuYSyUCDPv372dQNTQ0FGfOnGH5yZqCoMPy5ctx//59kCVEUFAQ5s+fj927d1fEiSA3TeTOKTs7m1lYZGVlVcSJIBdQ5M4ufP0KTFrthbS8DRXWDKJVQ6aiJYLidjkoCD+ZgAG+B7BgRwICI7cwN0xrTsYh5moMs4KIvBSDpLvRSLoTheSHUdhyLwqJN6OReDsKG7NjEX05hh3PUMtlk2htIXfdpI1FRGGeDNHR47FkxRRsSx2LxYsnIGWrF+7fphgRMly/PBYFOVIU5nkw64iSx1I8znNHwUN33L4uw61rnsh7IMPz0jpYStQAImqLFUHnz2W6wsV1ARLD3bBxkQuC/HxxPtMWtw5a4+x2B1zbZ4O7h61x84AV8k5Y4eFxihlhjRv7bHBxhy0u7ZLDitqupcpaohKIEAV8NdfHXSzh12culgwPwNqR4zD+9xDEmbozGLHPwRaUjjlb4JSrGc64jWEWEQQqTriY46CjFfY42LFzJPArivX1vX3WwwwrTfwxbUAw1o8eh1n9p2B2/8nYY2+Lo86WrN2Hnaxw2s0UJ1zM2DrL1QwnXc3Y+T32djjsZIlzHmPkbp3UhBB0XxxE6Od7g4MILX5FcRChvujGBUreV3wO8DnA58DLOcBBhGYvXw4i9F9Y5nCAj6Emc6CpgohZVmYIbf8RYr5pXZGiv2mNTR0+wVgdgQj6MvjgwYMgsY1cktDXvyTCkdsmVQsHEap6hR/TRQ/oQsDmdeinCKU8booWEVu3bmVAgKwWyPVSWloajh07xuI+EDwlSEHPL0qLFi1CUlISg6kEI8LDw3Hp0iUGI8jKYfv27QgLC2Og4uLFiwxCkJXFjRs32BQm+EHBrMlVE7l7ouuR6yeyzKCFzlPw6rTdqZixYQLS89VwzaQEI1adTMDwSfsYbCDo4Ls2BZNjyToiCQ7ztsNmVgbC9sdhSmwSQncnIHRPAsYuT8W0uM2wnpkBnzWp2JQdo2bsCAUQURgJbSwiKPh0XLwfklMDkHPPE4cPjUXIwhk4edwDq1b5Y0bwNERF+2LvbhlioqW4eskDiQkeSNnijNlzArAwdAoOHZChrFiqsTUGagARqsR/xWMED87vdMEEv7m4sNMJ5zPtMNFvMvbEOWFbhB2m+QViziRvbFvngLXznJGVaom9sY4In+OOtfOcMNU3AGvmeeLmfos6WUVoCyL8+4Zgq5UbjjlbYtHQiVg0JBBbLFwwtW8wZD0WYuHgAGwaLcPq4d7YZuWEuQMmYvWwcZjUOxgBfUKw1cIJ2R4NDCLczbDCJABhIwIYWNhtZ8NiWESbSrFymC98es3D1L5BiDbxYO3dbO6KlSP8ED7MCwsGBsD79/lYOCQQx5zNK9w5qQtPOIjQz3cABxFa/IriIOKlqMYFRt4XfA7wOcDnQPVz4Ce/++jsfZcl2uYgQrOXLwcRXMTWRMTmefV/vjRVEDHH2gwrvm6DpI6fVErx33+KcZbmOokRQcIcWUAcOXKErUlwI/ckJLipWjiIUNUr/JguekBZjOb7+iko6WLcRBBBzyICCbdv32aAgOACxbUhawUKXE3WCWTNkJeXxwJVk5UEuXE6fPgwgwtkDUHnKM4ElSHgQHUQfKWyZCVBlhTkcklcyFqC6iTLivPnz7OA1orPQ9rO3FdNsGpV7pFEEFG+ZiBi8j4kP4hC/I0YBERuhe+6VEyNT4J9yHb0lO5HcHISQtIS4b06Bd6rUuC1KgVT45LgMCcds1MSEXU5GuS6qcIKQ9V1FY+VX1tbEBEf74fUNH/kP5Th3FlvTA8Jwt7dUqxcOR5BM6fDxXc5Dh30xooV3khNliI8fBwy0pwRPDMQ0VGeOH3SHaWFDQgiygNUZ+90gb/fXFze7Ygre+wxyX8aUtY5Y2u4PYL9J8DcKhTrFrlj3QJPJCx3xOq5Hohb7oalM9wQEuiF5NV2zFri8WnNg1hrDSL6hCDF2gWnXM2xbIQ/Zg2cglhTdybkO/4WBpvuK5Fi4YgJPUOwfKgvgvtOwdrhYxHYayYWDQrADltbFkNCXSFfF/korsXy0YFYNtIfJ1wscNTJAi69wlhw7SWDJ8Cn51zYd1uGNaN8MKPfNMwfGIjJfYIQM8YdIf0nYVqfGWybyl1Rwx2TYps5iNDP9wYHEeIbqA5rDiKqF924IMn7hs8BPgea4hzoNO4OvnK9jnZOV/C5wyV8bncBH1uex0cW5yqlNlbn8YvXZYyecR2ypXcwM/oBjl8qUftN1LaXDxpDWrIxU+02a5ORgwj9F5Y5HOBjqMkcaIog4uHdu5hvY46Ibz9BeqdPK6XUzp/DS0cgIiYmhvldDwkJwZQpU9jXxOT6hMQ7VQsHEap6hR/TRQ/oQsDmdeinCKU8biKIoHlFwr9iEkGp4jFx/ikeE7dV1UHA9cCBAyw+DkEK0eJBzEvXEK8j1i2uqV6NQIQIBMphALlmGjZpHxJvRbPA1LJlqfBZmwKnuWkYvy4Z5kE7MXtbElYciYNNcDqG+e1C2P54RF2MRlDSZjiEpGNOeiKLFZFZJHe5VMkdlHg9FWttXDM9zvNkFhFbUwJw54Yndu0YiwVLpmHpUi8sWuSHnZmecPCNQFaWHxLiZPD2C8KG9T7IueuCY4ddsWSJH8KWjgdZVjRkjAhmEbHDBRN85+JcpiNObbNFgPdExK1wxoLJUsQtc4SrSwjWhXpif7w9JnuNh59sOrIzLHE6zQqRix3hLwvA4c3mKMiqBxBRg9BOrpkC+s7GFis35mopZNAUzBs0EXP6T8TMflMwf8hEWPYIx0EHS0zrMx2uv4Zi5XAf7LW3RswYD3j1mI8Fg8iywKLBXTOJFhEHHa2xzdIR7r+HYvkwX0zoMQurR/qALD3WmvhhzQgvjO0+j8GJPXY2yLS2w8KBAXD+bQlSLJ04iPj19XimKz/jlfc5iBDfMHVYcxDBhdamKLTye+bzns+BynOgs9ddfOlyDZ/ZXqiADV85XUB3n8sYPvUa7ObdhPfKOwiKfMASbdMxOkd5vnV5Wa67zxUs2ZKD7FtPanwrNQYIQW3gIMITmoirPC8X4/kcUG8ONFUQsdDGHFHffYo9P35eKWV2+S98dAAiyP86uTOhAK7r16/HmjVrmD92CuxK7plULRxEqOoVfkwXPaAsTPD9piFAqRpnRRChi7mlXAfBBHI/V1RUxOJQ0L66S51BRDkYWH8+DsMm7sXE6K3MLRO5Zgo/Hguf8BS4L07D6Em7sWDHZmy6EAubOZlwDU1H5MUYLDsYh4lRW5l1xJJ98dVYRJSDCRUQgqwntAERJY9l2Jw4HnMXBSEycjxWrRyPY4dlSE2WYdEif4SH+2Lc5GW4dtUbB/bI4Om7ALt2eOLWNRckb/FCxNrxiIkeh+KCBrSIOCcPMH1hlwtkHvOwer4XwufIEDFfiiNJVlgV4o7Q6TK4usxF0ho33DpgBZnzbMydEoh7Ryyxfb0NIhZ4YOGUsTiRbAlFiwgxXoS4VnYHJe5rYxFxys0CUwcEY9bAacwlU3C/aUi2cMLaEV5y10u9ZsG9dxhOupghfIQ3HLstxTYrZ6RZOTAXSOS+adUwb5xyMdMORNQASxStEcRtCja90cwbE/vNrmj36hHeSLF0xvQ+MzCz/1R49VyAGHNPZNg6wKvnfMwfPInFhYg2kWL+oImY0icIGdYOHERwEFHjo/lPNZ5tIic5iKgsxnFxkvcHnwN8DjSVOdB1/AN8434Dn9ldqoAPgyZdw7qM/Dq/AWP2FDALCdF6wmzmDYRvy8Oj4hdV6uQgoqqY+YbEHe2EHugidMCg5q3RQfgJH0oG4q+CtBpY4Im3BEd0MvwRXZt/h/ckQ9BW0hs/CJ3QWegE0xbvoL9hW/xDYoshRh/BvpWAVpLheFNwxhdCd/xTYoM/CRxEcGG96lzkfaJ9nzRVEBFqa4G4Tp/h4E/tKqW9P7eHr5V2rpnoRUKCGrkkoYDVBCHI3zq5Kbl+/Trzg17lZQOAgwhVvcKP6aIHVAnS/FjThBH1DSK0ma/agojNd2MQui8JoXs2Y+kBcrMUw6wb1p2NY8dC9yQh5koM1mbFwWVROpYfjmcBqwlGLNmfiJVHE7D5TrSGMSLkbpy0ARHPSmS4cWUs9u4JxMH9E3DxvCdKHnsg554HThz1wYlj3jhx3A93bsqwfdtYrFkzHrdvSPEo1x1ZJ3xw7IgvC1j9TMfBqkXBv6b1/aN2SNs0DpmRMuxPcMW1vTa4d4QCVdtiT4wrdse443yGHc6k2WCS1xTsjnFg1g90fm+sG45sdmIBrAvPysFGTddSPqcNiMj2GIM0GxfEmXsiwVyKHbYOLCD1USdLtr/ZwgPJLH6EOcKGTkDIwCkMShxxskSypSsSzaWg7QtSkwYFEZdkJjjkZIMECxlizTyx1dKNBdCmgNRp1s5INPfAVktXHHC0wRYLV8zoPx2pVk4saPVOO3t2b+nWTuxeRbih7pq7ZtLPdwa3iNDircRBBBddm4royu+Tz3U+B17OAbKAEAHE9+4XEbj2Ho5eVN+tUm2vnbPXSzEz6gF+GiuHHH39ryLt2EtftlSeg4iqQicHEVX7hAvivE/0dQ40VRARZmeJrT+2w8lfv6yUjnT7Cn7WFlrFiKB3B7kjOXHiBGbPno3IyEiQ+Ld8+XJmHUFBq1UtHESo6hV+TBc9wKGDfgpI9TFurxWIIJdMYhItFQqjqh5TOJeWH4nlh+IxLX4LC2qdIZYvd+9UKTaEeE4sX8NamxgR6rhT+qNMivu33bE1aSwunndFWUkdrB+eqXDdJAarPm8DZaFf032yYFBlxfDwmBW2b3BE6lp73DmoOXCorh3agAh1xPeL0tHYb2+NxUP8KywIrniOqgoeNLRqYNeuSxnla1MdivWU71Psh7PuY7BupBciTTzZ9hVZNUG1leugayjWqXBNDiL08z3CQYQWv6I4iHgpzHGRkvcFnwN8DjSFOdBBepNZQHxmm42VqbkoflLVWkGL10qloiVPX2BFSi4+t81m15yy/n7FeQ4iqgrMHERU7RN9FaF5u/lYNlUQsczBEmldv8D5Hl9VSqd+/wYTtAQR9FUvuSZJSkpCcnIynjx5wsDE1atXQXEjTp48WfGOUdzgIEKxN/i2LnugPgRtXqd+ilKvFYioAQxUAgoK+TIKo5BeEIXUXCXLB1UgQqFcdfWJx7WxiFAHRFCeF09keFosw/NSGf4oUwEVVIGG2o6JICJbexBRHTAoPGONgix5enxaf0AEQYfLstG44GGCizVZPlQj3KsDO+orD7WdrDUoaRqUmoMI/Xy2V/dO5iBCi19THERw4bUpCK/8Hvk853NAPge+cLrMgMCY4Os4pkFgaS1eM6woXYuuSS6byDri+Ys/uEWEUFWo5SCiap9wQZ/3ib7OgSYJIu7dxTJHS6T/0h7ZPb+ulLJ6fYsJNtpZRIggIj09HVFRUbhz5w4ePnyIY8eOMeuIc+fOqXxdcRChslv4QR30QHUCBT/+eglO6oxnUwcRIjjQ9bohQIS6wEKjfA0AIqoDFNoer2+LiPqCBPpaL7eI0M/3BQcRWvyI4iCCC7RcoOVzgM+B138OdBp3h0EAAgEhMQ+0eGtoV3R2zIOKdnzSP6RRwAgerJrHiNBXoZu3u3FDmqYKIpY7WWJ7t/a40OebSimrbwetQQS9gV68eIEbN25g2bJlWLBgAZYuXYqFCxciLS0Njx8/VvmS4iBCZbfwgzroAXUEap5HP0UmTcetyYMILS0f5ACjauDqpgYiVLlgqg0s1KVMTXVyEKHCTZSCKyVdAw8OIvTzHcFBhBY/ojiIeP0FSC4y8zHmc6Bpz4Effe4x8b+bz2VknKgcp0GL10edi1IbevheYW1q22fiK4cR2oII+kJXnaWkpBTTgsLwxttj8GcD1QIqt4hQ3S9ccOf9oo9zoMmCCGcrbO/RHhf6fVMpZQ3ogAm2llrHiKBnbn5+Pi5cuIC9e/di165dOH/+PO7du8esI0pLS1lAa8XnMgcRir3Bt3XZA5qK1Ty/fgpO6oxbkwcR1bpbUhFvQjGvMsAQ40eUH29qIKImQFDduUYBIpTdKNW2XxdhX7lOdeuoazl169cyHwcR+vle4CBCi19THEQ0bYGSC9R8/PkceL3nQNfxD/CpTTY6uFxE1tVSLd4Wui16+lopOrhewKdWJ9G2l98rhRF1BRH0VS75Jy8qKqrwU077xcXFePbsWRUhjIMILqbro5jO21z3edtkQYSrFbb3+hIXBn1bKZ0e3BET7LQHERSs+uLFiyxI9fbt27Fz507s2LEDKSkp2LNnD3Jycqo8fzmI0O07nNf2sgfUEah5Hv0UmTQdNw4iolAnt0zVgYhyWMFBhO5iP1QHMpSPV7KIqKuIr1iOthX3NRHuFcspbr/KOjS5thp5OYjQz3cEBxEvfwtpvMVBxOstQnKRmY8vnwNNew585XwJH1uex45TRRq/H+q7wO6sIta2r6wz9Q5E0Be55ALkxIkTIF/lhw8fxuXLl7F//36kpqayr3MJSihaS3AQUXdBl4vhvO/0cQ40WRDhZo3tfb/GxaEdKqUzw77TCYig52phYSELTB0dHY3ly5djzZo1IChx8+ZNFsxa8dlL7zIOIur7jd5069dUrOb59VNwUmfc9BJEKFkf1AkkKFo3aLMtAgmxTU0VRJzVHDzUj0XESFwd17AuinTt8qhKfeqCjNry1Xae4APlUSef5yhwEKGf7wUOIrT47cdBRNMWKblIzcefz4HXdw584SR3fxSzp0CLt0T9Fk3Y94i5aGozIu6VwYi6WESQNURubi4OHDjAAqSSEBYWFsYEsVWrViE8PBz3799nvsypB+kL3vz8R5g8dRF3zaQiSLc+isy8zRyO1DYHmiyIcLfB9gFf4+LIjpXSmZHfY4K99hYR4luJnsP0bCULNFrTvjKAEPNyECH2BF/rugfUEah5Hv0UmTQdN70CEaLorw04qK5sTXWrOlfLMb21iCiT4nm+K4qzbcAsDs5bo1g5nSs/Jq7pPG0r74vHlcuLx5XLiMfF/KrOi+fEvGKec9YoPG6J69NeQxChhnVCFXjRAGU4iNDPdwQHEVr8ouIg4vUVIbnAzMeWz4GmOwe+crvOBP4VKblavCEapuiq1DzW1o+HbnwlMKIuIILELhK+SkpKcO7cOaxevRre3t5ISkpiQVRnzZqFK1euVIAI8l2etGUrzCw88Mbbo+s9RkRnoRM6SLpgsFFr9Db4DP+Q2GKI0UewbyWglWQ43hSc8YXQHf+U2OBPAg9WXZugzM9z6FCXOdBYQEQbSV/8IHyPrgbfwqmVBA6tBPQ2/gJvCk6g+/q3YI0vJe0RNnUKHhUUVCvmq/NGeHjvLpZLbZAx5BtcNP2uUjpj2gkTHHQHIug5XFZWxp7DtCYgQTBC1cJBhKpe4cd00QOaitU8v34KTuqMm96AiLyNyCyqGhRaZ9YQqsBCddCCjleXn44XRmJ/UThyn/rjxTNP4JlMf1KZDC8eu6H0uj1Kr9npVSo+Z4ubM0a9fhYRIlRQ01JB51CimutyEKGf7wUOIrT4FcVBRNMVKrlIzceez4HXcw508b2Pz+0uwHvFHS3eDg1b1GvFHXxmfQqf9JnU4DCiLiCCeodEsAcPHjD4EBUVBYIPaWlpzFIiODgYly5dYrBCzJeRkQkbu3H4639G48/VWAXoJlh1HxCI+EAYiDZCX3QROuDvEjsOIqrp87oIzLwMBxPqzIHGACJMW7bEh80GooUwEl0NOjQMiPC0QcaIb3HJslOldMayc7UgggCCaNlAz0zxGato8SAeF89RPJ6jR48iIyMD169fx7Vr11gQa1ZY6R8OIpQ6hO/qrAfUEah5Hv0UmTQdN70BEfkEIhTiOVQHAmqCBIrlxe3q6ikHCpWuKZYRr1FDHr21iCBo8lSKP5546Fcq9cDzXDfcnGWCq15qumaqRmDXWsh/VfXW9bqK5RS3RVdNIghRWnMQoZ/vCA4itPgpxUHE6ylEcoGZjyufA013DojWEHvPFGvxdmjYonvPFL0yq4i6gAgSxAoKCpCcnIwlS5bg4MGDiImJAfkrp2CpoaGhzFe5+HUurYuKijF1xhK88bZJPVtEEIjoDAPBFG9J7NFR6IK3OIhgX36rIx7zPBwy6GoONBYQ8X6zwfib4IqfGgJE3L+LFeNskGnSAZdtO1ekS7adcc72B/g7VrWIKC0tRVZWFnuGUuBpcntHz9hHjx4hMzMTmzZtYgGpCTyICz1TKR7EvHnzsHTpUuYmj2JEZGdni1kqrTmIqNQdfEeHPaCpWM3z66fgpM646S2IUIQCKrd1bD1RHbBQvLZCHr0GEQQjyvQtkUspd9ycrQGIUBLWtQYQr6o+ER6I6wZqBwcR+vle4CBCix9THEQ0XbGSC9V87PkceP3mAFlD/NfuAkxn3tDizfBqipoG38DnNg1vFVEXEEEiGH19u3jxYkycOJHFiSABLSIiAgsWLGABrCmYteIXvA0XrFoEEWb4P4kDOgg/cRDBrSE4iHkFc6DxgIgh+Jvghp8MOta/RQSBCG9b7DDviMtOP1RK5xy7YIKTCCLkLpToGXnr1i0GcdeuXQtKx44dYy6XaL1s2TIkJCRg2rRpuHv3bsXLiSwlyP3d5MmTGYyIjY1lz+GzZ89W5FHc4CBCsTf4ti57QB2BmufRT5FJ03HjIIKsLGqBFjVYPlRnMaH3IEKf3EmVt/VFAQcRDQlTOIjQz3cEBxFa/JriIOL1EyK5uMzHlM+BpjsHRGuI6N2NN0B1da+sqF0Fr8Qqoi4ggsQz+jqX3IHQF7i0zs/Px507d5g4Rl/yitYQ4v1yEMG/tNfVl/a8Hv2YS00RROQQiPCxxQ7r73HFvUuldM61C3wdzJCbk4Pi4qIKV0wEDzZu3IhDhw4x6ECWDUVFRTh9+jTIzV1QUBADDvfv36+Au/R8pf01a9Zg6tSpWLhwIbZt28asKcRnruKagwjF3uDbuuwBTcVqnl8/BSd1xu31BREKbpwUrRbquq1g7VAdfFA8zkFEw8fFaLIgooEsIJQhBwcR+vle4CBCi19THEQ0XcGSi9V87PkceL3mAFlDfGKTjd+8L+PpM7mPbS1eD3UqWvLkBe7nP6tT2Sdlf7C2t7E40aCxIuoCIupygxxE6Id4zEV+Pk66mgNNFkT42WGnQydcHde1Ujov64oxfX9lcGHFihUM4lJcCHLLRCDi1KlT2LJlC4u1QzBX0SLC39+fuWISrcwIRNy4cYOBCCpHQDgnJ4fBDVXPZw4iVPUKP6aLHlBHoOZ59FNk0nTc9BZEqAUG5IGjFQFBpW1WRy3WEOqACxVt4SDiFYOIBnZTpCzSV9rXRVt0UYeOgQUHEfr5juAgQotfURxEvF5CJBeW+XjyOdB058B3nreZRcH8+IdavBW0K3o7pwyf2pxHxPa8OlVEbf/I4hzaDFzcYEGrmxqIaCkZzty0tJIMx/9KnLjLnlfgskdXQjevp3FDk6YKIlaOt8NO58646vtzpZTt8wu87Mbg6tWrzJqhUI1JDgAAIABJREFUpKSEWY4RRNiwYQOLA0Fxdij4dGFhIZKSklh8iEuXLoFAxMWLFytZRNDxCRMmYPXq1UhMTMS+ffuQl6f63cNBRJ1eybyQGj2gqVjN8+un4KTOuL2WIEIRDChuK0OFms5RXvG8uFYuX8M+BxGvGEToWHSvBBZ43aD+4CBCP98LHESo8SOpuiwcRDRd0ZIL1nzs+Rx4vebAtx43mYgfu+fVumWatO4eWlueQ+Su/OpePdUeF90ztRmyhoOI5q1ZfIcPJQPxV0FaDTDwxFuCIzoZ/oiuzb/De5IhaCupOUYEgYi/CDJWJwmlXMxu3GI2Hx/9HZ+mCiJW+dtjl8ePuBb468sU8CuyA36Dv5s1SoqLK4ACvQwoOHV8fDyDDaGhocwigtwyHT9+HHPmzEFAQABCQkKYxYP48iCLiIcPH7JykZGRbL179+5KecS8tOYgQrE3+LYue0AdgZrn0U+RSdNx01sQUQMEqDXmQ1EUMgqjsP1xFNIfydeVLCVECFEHACHWs78oHLlP/fHimSeg43gLf5TJ8PyJPNG2ruvXdX0vnsrb+qzUE7RNbWb38FTG9nV1PZ27ZiIrhPJ0STYal2QmoPUVVSCiEVosECy4IhuFy7LRuCg1YWu1gYoa98NBhH6+IziI0OLXFAcRr5cQyYVlPp58DjTdOfCl6zUGIg5lF2vxVtC+aH7hc3RwvcBgxLLkXI0q3He2mN3Dx8NjOYioRxDBAYT+itscTOjP2DVZEBHogN1jf8L1qd0qpYtTuiPAvSqIIKhA1hEFBQXMEqK0tBRPnjxhAavJMoLi79CaAlSLC5UhgJGamsoghGhJQXBC1cJBhKpe4cd00QOaitU8v34KTuqMm16CCAIEYqoRSFQfJyItPwoJt6IRfTUGm+9EMzCRWVh9fhEwqLUujER9gQgS8ksfS3Hvtice3PXEkyKpTsV8XUEBsZ4/yqQoKpDi/m1P3LkxFsWPpHhWKkVpoRQP73miqMATKJPqBKboHESUC/mXpKNwzNkSBxytccTJEhc8TJhFgNqivipwUR/HVMCDbA8THHexwH5HG5xxM8UlFXkq3Qedry1Peds5iNDP9wIHEVr8iuIgoumKlroSrH+flAOaR4tTiqCrOnk9fF7yOaD5HGjneIWJ+Hdyy7R4K+im6M5TRQxEkJsln5V38bjkhVoV33pYxu6hzahUDiI4iODWGtxtlF7PgaYJIu5h1SQH7PHripszu1dKl4J/R6CHDUpKKltEqPVyUMpEsSIoJkRCQgLWrVuHuXPnYtasWaDA16oWDiJU9Qo/poseUEeg5nn0U2TSdNz0FkSIVgt1ABEZj6MQdz0aPmtSYTZjF6bEbkXS3Shsf9T4QUTxIxkO7PXEzLmzsXjpVJw+KcWT4sZrFfHiiRTnslwxf1EwZs8NwqH9Hsi554EjB6XwCFiJrFPjQLBCBBfarOsLRJxxM8GioRPh1XsBpvQNxiFHK1ySjm6cMEIBcJA1xE5bO0zvNwPevRYg2kSK026mOms3BxH6+Y7gIEKLX1GNBUQ4Lc3HthNPGo2YvXBrEWsPtammNCgol4nvw2flsnzR+0pqFOPHzM1j+TbsVp3PM7wAyUdLcepaGc7ceIaY/SWYHPkYJParI8yK7aipzXTOf8MjtepTvuaE9Y9Y21yXF1SU7zcth83A/KIXFceUyzWG/er6JuX4E6zJLMa06MfoPUW9fm4M91PfbQhLVe9vQJxrinOivtvG61cNKdo5XsJntufVeiPceFCG6/frN3mEyWNWEIz43v0iNh94pFbbPrXJxqfm+zmI4CBCr0VobrmgP5YL9TVWTRJEPLiHVVMcsXfiL7g5vyduznuZLs/thUCp7kAEWU3cvn0b169fx5EjRxAVFQVy6aRq4SBCVa/wY7roAU3Fap5fPwUndcZNL0FEbfBBdKlUjdVEekEkVh6Jh9uibVi0OwEeS9IQfjwOZCVRYfGgWFasT53rluetF4uIMhke3JFiwaIpOLBvLLalemLTxnF4nNeIQcRTKR7eccXlC+5ITfHCmjVeOHHUDesjxsHEfg327/PGH08bN4g4726CPfY2SLd2hH/v2Ug0c8UFj3oGERpYJlSyaCgHEeQ+itq4apgvpvQNwobRYxHUdxp229pyEPHr6/s8V+eZz0GEFr+iGguIyMx6wu6itOyPRiEG7z77VK1eNZmTx8R360VyX+j38msW40mspeXag+eVRPtugQ+x7/zLaz57Djx89AJ//CFvxrlbzzBwhhx61CTCiu2orfGrM4srXb+mOhXPkWhPCwn34nF9ARHq9E1u4QtM2vS44t7Ee9Rk/VvAQxDImru5UGU9BJbovDrjqcl1dZ338EXNvqqfEaNdv+m6/U2xPhLwu/tcru3Pn53/xPo8szwgSNCQSZ0g1r95X0Ybi5McRHAQwUEEt4jQ6znQVEFE+DRH7Jv6G24v7l0pXVnUB4Ey3YAIctN0584dFqh68eLFWLhwIQMRd+/eVfkO5CBCZbfwgzroAXXECp6naYhVrx+IiETlGBG0rwAYiqKQmheFhTsT4LcmGRGn4zAxcgvmbd+M1JxohbyK9YjbVetSrlvcr49g1WQ5cPOqB0JCfHHlggzHj7hh5XIp8h82XhBBFg7Pn0iRc0+K+FgvrI/wRGK8O+JiZHCWLcb+fV540YhBBIn8JOqTi6MdtvaY0Gs20q0ccbGRW0SQNcRZtzFYODAAiwf7Y5etLYL6TsVWCxfVMS4ULClUgQ1Vx7hFhH6+IziI0OJHVGMAESRklz0rV9wBzIpXLeA2pLAogog5mwsZGKEv5VWlX/zlXyaLInddQUTsgVI2itm3n4GsDsQv8/tMzQFZWdByJ+95rZYRYjvuF7xQ2V7xHrpPrNuX/wOm5yJwY2XLAX0DEcp903dqDmxD87FpTwlevACevwAcw/JVQgR15iBZr9BS8vQPlXWcu/mMnbdbXPdrqNMObfPQfYjzRVyLcCIoturfBcE0ba/Jy2vXhx9bnseQydfY/Krtn9DNOViY+LBek9msGxWQg4JXT1hzF4VquGgaPPkaWluc4SCCgwi9FqHr6yt7Xq/+WFo0WRAxwwn7g7vhzoq+uK2Qri7rh0BP7UGEGKiagllv27YNKSkp2L59O86cOYOioiKVrz8OIlR2Cz+ogx7gkEE/BaT6GDcRRJDrOLLYong3tF2Xhco9e/aMxcoR61KMk6Ncp5ifYurQc5Cek4oLnc/cl46gjf5Iz9+oAAkqgwVR/Jeva4cF2/IJRMTDJzwFq0/EI3DjFizITERqriKIqOkatZ+rHxAhw61rHpg71w8Xz3ni6CE3rFopQ35O4wYRhfkETaRYHOqD3TtcETJnElat8sVI27XYFBmAp0XuLHi1Nm6ZqGx9uGYiAf6ybBQOOVkhdLA/QvpPxjEnC1yuLxChZnwGVWBA8ZgIIhYNCgClDGt7ZhGRYumsvkVELW3hIEI/3yMcRCi+ZTTcbgwgYv4W+X8aSIyndzW5JHrVgqQIIkhwVactIgCoC4ggmFFUKv+RIlpYKF9TFIC919bsUknddijXr82+voGImsZo1XZ5kN9jV8rUGndV/fa6gAhV97Y/W261Q1Ydqs7zY9qBBG3773P7i+jodlHDt0D9ZL+dU4avnS8wENHd9zIOX5ADVXWu1sH1ItpaHOYggoMIDiK4RYRez4GmCiJWBzvjwJweuLu2f6V0Pbw/Asfaah0jgsQ4ghALFizAvHnzWHwIWpNrJnLVpGrhIEJVr/BjuuiB+hC0eZ36KUqJIIIgQFZWFnMb9/TpU1AimCCCBVpTHnFfPE9rer5R3pKSEjx48AAXLlzAlStXWH2PHz9mYILKUaK8VA9BBtomCBEbG8vAbFlZWSUIUjcQUTskSH8UifATcZCGbcPslM0YuzwVa0/FVnbNpGRFURl2RMmDZVebJxL1ASJIbCfLguUrApG53QtbksYiIY4CPjdeEEFul7LPSjF/YSDWrPHB8SPkoskbmzZNwgiHDYhYPwVPGjGIIEGfXDMtHBKIsd0XIHK0DMedzRmcUBT+dbZdi/iv7nWo3WS1sW7kOEzvOwPhI3wwZ8Ak7LO3UR9E1GIlwUGEfj7zOYjQ4ldUYwARF+48w4s/gKEzc0ECMC3m8+Uuj7QV5upaviFBBMWZoIW+xP81QLWQGZJYCPqSv7bxqiuIsF+Sj/W7SnDkUhlOXy9D8rFSOKiwCpga9Zid81hZc4wI+jqe6kg4VKpSsCbrAzpPEEMcI4pJQMdGzM4FWaIcvPAUO04/qThP+Sg/xXKg4xRHg+CVzSL1LAvU6RuKI0ELgSGxXeKaLFXiDpSy/jl6uQxRe0vYnBXPDw7KZe2nmAnieNL9UOo/PZdZttB2QbH8CxVyxUX7Lste9qUm91hTf5nOy2N107zpMTEHS1KLsOfcUwb5th4tRXXAS7yX6tY1gQi6Ft0P9ZNyebKooHN0bdEah2KhrNtZAporoclFoL85gpDxB0uZhYpyHeL+qJA85tqK5irNkYidxY3ezZXY9vpet3O8zIT/R8XP2Rx8Vf/Q83zQpKusLZYhN1DypPJXWTW1K7/oOSv3yZhMDiI4iNBrEZpbLuiP5UJ9jVWTBRGznHFwQU/c2ziwUrqxbhACx2kPIkh4u3XrFk6ePInk5GQWsDoxMRF79uxBbq78d5zye4aDCOUe4fu66gEODfRTQKqPcRNBBIn+5DqOErmLo2dTWloaLl26xIDCtWvXmNXCqVOnQNuHDx9Gamoqjh49ymDqzp07kZ6ejt27d4O2o6OjMWHCBFD9VIaef/fv38fFixfx6NEjBiPICmLv3r2YPHkylixZUsUaQ2MQIcZ1UIzpUFgODRSOZRRGIvF2NIK3JmH8uhTMSduM5IdRyKC8IlxQyF/5WO0WF5S/XmJEPJPhSZEMZ7JkiI7yQWK8F65elOJZaeMEEX+UyUDBqo8e9sCiJVMRsdYPB/a6oeChO54UyhAXH4Brl6WNOlg1WUNkuZpi1qDpLFB12JDx2G1nXbNrprrAhLqUUQYFVIdCPQQjDthbY8UwX8wbOAlbLFxwzn1MzSBCoXwF9FB1zJNAx0hk2A1CzILZDCjS7xzFZdasWaiPZxavU7v3FwcRirNUw+3ahO36Fs5IRKaFhF26Flkg0EJCdX1fu6b6GxJEUDseFcstIkhkr6ldtZ1TR2xXrmNRchGDINTvBDsKy60zyDqFxGXF/LH75V81EygQj6uyiBCtAoqfVBX0qdzdfLlQOmzmy7gXIoQigVlcKJ94nSHBuax9dC6v8EVFHeTWS534BOr0DbnCooVidFCsB7o23YsIF+jczZzn7DxtU0wTcutE+UbPyQMF7KZEC/WfuE/3eeX+c7ZPwImWxyV/sP2JCjEpNLnHmvrLbYU8FknW9TKIrqDoeuJS+vQPkKAv9q2665pABEEqWlRZNNE90nJcwdKE+ofaRG2khQCN2DdPyv5QGVBduqqA9T2VJVdlItTJefyiYhzUvZfXMV97l2tMxD99Te7qjXXsK/gnZk8Ba4fb4tt4TlRCg+XE5RJW9uMRiRxEcBDBQQS3iNDrOdBkQUSICw6F9caDuCGV0s2oIQj00g2IIPGOBLk1a9aAYkRQio+PZ6KfqlcOBxGqeoUf00UPcCFHOyHndeo/EUSQiHj16lUGHgiShoeHs7Rx40asWrWKAQUCqfT8yszMZDFu6PjSpUuZqzl/f39ERESw7ZUrV7JYOL6+vgxWUH3kko7gBj3zCL6S9QNZTSxfvpzlpXoKCwsrrCXoPOVLTI3H1AgfpOXV4JpJGRqU7299EI3Y67GIuRKL2Ksx2HwnGtsfy4FDekEUkh9EY8u9GKQ8jEZG+fFK0EG5XhFSqLHWxiKirESGR7meuHXdC3dujkXefU88LZLixVMZS0+LZSjMJ0sIT1BeOq6tWyNdlS95PBY3rnnj9o1xeHjXE49zpXiUK0NBridLpYUyPCsl+CCHKnQvurq2Nq6ZsqVjcMTZGoecrHHYyRrHnC1x3mMMLstG45JsNLLczHHC1QJZbma4IDXRjUVENQJ/BQBQBg0q9i9JTVjbDjtb44CjDQ45WuGMmykukesoGQWsNsFZd1OccjVHdvn9qKy/Dm3hIEI/3yMcRGjxK+pVgwhR2BaFZPpymkRIEppFIfhVCIYNDSIosDEtJMTSV/5j5mouElM/qSO2K/anCILIAkAU1OkLdRoPWp4++6OS1YI4XvUJIggAL91WxO5FBBW9JueALGdIgCbBW7wHCv5Nojql2oI/q9M3vhGP2H1fvvfSPRgFlqaFBHaymKBrE3wh6whazt58mZfOiRBG0xgRmt6jCCJU9ZcIIqh9J66WwWqhHJaQpRHt07L5sGprFbFvVa1rAhE9J+ewcaAxEvtJrCP9pNxKZHbCS4BF+WihvjabJ5/v1HdiTBSCc1SnWIfFgjxmqaIMHcTxoYDuYt6muv7GXR6TYesh+d+vvIcb9l96fv8ouwTbeTc1hhDU0s0HHjEQ0Wboeg4iOIjQaxG6vr6y5/Xqj6VFkwQRD+9hzVxXHFnZFzlbhuGhQrqdMBwTve20ds1E7woS1shNyYkTJ5gYR26ZSNB7+PChypceBxEqu4Uf1EEPvE5COr8X7cQwAhFkeUBukyIjI7Fs2TJMnz4dkyZNYi7kCEgQSAgNDWXAgEBCTEwMnJycEBwczFzNxcXFYebMmcxK4tixYwxckLslsnIgS4hDhw6xbapr69atzI0TuXSi519ISAhzWTdjxgzcu3evwnVTfn4eUlNTMGlGAPyXS5GWt+GltYIaIICAwvrzcRg1eQ9ky9OYG6YZiUlIuBXNwEPyw2gGIrblRYFiRqTlR4G2KU5Eam4UCGKk5ESDgEUlSwk1r60NiCh5JMPWLT6YFjwbYWGTsH6dDy6ck6HokQwk5BOAeFokA4n4ZCFBMKKsWIonRVIUP/Jkic798QoAxe2bPvAKWIjQJVOxcqU/0lLHoiBHiqfFUtZuaj+1ubRQyoJYkzVHyWN5Kn5Ea088fyIDyjQHFNqAiFNuFpgxcAYC+8zG9H4zMG/gROyxs2UwgoR8SgQmCEJclJowgf+8+xhQonNn3OsAKOog/itDhPMepogyHwe/PvMwtW8wpvedjjhTD5x0NWftPeNuinPupqzdFHCbwAQl2ibriDNuZiwfAxcqQIfy9RT3OYjQ7tn7qt5dHERo8SPqVYIIctFCX0TTV+Ukwori4fZTctFy/LqqLl7EPPW9FkEEfdEvftWuvFZ0byOK3PTxr3I+xX3R2uDag5df+ov3QoIq9YW4XLj9jAnyyqKumF/VWmwHieCJh0pVJtmql66AKOYECdKTFL7KF+ulNtLiGf4yf0OACIIQYhvEtSg2H7r4tMo50VphdWZxlXNieVqLfaMqRgS5VaIg6Q8eyc0VFqe8bANdm/pIBDVinWS9QBCA4BG5PxKP1xVEaHqPIohQ1V8iiCALF0X3V9RGGmtalAGK2P6a1jWBCConjgW5WhLrIbBF856sTBTbQiCCErkmE/OKa3K7RQvFjxGPiX+TyvdLMVboPmlRdBkmlmtK646yW0zED9ui2jUF66R6/ufK3adYkZLLIGZdLrVkS44cRAxa9lqCiOlBS/C3t0fhfwQX/FXwYEL7XwQp/kfigr+Vp3ZCd3QROmBQFRDhiT8LMrwhuOGvgjv+JHiCyv5TYosfDH/Ab82/wceSfvhc0hOdhU5oLozGfySW6Cx8j39KrDHU6CPYtxLQUjIcJJCKgvZfBBn+JnHF/5O44i8SD3YNOvf/JG74X4kT/kfizK4jXpvKviFxY+flbXdm7f+zIK2ok/JSfZTvrxJ30DXeENzLtz3wF8ED/ytxZvXTml1bkJaXoXsby9rxF4k7/p/gWp7XGX+VuLH7p2PUB9Q2ql+s602JE6tTfi/uFfdCfU1tpT77kyBjZamNVJ7ukfqe6qP20jb1MSWqh/K8IXEtz0Nj9rLvxD6Urz1Z/1FfUt2Vz4n3I+9fun+qV8xL40/tULy+/B4pv3zcqV10f1SG8ileg9ou3ru8T+T3Ib9nuXBP+cXxFa9P16RyYlm6BpWh+sUxob6jsRXL0r7YXrGsuBbnC7VHXhf1u3wu0Dmq88+Sl3VV7iNPNtZ/E6j/6J6lL+uQeLA2ieNF16N+oLrlbZNfT2wzXZvaQPcinxs0x6jP5H1J90Ln5HOL5rh8zOXH5XOTjlGfUXsU74vmBdUvv76U1UP7lL9yf3uyfG0lvfCBZBA7J47vXwSam1RWhjaG/TCmxTtwbtUMZi1aoqXBCNZPxs1GwrxlC7RsNgIfSQZghPEHECRj0NmgMyxbGKG74RdoK/TGPyR2rC10nx9KBmKk8QcYYtQa/xEs8R+JFcxatsT7zQbj/wQH/GTQAU6tJHBoJaC3cTu8JbFj7fq3YI0vJe0RNnUKHhUUVPIrrulzPIdAxHw3HI3oj9z0kfKUNhK5aSNxN3mkzkAEfXFMLk/oy19yRULCW1hYGC5fvqyyyRxEqOwWflAHPfCqBBB+3cYnXCmCCIIM9Fwiay2CDadPn2bxHijmA7lZ8fHxYVYNu3btYvsEGMjKi9wrUZkzZ84w0Lp69Wrmfo6OkSUYlSe4MWXKFObmiZ6FBD6ys7ORlJSE+fPns3PkForiRtBCawK3W9ITMX29H9LUDlb90r1S+MkEDA3cj+grMVh+OA6yZdsQkpbEXDHJVqRjwoYURGTFYn5GIjaci8G6s7GYmZyERbsS4B62HX7rtmFjdgy2P3pZZ4XFRC1AQhsQ8ThPhrg4P8QnBuDyBSm2bvHC8lWTce60FBs3TsSSpTNY8Oezp9yxf487ixtx9JA7jhxwwbp1gVi6PAgH9nszWKErawO16imT4cY1PwQELcaF8+Nw6rgM04Kn4EzWWBzc54nFYcFI3uqF86fdsTPDAw/vuuH6ZU+kb/PEvt0eWLZiGjZumojce+6g2BJqXfPZS2ChDYg47mIJ/z4hiDOXYqetHYL7T8fK4b7YZuWEmQOnY1r/YCSYuSPRzA3bLB1xwMEaG0aPxWYzFywYPAmT+oUg2cIZ5z1ManZ9pKHYryj8q9o+62GGFSYBWDRsInbb2SHO1A0+vechycIVEaO8MbX/TCwfPh7pVg7YNMoTu+1ssdXCFbFj3LF+1DhM6jcboUMDcdTJAuTKSdU1qjvGQUTje56r847lIEKLH1GvEkQEbpQLovS1tKJY6LVG/lX63nNVRWfFfPW5LYqet3Kfs5gAFDdBOSkCAlHkJjdByvkU98k9Dy2qQATdD9VJY0JuZ8SFBFwCAOpYiIjtEMuqWpPgXVPfkZBOYEgEQlMULBAaAkSQlYNy+8S2+KmAUwRTaNl1pub5IvZN2XPg4p1nFYnGQvw6n+qh+BMkbiu3QXGfvtSnPhLBBUEJ8XxdQYSm9yiCCFX9JYKIY+Uuz8S20ZpisdBCbVc8rs52bSBi7Gq5SyhF90wEsmihsorXoD4ncKd4TNwWLXIoroR4jCwhaOxUWb5s3C13GaYILsRyTWnd2esuE/FHTLvO+lwf/xk+7Tq7h0/6z3otQcSsoIVo9nYffGv4MwwlY5hY/R/BCt8Y/owvDX5DM4k5vqgBRJAg2kboi/eEIfib4IJ/CPZoI+mLrobfYXSL99Df6DN0MvgRPwid8LnQAz81/w7DjT9Aa0k/DDP6QCWI+IdgB4Ifnwo9YSgZXQ4VZGhtMICV/6F5J/xLsGbw4BOhDwgOfCr0wmcGPfGWYIcOhj+x+/m3xLpCpP8/iSP+a/A7PhIG4D1hMN4S7PEhbUsG498SSyao/mzUEb8YdUDX5h3RzrAH/iVY4TOhJ94zGMIEYBJWjSSj8JnB7/ixeSfWllbCMLwvDGICbHPJKPzQvDNaSIajS/PvWF3y+r7D5wa/s7JvSexZHxsLo8rvgURxF1YHCczfG/6An5t3ZPdgJBnJ2vilwa/4WOjL8nxm0AudDTuzfTpuIIypJDYrCukkQlN7vzT8DW9KHKuACGqLgcQE/ys4w4AE5eY/sDEnYfsbg674qfn3eE8yBF8b/IyPJX3RzqA7WgojWF+Q2NzesDu7R+r3j4U++D+B7o2EdU+0lAxj56hPvzP8Ee8IQ/G14S/4p8Smoh1vSRzYdd8UnCBITPGdYZeKPqN++8WoIzoZ/oA3JQ5oLfTDfw164O8SW7SQjGBjxtoucYIgmKKj4U9KZam8PNF8MRZGsPoJgL0lOKKdQQ92/r+Gv+M/Egs2z2hOKEIdEv3p3ui+SaT/p2DDriORmKGZxAythb743vDHiuu0N+iGfwp2rI3GkhFob/Ab2gq98D+CEzoadsE7kqH4h2CLLs2/Z+ljg/6sXgIGJOi/LTHHJ4Z92fjT/Xwk9MPbEgvQ9bo074QOBl3xhuDK6qV+pTzGkpFoI/Sp+Hv9l8Qa/5DY4kvDbvL7FWzYeNC8oHugsewo+QHthd+Y6E/9Su2keUJlac4og4h2Br+zOf2jwXewbtmcgYi3JZb41fBrlSDCUGICKkN9843wM0YZvw/LFsbsOSGRmMOsZQt8LOmPz4Xf0VUBRPQ3/hStJMPQTGLBgIUuQcTahe44vnEg8neNrpTubR+NiT66sYggYY38rROEIBhBYh25OTl79qzKV9/rDiJmz56t8r75wfrvAXXECp5HP0UmTcdNdM1Ezydyn0QWW8ePH2dggawcKE4ExXag2DZz5szBjRs3GFCl5xfBBbJyOHjwIIsJcfPmTRYDguokywgCEQRbCThQfrKQEGPikBUGWUVQvAhy+ZSQkMCCXdNxWmj9/MVzbN+bhqCNE5CuCkRU5zqp/PiqkwkYPnkfi/8QfyMagVFbMWFjChbtTsD0zUmwmpmJkPREzNi8GdMStmDm1kQ4L0zHxE1b4LMmGWH74xF/IwrpqkCE8rVpX+GYtiAiPt4PqWn+yH/D5QgCAAAgAElEQVQow7mz3pgeEoRjR2TYs0uKyEhvTAmahQP7PRG+aiyyTnggYq0XEuLcsGihD3ZmeuDyBXfmzklTMV+r/AQirvtiSkgo7t72wv3bYxE0bxb27h2HMyfdsCVpHKYGTUNSkifWr/PGkUPu2L7dB5s2TcCihb6IipSxYNYUQ+KFtiBCXVG9PJ8IIlKsXZgbo+Uj/BEycDJSLJ0QMXIcZg2YgnE9FyDe1A0zmNWBO6b1nY6lQ/wws+9UrBs1FvvsrVWDCHXbogwpFMspbivkI0uM5aMDsWzkBJxwscBRJ3O49grD+tFjkWDmihXD/RDQexYiRo1j7V47YhxmDZyK9aM8MbPfFCwePAEplo444WLOQcSvTeOZz0GEFr+xXiWIoECztBB4UBQLKWAzuWaiL81VfS2tmLe+tkUQQTEr1LmGKHKr+tpesTyJxrRUByLEvCSEOy8rYO5/yD0SLdQm+rpczKNqLbaDRGbqO1WJhHLFsn2n5jDLC3KRQy6alJfGACJu58rBDH35Tn2smB6WWzGQBYnifSlvi31DVgyK5Qn6nLwqD9Bd3Rf1ZP1CQZQJTInjodhPugARmt5jXUEEzQlaSNhX7qPa9msDEfS3m1v4goEdEdSJLqwUXWrRdWoCEeLfCd0j5SUXXbQQlFMcO3FbjLESuffVxpaprf8a4nx7Z3mQ6MyTcndvrOP05J+ME4UMQjRkfIi2vXywZGNmg/RQSUkpQoLmoVWzXzHEuDVaSwYwkbiFMIp9wdzfiITB4dWCCBKcyfqhi9AR3xj8DBKWJYIFvhN+wK+G38KpVTM4tpIwy4gfhe/RSegE0xbvwLFVM3wrdMVwo/dVgggDwRy9DD/HbwZfMgGc6qWv1kmAt2lpCIsWxsy64q+CG7oafIs3JC4sbzfDL/G2gQWGGb2PocYfw1gyukKEJSjxu1F7BkXo2gRYvjf4Ad9IuqJFsxHsy22yznBoJYFdSwP0MmrHxFmq8xvDX9j1/yGxxyeS3uzLbxJWqS0EaToKXfCzwTdo06wPzFsa47+S35lgS/dOybalIXo0b4+2kt5MZCVR+FOD3uweSPh9s5kDOhj8xGDBaONWsG8pMFjTtlkv1sb+zT9BF4MO6CD8hO7Nv4JZixboYtAR/Y3aMjjzRrkliyKEoG2y+Ggr9MEAo7aQQ5mXLoRo7Ejwbd2sH+i+PpIMhFmLVujX/BP8TXDGEKOPYN3SCF8Lv2CQUWv8KHREL8PP8F+DnkysFiRm6Gv0Obu/boZf4SehA7N2kX/h74l2ku7sK3f60n10i3fxlcFvGGTcBoYSUzbHKB+J2fRl/b8EW3wgGcwEa8ov9httj2nREv+SWOEH4Tv83rwdE+VJwCahn2AWAZEPDAaxr/MVyyrWYd7CmAGlUcbvobnEBP8RrNGreTs21j2NvkTLZsOZ5U4zwbJivsiFexl+a/4lehp+zu65uWCCEcbvM3j1XrPB+FH4DibG71a0t2/zz2AgmIH65jNJT/Rt/il+Mfgaf5fYYaTxe/hS8iuDJlYtmrP58WPz7xlM+7vEAR81G4B3JMMYBGPjb/Q+sxxq1WwY3pcMhlVLYwbuaGyoXrrXEcYf4jOhF7MqoPGicTaSjIYgmDEASNc0MBjDwBH1N1k90Fh2Fb5FJ4Mf8HYzc2ap1NfoU7SV9IGRxKQKiDBv0RLfG/yIz5r9jqFGH7C/Dfp7+ZvgxuasKouIdyXD0MvoC4w2fpfNi9HG77FnQUeDrjCQmDIQQdf71eAr9vcrWkQMMv4En0p6411hGAiG6hJERIS640TsYDw6YFqRCg6Y4sFuU0z0tdfaNROJak+ePGGBYLds2cIEP/KNTl8dk3inauEgQlWv8GO66AFNxWqe//UVqEQQQc+o0tJSBgPoWZWXl8fcxpFVAu0XFxezYwQPyM1cQUEBO0/5SkpKWCBrykfnKS8Fos7Pz2cpKyuLuXyiNV1DcaHrUnlKtK240H7mvnQEbfRXDSJqsUpgIGLSPiTdjWZWEePXJ8M3IgVjl6fCfPoO/OZ6CDO2bsHivYlwWZgGm+DtmJ6YhAWZCXBZmI7xEclYmxWL9HwVFhEK0IFZSYggovy4NsGqmUVEvB+SUwOQc88TJ457Ydb8GUja7ImZsydhxuxZsJCtx7Fjvli7xhtLw3wZiMg67oylywKxfJkPdu7wRMljza0KtAYR1/wweVYobt3wxq3rYxE0dyYyMsZh44axmDl7OkY7rUZk9HikpfohImIcFoX64/ABGVK2yrAodAI2bvTC3ZuuzG2Tpm2pZBFRjXBf5ev+8nwMRPQNwVYrNxxzscSSYYEMRKwa7g3vHvNg3205TLpFYJetDSb0nI2pfWZgwcAAJJq5Ymb/qZjSZwazlqD4DNVdo8pxBaBQ67lq7uesu9wiImxEAI46W2K/vTXcei7BquE+mNZ7Osb1WgCrbquwxsQXCwZNxKRewfDvOQspFk4sz8RewVg4OJBZeHCLiNf3Oa/4DucgQvEto+H2qwIRJCyKMUzP33rG/O/TV9RiEl0YKbrIaQgRT7zGqwYRYjtoPWL2yyDNZEWieE55WxTbSaBVPqdqn1zl3HgoF/kpkPCytCLMjCsEBc0W3eM0BhBBAjQt1KbqElkUqLpH8ZimfSOWs1+Sz1xmkbVLRtYT0JykL/apj0QBXBcgQtN7bIwggvosaq/cOoGCoNM+wSNl92t0vCYQQX1Oixj3gaAcLQTKqht/Oh6WWrO1jzimr/NatIqQht1mfaZP/3gsud3g1hCqQAR9yUb/AaS18n/ktOlPAhFzGIj4BUONP0JrSX8mErc0GIlhRq2ZsFk7iLBBV6EDvi0HEYJgge8ZiPgGzq3eZm5XujX/BgQiyD0Tid0EKDoIXTGiWhBhhj6Gn6GbQXu0adYXf5fYV4AI25YGzA2MkTCafR3+czmI6GbwJbobtsfbBuYYbvQehhm3RgvJqAphmcTnnkZfoLPBD+zaIoj4VtKVCdEkiBOEoLY5tBTQ26gdjIWR6GHYnllXEAgh0Zvc2vQwbAfrFkZMlG0vdMN3wo/4xeAbfNKsNyxbGqGdpAeDFOTahhKBjd+bfwECCxKJBevjz8pBBLkVerOZPToadMH/SRxgYtyKCdskeJOY3cmgMwYYtWGCLQGPHs2/BAnr5NJmgNEnaoCI3hho9Em1IOJjBiLsGIQi0bl/8zb4H8EZQ40+ZPfwrfAzBht9xEAIjQlZlRA8MZCYoZ/RZ2yMexh+ycRt+npfDiJk+ELSjQEnEpnJzc/XBr9isPHHMBTkVjciiCD49W/BBh9KBkEUrMV+o7KmLVoy64cfDTqip9F/meXEfwX6Qv8liPjQgNz/vM/mmlhWXFMdli2N2df3BERIqH9bsELv5v9lY93LqD1I7CeLj2aCvP0i0CGLiG7N26O34Wfsno0EEwYU3pcMwvvNBjEAN8ZYPp/pev2bfwoDwZS1kdyR9WvelontZKEw0vhdBiLovHULQwanyGqG3DXR/CYQ8a5kKLMCIYgy0ug9Bl/eaTaUgQiyRCBwR9YVVC/lGWX8AT4XerK5MczoQzbOBN8Ihgww/hSjjN+FoYFJBYigaw02ao2fhW/Z30GzZub4QfieAS0CANWBCLJo+rzZ7wyO2bUUGLiTg4iuKi0i6D7o78fE+B3WNnFcK4OI3vjN4CvQ368cWApgIELopXMQkfvwHiKWeODk5qF4fMy8Unp40ByT/By0BhHkhuTIkSM4evQo++KYXJnQV8IEIejZrWrhIEJVr/BjuugBRVGCbzcN8am6cRZBBM0r+v2omMiFkuK+8raq88r1UJ4HDx7g3LlzDEJQHcqLWK+q4ypBhDIEqAZIEIgY4HcAyw/FIyhpMxzmpCN462Y4z98Gr/AUDAvYg1mpSYg4EweL4B0YHbgTa0/FIuJ0DOZuT4BsaSpmJm9mcSNqdcnE2hRZEcdCG4uIwjwZoqLHIzxiMvbu8cSKFeMRG+uLlSvGYeFCX8THecLWKwLZ5/2wM1MGO7cwJMT74MFtFxw77IZNG7yweLEPHuU2PIi4dtUP4wKXYO9eL6SlyhA8ayIyt7sjbIk3YqM9YD92MeIT/XD3pjs8fedj0rR5yLvvhjMnnZGe6o6QkAk4esgFZcUeDe6aya/PXISP8kWMqRT+PWcjfLg35g8IRFC/qZjUJxgWPdbgmLM5Qgf7w+KXcESbyrDDxpa5OSIwMaf/RBxxsqwKIjQBDhrmJddMK00CEDxoOuLNPLBwUAAm9wnG+lFjMb77bCwZMgGy30MRMcYPWy1c4N49lLmgItdS2ywdsGqYNzy7z2cQhYEIAh7VQA9lWMJdM+nnu4ODCOU3jQb7rwpErEgvZq2kWAYFxS9UJspQm+VAfQmKDQkiKEDy+l0lkCrEblC+ryWp8oDJCQdfuqpRzkP7mortm/bIReN1O6t+SZ56XP6fOW1ARHUBm+/my8mCGIya2l6TsC7CEvEre1X3XtsxTftGrC/79jM2V8ntkHhMXIuxCXQBIjS9x5r6qybXTPVpEUH9QrE0aCGoaLdYvk0AR+wzcV0TiJiwXu5ua+cZeTmK4UELWa+I5fm6euso0Soi+6ZqQYZ1ZiP75/zNJwxCtB2V1GAumQhCqAIROTk5zKw9IyODBfujL9LE/yBq020cRPwADiLkVgUEBDiI4CBC2TUTzYnXAUSsWypFVspwFJ22rJRyj1li0njtQASJbPRMJksICtS6Y8cOkPhXWFjIvgImgKxq4SBCVa/wY7rogepEaX5cP4UlbcZNEUToYm4p10HPP3rGib9Llc/XtE9lK4GI6gBENcejr8T+f/bOAzyKan3j/1u89quyM7MtoffQe+899E7oKfSWAqJyLaAoKohiA8WK9CIWRAQs2CsqRcUuSocUIBTx/T/vNznJ7GY3pCwhwZnnGWYz9cw5Z2aX73e+98XoBW9j0mNbxLCaUksv7V0lcGH8w1sx4dGtWPzpi1jx3VpMfGQL5rzyCtb9shqPbluPSY9vwS1LNol3BA2rrbJLQaGEpRwFyYigmfM7b9+EOfPnY8Gjc/DaqzfiwB/x2LN7MhYuuhPPPXcbHn/qXuz9dRo+fC8R8+bPxK6v47H350l4fslMLFw0Gx+8N63wPSLOJuLQ/hsxe95DePCR+/HMM7Pw1RcJOPB7PLZuScITT87CQ4/OwWefJOHw/njcOfs+vPrKjTiZYnpGPLbwbixd+j8cPTil4BkReQzoU+LokQF34H/d52NWj/vx3MDp+HRcNN6IGYdZ3ediTo97cF+fe/DlxOEi1XRr5DzJItgSMwZze83GzG5zJcuABtD+AfsL+fd3CUPxamw8bu/5AG7rNh/zet2Jd0aNwodjY8T74c7u90n5NsZOwlujxuLOrveKtwWlmJ4fNF08Ih7pczs+nzAyz+W2QUTx/L6wQURO3zrn2XaxQAQlbjjFPXIsaGCREILT+EXB97lQwcjCBBEq6EpvgmD3w9HlnKya+YH2zWuwnaPIOQXyGXjz6/yDCJZNGW8HggcqgJ9bEKHa474XcyeVFYq64TkohUWJMHoT+MtiUT6LMkScQgEi8nqPRRVEsN6U7wb7K6dAxvM5gYi1H5rHEdCptqSxPY8ZOv9o5jq1zV76QgmVFXHfqoNS/8XhH5a1/MjdKExviGAggmnwTHlfsWIFbrnlFlDy48cffww60ja39ZslzWRmRFC3nSPVw/RBYiRNqRczI6J9pll1fa2lyBiZhsGUZooT+ZWsjIgRlowIR44ZERzhTYkZf7NqjujmKHRmOdBvIqeMiFZGPZFmyltGRMtMaabsIELzyYhglgX9MnwzImoixusGszNq6R3QSG+RmRExMsyN6hkZERzpzZmjyM2MiMhcZESEYZzI7pRBVa1TwIyIkV63X0aEaaatRvKrpZJmUhkRbFu1jZ8pzeSbERGekRExPiMjwiUa/yojItJZVbT/szIiqsn9dQiYEdFORu0zI2GIZERQmqlipg9JtowIPVBGhMOSEdEoSEbEKDAjgj4ErGtm4ZizmY3CdcxSoZwTMyJcec6IqJ2REREPMyOiDJgRUdrRW+SqOOrfvK4D3TMzIoaLQXtOGRGU9aJXhH9GRGtXA4wN0zBQMiIaIysjwi3STMyI6JaREUETaJURwQwWtrNHi5KsDGtGhGmgnQRKmbEtW+v1MqWZmBHR3V1VJJGYLfIvPUF8KpjFwvuiDBilmQJnRLSUjIhmGWbVHZ01UVWPROkcMiLoQ0OPCEqcWTMi+B4wpZm6oLTeL6TSTEcO78cLixOxY2sUTu6Jy5xP7InDsV1xmHVrwUEEsx74fo6NjcWYMWMQHR2N22+/HU8//bRorgd6J9sgIlCt2OtCUQMFCVzbxxbP4FOwdrvQIKIg/TUgiLAE+4MCgYwMiTeOrcZrh1bjlf1r8NrB1dh0dBW2pq2UDIcNB1djw4E12HhoFRZ/8iISn9yE1T+swRvHVsl+3L7x0GoQQvCYbNcKtO54hk9E2koUBEScO52I0yeSkHJ0GtKOTUV6WhL+OpOAMycScTI1CceTk3AyLQn7fovHy+unYfOmRMl++PNUAk6kJMl8+kQieJ68yhsVdP+z6UlIPTYNqcemSjnOpifgz/QEsDy8F5aPmRqff5KAxYtvx88/JIgxNe9Rlf3PU/krt480Ux5BxPeJg7E7fhh2TB6BnZOH45v4ofg+YTC+Sxgi68z1w/DxuGg82OsOMYL+Ln4wvo0fil1TzOO47w+5zCYIFZz4MZFlHAqClK8zyr4nYQj2JAzG7inD5F5Yvq8nDcPywUkgdPhobAy+jR8i98j7+maKea95LZMNIornd4ENIgrwrXQxQIQarf3TgZxHNy/aZAbfX/nENwuAgcjzmQkXNDCpgsKF4RFB4+NTZ8wg691rsksvcTT4b4dNKHPvupwD8XkFEeo+/TMtWA6V7Xm/JfifW7Nq1j89JzjNe8m3zKpduS23IIKghOWhd4h/IHr4g0fx9S9nMG5hzsAqr3Wj+hAD4JzuWJHVNux/r3yapctpLRO3HTt+TqTHKH2lzqOWHOXPyd94O6/3WJRBBCW+1ESZNX+Iw7pQ/ctfTil6wVGkn/5L6s9aryqLavtPZxB5p2+93rosBZ9+fwZ8VlQ9/92XzIqoFPMNioNXxFtfHUelmN0obG+IYCCCmrs0PF29erUYodIM9d5778Xbb79dIKkmgoj75yyA19FOpJkoKeRxRKG0oy+aGk3Ep6GKHik+AS30BiIN09GoicpaV5Ry9ENZrTdoTNvZqAYBFI5eAhVqae3EM4Fa+Axm9nJXEl8FBj2pGz/IXUogwzCPV0AENfApE6MC5bo+QoKU1OCvpbUVw2TKFjGY3NtVQSSY6BvwTz0eVbXOEmAliOjsrCGSPYQT9H+4QYvONB9W0kxdXNXFX0HTh8s+/iCCskxR7pJo66onfgSN9aZo5mwiPgpXauNRXusu3gB9XeXQ2Vld5Kwa6i0zQQTvmR4Z7Z21wMAs9fyHeMIkSM16o0wPYYBVmukqxxjxEqApcQejhnhE9PeUQylHX9TU24s0Ez0o6DfQx1VRpH0ISAhrKuvdUMIxEgRDCjKoJYPKlDCinwSlpwiNWI80qabsUBaIGCPeCTQOphdFRa27+AF0ctZAA60l2hs10UBrjrpaG5TU+4OBbUoztXI2QKQrQrwMuI9DZxvSfHsCamttQGBCvwPWOftKQ715plm1AhG19bbinVFN6yT+C5QkopSVAAxPGPq4yolHRCOtqRxPSS0lzcRyUg6qhtEe9NZgPbP+eQ5CogEuehroIjFFCaARXi/q6q0z5LVqYlSGBBf7EPtsIGmmNs66Atr+64iVcjTVCQf6ooHeQmSX2MZ93eWkz7QwGsk+lHqi1FKkq1o2aSaaZXcwaqGvqzx47/ybZun06mBwnl4hbFv6qdTTWooEVFWRA6uJHs5K4t8h/cpZFV1dEQIiKA3WzGgs/aOS1lWkwSijxeuU0vrC5YhCWa1XRruWEcmnds46uM4RA+5fT2+Fso7eYhR9lTYGdQ22nUcgBD1SamntxSOCJvOszzDHQDG2phwZPSIIIuLCDPRyVZBjA4GIaHkumsPrGCA+KvSV6WjUyJRmIoigJw3blCCvhtYezfXyWHTXnUhJ5u+t7HIf6jv9fEuCiKVPJ2HXtiE49fMYnzllz2jMum1cgaWZlDzJjh07wJngmFIlP//8s2RFBCqjDSIC1Yq9LhQ1ECwoba8vnoGlgrRbsQMRmTJMFjgQEAqYvg5b0wgSzPnNtOzrtqSsFA+JNT+uFQgh+3D/1JVyXDYAkXn9jCyJINcuCIggDPjrjO8caF16WgL27U1CWnJCJnSwHldQqJDf4wOVwbruzMlEHD5gzgQU/veW3+sWBEQwCP+jzIPxYxLnqMwMAQb7ue4HwoopQ/HRuDjsmDxctssxiTx2cOb+AaWNAgGKQOss180GBgLtz3W8Psso5bSWm+vNbQQTn02IwRcTokHoYt6rOs4ix5Rxvsxr+/9tKZ8NIorn94UNIgrwK+pigIiNGZI/DEjnFCxUPhInTv0FZbDMEdKc/APnOZ0nP9tUgP67P86KSTT/DjQzaMrz5zbIrUx4/SWnqIFP82BO9MxgwJ+ySfysvDRoFHw+AJPbcqg6oVG4+v8mzZ7Xf5yeCRBURgPLofbPC4gggODE89OYfPX7J7H7t7PyNw2jOeUWRPD6az4w255yTywnA9jM2mD/oFfD2AsEIlSfY2bEx3tO47XP0sX3gO2ijKspr6XqiEsla0VAwuOtGROEW5woM7R820lMWZwl+ZSXeyzKIIJZMKpfbfjMFySqelLb2RfYP55844SYs7M9Ob30se9xhBl8Hqx199SWE/hkzxl5Riih1eseG0So+m15y0HUnvA9Gk3eg+0/ZEEzqcAi9M9XP6VLGWvFvIsqkTMKXZYpkDTTvn37sGzZMpH+YHCL5oF79uzBxx9/LBJN+a0+goi75zwON41oPeXR3GgkhsSED9fqo9HK1QitnI3QRG8mGRH0d2BgubbeDgyU00C3kt4Ngz0lxUiZpsoReieU0vuJNnxfd0UJKIuevbu0aOpz5Db9EGj2zPX0ZWCAnusUiND0aDGAZkCSAXh6MjBL4wYtBrX0dqLxr0Z506iZAXeCiG7OKmKSbGhDcZk+RQLmKihPEBHprilBbpoK6/qwbCBiTLiGuDC3lL2+0QpXamPFCJlmxRylzevQUJiBYYIaTR8hhsv0u1AeEQyAd3NHyLH/0SeJXj+NkWmUXNHoIV4DgUAEg7yVtW4oqQ2QIDr9FHh9rzEIPdyV0daoiwHuslJnrLc+7koSxI3QO0vQ9kp9QiZ0UffMJQGFx4gSGMB2ZduU1ftIORSIYMYJ7426/2HaQIz0ejHAUxrXazGSkUGTbc6sU+7HdiKIEBCgRwsM6emqBEMfagIOxwjU11qgp6si4sJccizbiccTVLBcCkR0dtcSLwN6QNBwmT4YlAPiPbZ11pW2uE6LFbBBo2P6O1hBBMvb0V0Hwz0eEKT0d5eVvkhvCRqJMxtC+lmYaYJNyDHAU04ySoZ7PWK43cZZT64VCEQwwE9vD94/M0Eu0yfDrUdJpgbNuhnopx8EoVkZvQ/+o01EDb2j+ER0cNX2ARGEamwPemKwf3m0QeJNIWbZju5oojdFGb03LtcnSluwPzAjqKneVAAO+zjNqlkmQiuarrP9qxhdxTSePhd8XpilQbN49tUaege0c9aWNqVpepSnJOrobcTv4SrHWCkPM2eYhVRZ74pwrR+6uqqbRt6uWiAUJFio6uic6RFBEFFR7yG+HCaIaCLAke+Gdu56ATMi+rgrooXeSDJwYsJMQNXVVUXKS1hJEBHpqSEZWJ2ctQQe9XY5QgYilj2bhG8+GobT+8fj9L6sOfXXcZh1e8FBBN/BhCUEEpwpVaI+B4MoNojI7zeXfdz5aqAggWv72OIZfArWbsUKRFghgM9nC5TwWR/AZNpvOyHFltRVGZkPOeyfCRxyd62CeETkNhDPjIez6WbmAwP9uT3uYu/HsjLrgeUPZbkLCiIyg++WYLv/Ogb7GcgnlPDfdtH+9gcU/n9nQBaWm3OoymmDiOL5XWCDiPP9Qsphe2GDCI5k5mhnBiEDSfaoIJpafvaDKR2kMgVoFMwA8HNvnvAJ/Kr9Q7VUICKHqpNN8U+ZQeTcAoBgIILl5mhuStkw+0EFaXkRyhg9vOE4Ot7hOwo80L3mthzWY+kBoSAIr8eg/vyX0+Sa/PvDb09n1nVeQETb2w7h+bdOiKyRVBYg12FmgQoo5wVEsMx3rUoFjbjVxKA1R8KPeMgEQtb78v+cn7rhOdrddghL3j6RCR14bfo5ECCofkIPD+v1mJ2hjKy5vwJW3IdZEipbhNsefMU3YyS391iUQQTvU8l+JT2TBVqsdcQ+zmeZz8QvGYbprA+2KT1LAkE3wgiCHZWlwv3ZdzdtP5UtS8J6rb/r52bT9yNi1LfodMuP+O2Q+S5lnRWVae+hM+g840dUj/sKlbvOuigQIhCIoOzHr7/+KqNst2/fLiNujx8/jjNnzhRopLA/iGhpNER3Z2VUNSJxpT4eLV2N0cbZQAKkzIhggJhBwzp6Wwkejwk3wOD2EG+4BH9phMsgMUfNtzLqo7e7koAIGvkyE4KjoBlsZgA1Nswt2wgiqmhdJeBNuMAgtUOPlvNxlDwD8F2c1VBS5yjsOFTXO+K/+ujM0f8MaJsgopaACJokM8CuoIYKyisQwYAnJXSCgQiWq6XeAPWM1rhCG4fSRh90cVXLCN4nSnCXQWkacjOgfL0WK/ejQAQD3ZS6+bc2yQy26zHo5KyZASJ6Zgbi/TMiBnnLiKwNDbYZMKaM0eXaOIEICkTQkJl1yWwBQh6O8qc0DwPcbC//ezYD/olwGkNl9HyETtmbviiv98oGIngsZ7cjCstwZwgAACAASURBVHFeFwZ4yuBqbbRI+JgB8a6ZYIf7EUQwy4LAqqLeHb1cFTNBhOYYLhkUNL6myTKBhQJHqj14jhJatJgaD/OECRjo664go/MJvChPxaA6+ySzBniPzJrxBxGUDuvsNg28mflB0FVXbwOaSLNuCCJYX1bz6sGeMnJeyg7RcLudsy6YIRAMRFRydBXjcEIUzm4jSrI9CCIYlGf/JSwg5LlMmyQAhBk37bOBiHZS79foY+UZokwUIZyYZTu6i5l7Kb2v7MP6Yr0RRDTTm0gmS1ujDv6jTxQIRijH+2SbVja64SptnGTncJ/h3jC0dTYQqMSMGma2sE+xHpg5QhAx0FsGVzrGZvSZJAEOlFUiWGGd8Lns6KyDEnqsCd8cXSwgYgAq691F6soKIvhsdXDXlQwmq1k1IRzBGUEEzecJIliWbq7KfiCippSZ4I7wqK+rROhAxHNTsfuzETh1dKLPnLJvAmbdMb7AGRHqO8wKIwgigkEI7m+DCFVr9jLUNRAsKG2vL56BpYK026UBInIACH7gIccMh2D7ZkKI3F+nMEDExQYKRe36hQEiQhXED+l5AoCHkJ4/CJixQUTx/L6wQUQBflEVNogIRUBQZUeE4lxF9Rxd7zoswWt/CZoLVV4GfQfOPYKoeecP6Oe1DAweExSEcrQ6g/nDHrzwEl3We+V9UAYqt/fR4Y7DGLngaEC5INb3kAeOSn0T2Fivoz5fjHtU1w7FkkCNHhrB7k+BCHWtvN4vIVZuYKY6/9912XjqH+K9MHD2Lzh5KgviFeBrIySHnjx9DlH3/GL6QnSfc9EgRCAQ8fvvv+Oxxx5Djx49MH78ePTt21fAhDXIxc80CySgoJQTIQW9JXIyTA0EInooEKEFBxF19bYCFggiGLzMAhHlBRScD0TU01tngAiHBBwDg4hWUCAiMgNEUFqIIOJafUxAENHdWQWhARENUTcTRPT1AxEDZHR8Y705rtPjRKKGYCUQiPg/PQkEIBzhbWZE5AQiSvuBiEoCIhj0Dh2I6Cyj9vMLIggPTLihQEQvaYucQYRbAurq2EAggoHzlkYDmCCiNQKBiJq5AhGNxNvECiLo2ZEdRJT2AxF1goKIpkZj5AVEEEAxEyM4iEjE1fq4ACDCBA6EGSbwSPIBEcyOIZS7LANEMFuFQCELRFA2rIdkYGQHEdUxOhuIKIsrHeMynyNdHyn9zx9EsP9KFlA2ENFNQASzj5oZZkZEQBChN5C+TyjZMk8gwhEyEHGY0kxLpmHnlyORnjrJZ04+NBEzZ4YORDAT4sCBA9i5c6f4+Jw9a2ZNBvqSuuRBxP1zA922va4QaqAggevCOLZdu3YojOvY12gLG0TkHi7kBWLYIKLwMzT+tiAiCCi40DDCBhE2iCiEnytF6xLFEUT8XQOK9n0HDtjb9VL06oVZL5woxxWsffxBRLD97PUFb98GCXsl4D9uwV7sOxI8UFNY304sA8timlPPv6gQwh9EEDB8++23eOGFF8T89IsvvsDs2bPx22+/+Yy2JYT44IMPMG3aNDz77LPiKfHggw8iMTFRDFP/+OOPbDJOBQYRYf4ZEaEEES0zQYSZETFA5GmKLoioi8qOSJF+UhkRIQMRLlOaaZC7oBkRBQURWbJKZkZEEQIRHg/o0dDPXd4nI4I+FX87EOHxz4i4OCCCkm2tigKIOHIAS5bdiK93x+L46fjMOe10PI6mTsHMWaEDEYTAfA8/9NBDYl598qQp4Rnou8wGEYFqxV4XihooygH4m2++2YYQbQsvwGWDCBtEFLXMhvyWxwYRWf4QFxpC8Pw2iCi893Qov7PtjIgC/IqyQUTBg3x2oNSuQ7sPHBIpJcqL0TiackmUpsope8QGEYX73NSd8qsE/ttN/wEbPjZBUQG+OvJ9KK/NMhBCVOr7/EWHEP4ggvIee/fuxTvvvIM1a9Zg/vz5YlR98OBBHxDBkbiHDh2SfZYuXYrPP/9cAMTWrVtlhC5BhXViwIww49Zb70NpR2sM9JQVmRQa4VbRu4oJcDtXPXR01ZYAL+WKKHcT63WKR8QAdxkMpu+B3h1DvWGiW09ZHBpKU0OfBrodnbUw1FMSMV6PGAhTmqmPu7z4PFCOhwFiU5opUgyV6alASRqnPlS8AmikS9NeSvQwy4IySJSyobSNdWS9kmbyz4ig9j29E+hPwJHdyiOCUkk0PaahtZhsaz1F1oZGvMOor2/UFamoG/SRKGf0ElPqcnpvOY9Hi5KR5/QysGZEtDPqiOExPSJYhxzBTrmkEvrIXGdEROiRYio8OtxAP0853KCNhEePEuNr1kMPVxWpyxGeMHR21hRPj6paJCK0TrhCn5jhEZEkHgMcVU9PA/oNaMZwtHfWET+BcnovH2mmCK0zDH0YrtAn4Gp9rEgzDfOEW6SZmosEUwWtu2xnNsoV+ng4tWEiScRjKc+VJc1kGmQ30xuhp7MiojxlwDKyLv5PTwTb5Bp9jPytaSNMaSZvGJqIOXp1H48ItjtnlxaFmlo76ZP0MqiltxcTbkoX0WeB/ZTG502MpqBXBeWIOAK/htZB/EsoJ+YrzVRa5I3YX1mPlGXirOkjpXz0gfiXPgVX62OkXNW1DiLNxLJzXZg+APSX6OqqJnVTXeuE+npLePVBIslV22gHtz4YHV21JEOBEle93RWlf/xbnyx+DI2M5mLsXs7RAx56Lji6y72X1Ex5J/Zp3h/vQUyh9WFiPn21Ngo0Y2c/pEQaZcKq6l1E5optRDNtyqB1dNZGBb0HGujNEemqKs8h+zbrh21O+aXLtfHyvPG5oywVpbZ4fW6jNFKkqwY8+mDJiKjo6Ib+FrPqclov8YnRtGFoaLTEaK8ukl5tXQ3EI4LXH+AqIzJnzAZie9BrhteO8bpl7uGsKMbcbBvTI8IqzRTCjIgjB/D8shux/ZtYJJ9J8JkPpsXjjhCBCEJjgod3330X999/P5YsWSJZadb3rvXzpQ4i7rczIqzNXaifQxnUCOW5ODBi7dq1NoiwQYQ8D3xnvvn+ZsxZfis2H1uOvGQkXOx97YyIi5QRMW8IfrqxcAPyhRH0L4rX2JM4CFvH9MaaBXNx7NixbIPZ+DsnlN8P9rlCAz5sEFGAn1s2iCjcYKAdsLbr+1LtA4QQ1mn26tSg2RCsAxtEFP6z0PTGfQIACAHuWnZA/HqsbXYhP6efPifX5LU5b92eViQghBVE8D9pBA5ff/01PvroIxlpu27dOmzZskUkmLjdOlGO6a233pKRuDt27MBTTz2FefPm4cUXXxQYofbn8ueff5bMiWH9o9BGC0dsmFN8BMo4+ojGeyujIYZ5w8Ggd09XZfF86O8qK6bQlEzqbFSXACV17qO9LjHIHeIpJVIxV2jjcYMWDcq2UNaF0i0MVJsgooJo6Xdw1sTYMF1ABOVlerkrilEtA+rMemjpbCiB5xLaSOjacJTR+sCtRYkUEsHC+UAEg/AufbAEiJXJMUEER8jzeldrYwRENNCaC2hgQJf3QcNumv1yNHdbo57I31A2iEFhmjpfoU3A9Q5Tn98KIjo7q2Ogu4wEWAlLKmg90MBoCdZP7jwiSovJMbM/GARme7R31kZJRz8YjmFSF2W13misNwVNvJ3aUJEAopTOdY5YgQ6mbFK8yFP9U5+Cq7TRYHCaMILtwHuspbX3AREMwHdw1pJtNHtmYLmNURf9xSNiDBoZLUHPBwb8WTeUyappdBAQ0MZZXwL4LFPvDI+If2mTJVDOYPhAd2nxOKAJc22jLf6hT5E24fVqGe0kmN7VXUOMnwm0whz9xc+APhusAwbgOxnV0dUZIQFsthl9H1q5Gsr1eW/sZ9WMjujjKi9my4QR4Vp/eLUB4uPRTG8sviZWEEE4wrpgm9bTWvmACPpW0PehhGMkWjkboLbWDt1dlSU7h32Rvhzsn/TQaGfUlvpgPbB+r9TG4zJtMlq4Ggsk6OqKEBBBcEODc8KU67QYdHFWF1PtunprXKONknXlHT3MPu6IgscxSM5VSe8uzx6hHSFUL1cFAXFDPOFyDj6HfC7oV8KZQMLpGCIAhMcwO2SQpxSi3PTL6IRSWj+4tcFyTZc2BP/Q4gUuESrQD4X1y/5qgggHRno90ne92iBc74hGb08FyfjxOgZKdhKfC95PuD4Afd3lQE+QOkY7uU5drY3cO+uf9U0QweuzTePCDHD9EHc4hnu8AokuNIh4btl0fPZNHA6fSfCZ/wgCIviOJNwlwPX34lHruU29U/ke5mcFIubOnStZbJTHCzbZICJYzdjrC1oDRTGgM2HCBLz22mvy+6Qolu9SLdMlmRFh9XSwfg7mAXEB1isQ8efZJPx1NrHYzfnNSriYx0lGBEHE9Cj8NPUSmym/xHtSy/zcnzpWLXM6R7B9LOszQcTDNogoTt8PNogowC8oG0QUfjDwUg1E2/f19+5L9DPZ+MUpMfamN8b5+sOiTcex0M/k+3zH2NsL3sdazTiEOpN+FhjQ786f8f6u4IGbAny1+BzKa/BaBBCD7/kl0/idEKAozI8vf1PKy8DW+++/j7vvvhtxcXGgpMGMGTPkM30j/INgDIwxA2LZsmXYt2+fQIxdu3ZhwYIF+Oyzz2DVK+e+B/bvxwMz70A/1/WSndDLUxXXa3EI1wehn7tCpqSNypbo7aqABnoLCarSFJfB/hv0aAmaM7thhDdcdOZNPwDT/JgZDjRm7uaqkgkimPHQzGiMMWFGBojoLKO4aYpM/fxGRgu0ddeXUfo8F89BXwNmRXBUuoIQZuA9y6zamhHBspU1ekugmLr7NDnu4q4pQe9wY4CMBm9iNBNTZYIHjtQe4fUIDGC5OIqeAVQG0ZvqTWT0P7MqeM3LtQmSFWIFETS0Zh1Eh3ngcgw2A9Hu6vBoA3MNIjjSf2hGpgivP8xbUqCQ8gy4VhstI+cJVlgvVYxu5ih8K5jR4iXYS6+C67Ro1Dday77MZCAgaaC3zAQRmjYSPT0cLR8uo9UHeUrDoY8QeKNAREOjFXhdZiL0d5fD2DANbVwNJfDe3V1NTMuZtaBABK/L0f80m6Z3CI2mWxt10d5VB4QUbBMCn3au+gKeFIhgm/xHm4Ae7ioCIRSIIISggTgD+Vfp48HydHTXzgQR12qjJGuFsKCU0VeyIQhTmNHQwmiAGlrHgCCijNZX+gTPa82IcGtDUEkyLaJAA3EG+xnU55LZAVGeUlI/NGanITvrjvfAumSbEES0c9eTLKIeIqlVB5frk6RP1NLaSfZJrNeFuDCXAAuWk4CrvKOnZJkQEDAzgVkjBBHKIJ59i1lIDfRW8sxwPTNNCAEIBAiIqhmd8R9tIpq7Gks7sQ9Jn/S6oevD5XllGTlTNox9mX2YmRU02eY6pz5MQASP4/H06/AYUdLne3kqgRk/BBH/0SejgfSNUXAY0ejqqmoCLT0yE3oxA4LPjgIRzA7q5qoqMINljxbZLDNb5UKDiGeXTcfHu+Ow/0yiz/xrWgJunzUhm1n1qVOn8MMPP8j798svv5TRgHzfEkpwPcHw9u3bxY/H+uXC47766issX74cmzZtAv8ONl36IOL+YLdur7/ANVDUgiaxsbECIQgimClU1Mp3KZfnkgQRFwAs5DXDYtvxJdiTfj/2npqN30/dVWzmfadm4ejp/+Hc2SRcTKiQn2v/dSIeRzbE4OCKaBxcVozmpSNx4Jnh2PfEEOxbWHzmXx+Lwrt39cGLi20QUZy+I2wQUYAfWDaIKHhgzw6O2nVo9wG7DxS3PlA/4bfM7IixC/Zi7XvJBfgmCXzo65+mYtKjv2de58EXD/nsWBQghDUjgoUjMGBGBGECA1zffPMNZs6cKXJNVhDBUbqEE0888YR4SBBgUJ6JYOKRRx6RY60ggudOP3kSj987B/1d12NCSQ0EEddlgIj+PiCijEjkmCCiZQaIqIt/CIiICQIipkqgkxChqtFVApAqI4IgoqnRJBuIoGm1P4hQsKG8kV8QEYHSAUHEBBBENNSagyPM/UEER9AHBxETcwkiqknAPLcZEVkgwgzOZoEIM2h8rTYmA0QMl7qtnAEi/mUBEf+0gIjrBUS0kgAzA9vBQUSYAJccQYRBEFHWzFRwNcgRRPTJBBElLSCitoCIckZvxHhdaO+qh3BHfwniD/OGIdwYaIIIjwkiGAjn6HkTRLj8QEQtC4gYDZ7TF0Qw6E4Q0TBHEEGwVCUAiCAQ82pRiAoAIpjpQRmm3ucBES2NRjBBRN0AIMKJUQIiGgkw8QcRzKaxggj2RUIBZtz4goguAiKYyRLpjEA1Z2dcZgER5nGaBPxNEGF6fPCZUrMviJjqAyJ4fE4gor7RSrIrSgiIiMgliIgQmKFABK/B+UKDiGeW3YQPdo/C76cTsdcy/5SagFtnjkNqaqpABkrh8b1KOTzCBL53Fy1aJO9SQgh67Tz//PN47rnnJLCalpbm8x3C43ku7kepPP4dbLJBRLCasdcXtAaKUtBk6NChYphMCMH56aeftkGELc0kXZzv2uIqzfTW8RV45/gybDv+QrGa3zv+HHadnIc/z04tdiACpxNxLjUef6ZMwZ/JxWg+NgWnfhmL41/GIO2L6ODz59FI45zTPqHalovrHP1kJL54aQBeWmGDiKL0nXq+stggogC/oGwQYQdQi1sA1S6v3WftPhCaPtDkxn2oMe5HVIz+RmBB0/g9mPXCfnz/h6+/QV6+Yn49eAYPvXgILad+L+eMGPUN4h//HR/uzp55URRBhAqKUWZp1apVoq9ME2p/jwhChj179ogc08MPP4wNGzbIzOwISjkdOXLEJ4OCdZgJItyBQER5S0aEDSIISbIyIi4siFDBWX8QwYA1vQQoVcVAcihABOETszCY+RE6EFFBgMUQb+GBiG4+GRGXNohgtoiZEZEbEOHIE4ig5welmQiCLiUQ8fSym7Bt92j8cjrJZ96TkogJUwbJu/Ld997F/v37RZJp586dkln2ySefYP369ZlyePR/oOwS/XpoSn38+PFs71W+W/neVnOw7ysbRASrGXt9QWvgfIGKwtrev39/+d2iIASXBHuFdX37Om0FAhW0P12o4wsMIijLlF9pJuux+TmH9XhmaOR4jpVZ/hf+x/lkd1j281nvf/6M+5Zr5q0O3j6+DF+dfLB4goizhe9LkZ/MDf9j/jqdgDMHx+PEd3E4sTs2+7wrwLrdsTi+y5wDHcNtgdYHXRdgfzlHgPXqHMlfR2P7xkF4ebUNIorTd4kNIgrwjWWDiNAE9OzAqF2Pdh+w+0Bx7QMtbj6AelN+RY2xJjyghFL/u37BhIf3Ysaz+zB3zUE89foRrHsvGW99eVxmfuY6buM+3JeyS8oDInrur1j1TjIOpZwN+g1VFEEEC8usCGZDrFy5UoJj/MzRuf4TR99yPWeCCTUzW4L/4fOfbBBRNDMibBBBWaC8ZUTYICJYRoQNIg4fOYDFy27GW7vH4MfTUzPnH05Pxe6URIye0A+rVq0UKSVmQvC9ySw0ZkTwXfvqq69i8+bNkumwceNG3HHHHXjmmWcwZ84ckWkK9G7lu5bv4/T09IDvam6/1EEEgY09XZwaKApBkx49eogMkxVC8DMzNItC+f4uZbClmVZlQQD/4P7f8G8bRBQ+zFAg4mQwEBEIThSBdclfx9ggohCz10L1nWSDiAL87rJBhB08La7BU7vcdt+1+0Do+0Dzm/aj7uRfUHX096g66rtMsKAAQ7Bls4TvxQfi8VcPY+/h7EH7QF9TRRVEMNBlhQz8HCz4Fei+gq3zBxF9PJWhaSNQSu+P/u7AGRE02K2kdUMLvQHoXXCdFisj6im3M9BTBpX0bqJF/089XpbUx69hdEJ3VxUxqKVcjUsf4uMRQZ3+fu5yos3P89HcuoO7Dq7SxsrIf2ral9X7IEyjj8DEDI37qTCvES9eEp2cNdDdWRm1tbZiyHu5NhFl9N5iflxa74sbtBh0dNfCUG8YSht9xZy3idFEPCIGuEuLNNNgT7h4RNDDYFyYhsGe0miuNxJvC5bxBj1G5Kiu0Uajvt4Kmj5CTKQb6abhNY+hR4TbEYW6eht0c0eIQW9HZ00M8pRBRaOn+F1Q0qq63knkheipcJVjtJgf04Ta9IhwZFy/FCpoPcVs+jJ9Cv6rjUIlrauYPF+mTxY/Dq8+CFZpJhoQt9Abged1aMPR0Ggu9cRsCrZbI70FKhrdcZk+UYyJe7srI8pdSsyOmRFRQh+B2lob9HJXwFXaGDQ0Woq8Eo2/2UY0GqYZM82Z6RFBfw36hdCoWNeHyXXZ1nFhTgz2lsS1WqyYV7d11hXZIHpEDPGEoZWzIcIcA9DJVVNMrcOM/mC99nJXkmwKBSI6GLXEo6Gq1lnMlBsZzcVvgubZrIvrtRhUEFPniiiv9wT7p64Nk3umNBMlt0aH6TKPD3OId8IATzmU1vqJDFklRzewbPSJYHuGaQPFD4R9rZ+nnEg30XSb7U/TZtZBHb0Neroqiqk3/SNYD8wk4POgPCKUNFN7o5bILLkdg6Rs7PtxXkozOdHaVV+8F3jfVo8ISjNdq48W8+mhnpJS9livE5RGY7/j/VAiilJbpbW+IkHFeqpqRIJG8S1dDeU+mTlBTwf2KRrHUyZNSZ3x2aEnxPV6LOrpraUc3Eb/kUhXNYwJUx4RYQgzBuJKbSx6eSpmmlXTAJ1eLtdqcdD04SKNRQN6lolm4TQDVx4R7PvsE/ST6eSsLn2I20d4PHKdLGmmGuID081Fw3YH+rpKYNFddyIlOblA7zuCiCeX3owtu8biu1PTfOYdKVPxv5njcfx4mmRCqHcts8uYTUYAQQBMibuUlBQwQ+LRRx/Fjh07RCKPoILHcCYwpiyTmimV9+mnn+LXX38N+Aq2QUTAarFXhqAGQhXQyO95OnbsiMWLF2f6QlhhxPz5820QUYjBLRtE5AZE5JCJkC9YEerz5eYecrePDSJsEKEyHs63tEFE22L5XWWDiAL8iLJBROgDeXZw1K5Tuw/YfeBS6gPMmGh64z40TNormRPMnuDnEfMPYt+R4BkP5/tqKsogghIglA1hsIufmeVQ0MkfRIwMC0MrV0M0MFqiXwAQ0ctVAQzqM/jLgCoBwX/0iajg7IlKzu6i1c9gI01pGbh2G1Fo5mqK3p7KJmjQu6GC0UMCrDTYNc2qdZTVeouJsVuPQjNnYzBQ3N9TDmWMPhIs5XUYmHVoIyXIeYU+QQKq4Xp/GNoQtHI3ksAsQQQlhjq7a6GBqzW4vbLeFeW0nlLm2kY7RHlKo6mzifzd3lUbDfVmqGp0Ea+IKkakmHHXdrYV3wgaCg/ylAXNups5m4q5cQltJBo7W6CfpwLau+uinN5TDJYJI2K9hoCIso5eUg4GX9u66kugvperUiaIYP21djZANb2z+CRc54iRQLhLGyxBYwaQh3u9aO+sIzI5bdwNUcvZUcABwQDvr66zrUACfxDxf3qitA3bpaHRAt3dVSUITXNhmnZ3ctaSNq6md0IbVz0M84ajubMx6E9hgoiRAjAE1ugTJNhcUuuHGnp79HRVQjtXXTEvdmuDpWwEDjyuqdEU1+ijBQCUNvrJ/RBSEEQ00puiih4JwgOWl/2FBsgMjtc12qCa0Qml9T5o6mqGEV6v+CEQRNAEm2bMlZ3dUENrj7IZYImmzAyYNzaao4bRQcyZeVx3TwR6uiuB/YiB9uZGQ7lGN1eEwAYabdNcmv4kpbT++I8+CTdo0WjsbJ5Z/w2crSQwT9hQ2YiU7eWMXtC04VJH/My+3dzZSO6bQGGot6QYshMOWUFET1dl6W+tXI1QxtEbPd2VBZYQRNATgQH6Os52MBxDsoEI1g3bp42zHro5qyLC2UWeB4KWod5wkeUiLGlmNEIdow3C9IES6Oeyt8AcB0Z6PWjobIkqRhdE6J0yjd4JrsrqvcSgmibuBEnsGwpENNSby/PP+hruDRNoxj7Q11NeQESYY6DAsK7uCJTQRiDC6Cz9taerCspofUDDbSuI6OuugFpGe1ypj0dFvTtGet2ynfCKfUqBiB6eqqhttBdfCnpihBJEPLH0FmzaNQ67Tk33mb9MuRG3zpqYzayaUnbMfuDo7RdeeAGUZPrxxx/F+2Ht2rWic//YY49h3759AiGYRUFIQY8e7s+ZwOK+++4TGBHoXW2DiEC1Yq8LRQ3kFyCE6jj2fSt8sH7mMxGq69jnOX+gzAYRuQvQZzOrzlFqKZ/nPC/UyCPAyEcZbRBRfEBETtJM54MI+d1ulXyyQcT5369F8TvIBhEF+BVlgwg7YHopBUzte7H7s90HCq8PxD9VMIProgoijh07Jv+pZ1CMMIL/qQ/k+ZDXr15/EMHgL0dgcxS3P4hoZdRDL1dFOPQRkulAOKBGV3MkOEdbc/lvfYoZPDa6obKzqwQyGVgnAPAYg3G1NhYN9JYSZFYgggHVf9L42ohGlKcUxobTYNeDWs4OAiLUda7VRktQ9Fp9jKxn8Ly81kNG348J09HDWRk07uX1+nsqiOGwro9ARa07aMpbTu8lUKGbq6qM3u/qiZBMgP9qcSAY4ajv5kZjASl9M0AM64Tn6+yuDYceLZkA/T3lZR2zA2rqHSRwWk3rhJFeF2LC3DIqvKXRED1cVeS+GVCn6bKZEZEg5eruihDgwyyIEo4R4Eh/ZoAwUM7rMbhP6MC6YNC6m7u6jH4nwOC9MtjMMmcHETQiTsIV+kQZhc4geXmtl7SPV48CjaR7uStLGw/3hMmI+QgjEjQPZkbLDfpIaUcTMk1CE6O53E9zvSG6OquiptFRMjAMbXiGl4BDysOsFwb2eRzbsqbWHkM8pWTEfD29lUAUjpZ3SraC2V8cWjQ4+p/eG+W03mIOzntnYNoEEfXxLz1BzsssDYIklj9cGwhNH4l2zrpoy0C9u5rACx7LzAEG4xWIkDbVG4PghaP8mdHA7AZmdLCs/9YnC9RhRgRBSUd3QkbNdAAAIABJREFUbTQzmqKVUT8DrJj9mhkk7Bv/1CZL3TKwPiZcl+uODjPQ2NVS1vuCiEoSuGeGTSVHVzHpZiYMQQQD7SxvD3cEwhz9s4GIcMcAaeM6elvJJGJmEeuCgKS/p6xkPujGcDHEjjC6SJux3mkMT3jAOiQIchuDJfunsdEUBCXmPU8RwHSFYxwcRrT0E7YrnzP6j0Q4OqOzq4a0K8/VWG8O9m9el9kYzGSppHdHlLc0dI3G800lg4HPnLSNNsIHRDDLJdwYIP2GmUnDw7yyvb1RW94DrAv2cQLL5s4mGBdmmnOHEkQsWjoDr+2agK9P3ewzf54yHf8LACIIeunDw8yHn3/+WYyn+R4mCKYR9ZdffinrKYOnsiEY8KMc0Ztvvolt27bhpZdeEjCxffv2gK9mG0QErBZ7ZQhq4GIGR+bNmxcUQvC3y+zZs20QYWdESC/nuzNvZtV580PIBhdCDQLOez5/YJFH0BDo/MpjIh8QgvVhg4jiAyLyCxNCdZwNImwQEYKfI8XrFDaIKLygnR0gteva7gOh7wP/W5qCjnccRnGq2ztWpKLtbaGvi8Kug0sRRPA/at9//71okt9000347bffJNhFuQ9uK8iUHUQ4MNwTDsq8BAcRZqCaQctAM0dbl2QmgtEVVZyRMsKdQVEFIhhsDwQiCDEIIgZ7SkoQOsbrRm1n+0wQwWuZIKIjCCIYUK2tt0cFrbsE08dmgIjWRgMJwg7wlJeAPwPWmSDC6C0ZDt1dVWHoQyEgwmiOa7VRIDi4QhuHZs4mKGGMhAIRKijOLASCCI6kZ8YG1zMoy4A0g7WBQARHxFPeKRCI6OGqKqAhC0S0EBAxJANEEAo01FtmZgf08ESgtNYHbZwNwHvt664o0CUwiJiKK/RJEqSm4XV5zZSE8giIqCAB7g5GTWkbBtEZvKYZtwkioqVuWd/MoiCI4LbmegOBKdWNTgIaFIhgPbA8NYzOsj+PY9vU0DpIlgqleziK3xwl31UyGdQ+JQRE9MT1hERab6krBqVVnRMGEHAxgE4QUYcgwlMRYdogODJABGEEpZF4DOc4r4Ewg2CLGRGNcCXbVG+CCL2zBNbZrzlav6Q2QPovwVkdZ1vJiKD0EkFEc6OJgIirM/qZGbyfJCDiH9oUEArUMjpI8JzXJFBr7GohEmH+IILbKFtW2dEVsV6XgDSCCFXenp6qkhXjL81EeaM+7kqorbdDU72J1C3LUUdrK0Dgcm0CNGO4ZBQQRLBOWVcR8syZIILyTU5jSIYMWRaIYH0SfJkgYqT0k1oWEFHV0SUTRNAUm32gmqMTBlhARGW9GwZ7S0nGCaXU2G4miBgETRvpAyKYpcI2IUi5XovF8LAw2d7OqIPWRv0MKGOCiBbOJqCEFs8XShCxcOkMvLJrEr44NcNn/jjlZsyYNSlbRkRe36sEF5Ri+umnn3Dy5EkBFpRy4vuaACPQZIOIQLVirwtFDVwsEHH33XfnCCEIIuixcrHK93e87iWREaGC7jkG4X2D/FvTVmFz8iq8cWy1LLOZSatzWoP9gdbltD3Y/sHW81w5bZPtq7A11Sz3G8mrwfvIBlTkHL73m20fa7ktn0MNIv46k4gz6Uk4czIJ504n4s9TiTibnojTJ5LkM7f7mzcXxb9Zbt6Duo9QlvFCekSk7ohD8tdxOPbVKKTuDG5unR84YYMIG0SE4vdIsTqHDSKKfzBwxENHwXa8fXlqsQrGFnbQ9GJfb8riZGmnyYuT7Xb6X2ieu6e3nJD37YQnzDq9e02q1PGguUcLtY4Hzj0i1+X1z9fP2t12CCdO/YVPvz+DDsUMoPjf26UIItihCB2eeuopxMbGim75XXfdJZkRNoiwQYQNImwQYYOInP+bQ4+Ix5f+Dy/tmoxPT93qM3+QMiMkIILvYnr3WP171Lpg72kbROTcbvbW/NfAxQi433777eeFEAQRM2bMsEGEnREhnZvvxrxlRAQIyluC7NZg/BvHVuHlP1Zj7S9r8PK+1diamr/AvfWcvp9DfT7z3gghNh1ZhXW/rMGLv60B7yMgjAhy375lzF5foQQRhAznTifgyMGpOLR/Kk6lJeBkSgKOHUzC/r034kSKuT2UQf0Lcq4ziTienITD+835zInQwpP8gAirRFIwiJC2KxYHPovDL++Pxo/vjsHhL+KQtjMWwfbP63obRNggIv+/QorpkRcTRLz8STo2bT/lM3Pd4s0ncPOSFLS5NTTBSv/gWU5/9733SGZ5GFwMtm/72w9hw2dm+ccuPBZ0v2DHh3L9rctSpPe9+fWpkJYjUPv4t9faD06G9JqhrJfCOFf32YfBYPi7u09jzx9n8fbOU3j89eOIeyR7n1BB86e2nPhb11mo2uWeNanS71e/n9UHP/vBNElmgDyn6xDasS/PWhkYHIx5/Jhsv3ddWsDzjF9kbmdb8zqES5w+/+FMwP39y3LnKrPsr38R2mfW/zoX+u9LFURwhO2uXbsERixfvhxffPEFTp06FbKMiH6uGzC+pClBNCxTmqmCSMdQIocjobOkmUbKyGvK/3CENpccja3mQBkRHN2c14yIaK8btXKVEUFpJkNG5VOaiSOsOdo89xkRzXwyIuiXYGZEVJDMDH9pJpURwXvyz4gY4XWLRwQliJhh4Z8RUUHMqpU0U/CMCMrUMDuBmSO8DsvAjAjq76uMCEoUUYbKow/Cv8V4OKsN2BaUZqIxeFZGRAJMaSaVEVELHO1OM+P8Z0SYkkiUiqp+nowIp/gGZM+IYLbGdfoolNX6YLCnTEadm7JFKiOCmRnWjIhw3ZRmoocGjaZNaSbTXJkZEaYM0BQxcaY0k29GRJY0E+vpX5IR0U5knpQ0U3ORZmoAa0bEZbqZEfFPyYiY6JMRYUoz+WZEtDAaSfsHy4gw29WBnDIiKL9lzYhgxgPN2GmiHTQjwojM8Fig2brKiBgPSjMp6SxmRNBf40qRZhqZKc3E51nXh6OqRZqJ3htNjGaopnUUQ3XeKz0iKuvdMThDmolSVryfLGkm/4yIymJ4nVNGhK80k9mWocyIeGzprVi7KwEfnrrdZ96WchtuCUFGhHzhWv5hgM0GEXMtNWJ/LMwaKGwQwWxNQobczDfeeKMNImwQIY/DhQIRDOav/mENkhZvwriHt2LGCxux/tdV2JKSPTB/vsB9YW/fcGA17n3tVUxauAWJT76BR7e9hNePrM6eFVFEQMTJ1ClYtWoGZs+9H59/ciO2vT0VCxfehkVPzMLmTYk4ejChSGdESEbHiXisX38LHlhwNx59fCZ++SEeZ0+Grtz5ARHngwbHd8ciZUcMPnslBk/MvQUP3HkbXnlmPPZ9YoOIwv7+K2rXsz0iCvBr62KCiLT0nGUufjrwJ6LmFe7IZgbuPvrutNQoQUOwQN5Drx6XffYe+ROEEsH2K4z1FwpEnK99WAGHUs5d1HsvjPoNdo0bn0uBtY6OHT+H9NNmn/7zHHDfi75B7KIAIpgp8PCG47jlhZRi3W7d7josWQVf/nTGB1jmFkRQzokTsxICte+Kd0/Kdr6DAm1fts3c/vxbJlTKK4jgOQlQOE17tvi2xaUMIj7//HOsXLkSS5YsAc1SU1NTQwIiHplzH9ropcRIl4HrDs5aqKe1RhujHga5S2OAuwzoqVBfaylyNZSvoa4+teRpWHyZNhGXa+MlMMpA4zWO0WI+XcUizUTT3N6uCnAZQ2Q/SuNYzarpEWGVZqJ2PiWNKuo9fEDHVdo4VNUpq0Oj4YniL8CgKMvHa/Rzl0GkMyITRJjGuYPB89ObopxFmknXh6Gjq6Z4RJTTegnAoIwPA8i8R/ph9HZXlGAy64UG3v/VRsm1u7oixIuAQXxKM1Huh4bbnZzV0cVVTcrV3lkLnZ3VRWqqi7MaOjprggF03qemjUB7Z23T/Fjrhesd0QIVaJzMe6EBckdXDZHxoawPQQTNsenjQBmc/u4ycu76eis4HUOkzukPYMKgJFynxeJyfaLcE+uRwf7L9CliCE5z4M7OGiL3w/vo7y6LsnofVNa65VmaiRCgj7u8AI/qegdcoY+X9uI9Kmmmq7VRqOjohhsc0Sjr6A2vNhD/0BJlP9an1zFI2oZ9iT4NLA/rlRJdrD+XYwj+o01AFUcX8SKI8pQRSS72A3qZNDGaCoyglNYAd2kIwDLaI1wbIO3hdgwWEEFjcHpERHlKipE4zbP/qcWLhFMFvbvIRzm04WJkTkksSiDxfv6hx+M6R5yUgffr0QYLuKLnxDBPmMAo9r2azvYgrPiXNkUMuHn/BEVsP3pE+EszUZ6J7ch+EC4eET1EvqqM3hsRWhfx1KAhNj006LFB7wXDMQwVtR7o4Kwt9UgJNLYnMyLY/pdr40SqrJOzhnit8NmlNBPrr7beVvo1n1dKkRHYXe0YDQIiQrPyei/w+WI/4L0rjwhKpPGd0FRvLG1Dg2kad9O8upe7IhzaCPHuiPE6QS+IUlo/6NqwTGmmunobedb5fLAPBpNmIojo6aki4IXlHkX5MVcJLLrrTqQkJxfoXceMiEeX3oZVuxLx7qlZPvNbKTNxy6zJBZZmki/PjH8IiX/55Rfs2bNHfCRsaSZr7difC6MGCjMwEh8fnysAoSAFgySFWb6/+7UuCWmmPAbdNyevxBMfvYiERa/j8ffXY9pTG7H443XYdLSIg4i0VVjz0xpMWLAZj72/HnM3vYxbnn8Nr+5fU2RBxJ+n4vHtrilYsuRGvPfOTXj40VlYuWIaPvlwCu6ccy++/25qkQYRf55KwKF9kzD3gbvxzltTsXLFdLzx+hScSC7iIGJXLNJ2xeD3j6LxzdY4rF88BYvuTcAP78TkOiPifFkXdkaEnRFRGL9XitQ1igKIiHn4GCLvPCzzkAeO4v4X07Dz17NST7t/OxswEBgoOBiqddELjuLcXwCDyUPnZwchnWYexpG0c1K+oiCHdKFBhLV9VDupZZdZxUubP1R9hICM8jqUjCdgYJ9R52Zw9o+jf0r/mPdSFowoCiCC8ITT+9+cziyvKndxWjJrihMzE6zlzi2I6Hn3ETmebRjIq+Hng2b7cad+92XPjPrqZzPzYuqzZuZFfkBE51lZMMV6D8Xp86UIIjhijB4RDzzwANatW4c33nhDzFCPHz9eoOAc+1L6yXQ8MOdBXF2iLy43JosOPYOF1M2/Vh8tQf/Sel8JmDv1oRLgrmu0kUAmtfqjw7xgoJdBxtJaP1yjj0OEFin7VzEixSNiuNeLjq46oq9v6MMlm4Ij+BlAtppVW0EER9h3cNfFVfq4zEwLBtk5Irys1hc93VXA8vA8hB/U7O/irC7GzsrseKCnLOrrLVFZ7yrBZh7rDyJYhgZac8liYFCbIKKtUReN9OaIdFcXs2KOxjfrhEHrBAEREVpngRQMJtfSO6CR3kLKwH1ZFoIMZpFwJDmD1HFhTjR2NReAw1HnvNdqRmfJZuDo9Ksco8VEu4reTQLoI8LC4NaixMS5q5NZB5qYHnd01hIvCnpFMBDu1IdJYJfluVKfYEIALV4Cv//WJsGpDxFIQhDxX320+F90dNVCDa29mFyzDgmFmJFQQeuZZxBB740SeoxAjzpGWxCkqPtTIIK+G2wj1h19HVjuy7RJ0q7cl+2ilqznkvoADPGWRA29I0Z63WLafZU2BtfrsWI0zfZl/+DI/I7uOhL4ZgaKoQ9DWb03orxlZBthDvejIXIzvREIIsaGcaQ961JHJ3ctASC8NstnljFRfEXoiXG1Pk7aiZCtmdFIYFtfdzkM8pYV03BCFYKGoZ4wychg32a7mlkWCdI36YHB8viDCBpq9/XQdLs/qmqdM0EEAVsLV2M0cTYTHxSzf8fLPY4IC5c+R9hBw3iCl0Z6s0wQcaU2Xp5DgpLL9cmopneRTAeCCNY9sz1MT4dhiNC7iM9JCcdIsO8QLLAfljd6CgDq4KqDLhlm1cx0oGE665JG38wSUc9cQ6OFmJFrxgi5VgdnTTE2532wX9Hkmsbh12ijQdPta/SxOYKISE8NXMu+aPQUo+1QgohHlt6OFbum4Z1Ts33mrSl34uZZUwoMIlT2A6WZ+G5+++23Qakavrdpdh1osqWZAtWKvS4UNVBYwfdx48blCUIQRkycONEGEX+zjAi+HwNN582ICOanYF1v/ZwBLF4/sgoL3lyP/y3ZgKW71mLW6lfwwKaXsfGwJbOAx6k5EOjwP6/a1399oGMDrVPHc1u2c5gyT5RgWvbNWoy5/w0s3b0WT368DokLN+KlvX4gwnouda1A69Q2yzKU0kxKJunw/ilYvy4J775zE5YtvQmLFk7HujUJiBr3Ar7YfkuRBhFnTibg+90TsHDhDOz4MhHvvDkZK5YmhTST43wZEecDAjllR6TtjMGv78fihYfisfThKfj9IzsjorC+/4rqdeyMiEDfNrlcVxRARCA9d0rbqKl/gEDghQ7Wvfppulx+85fZpVMWbTKzIQhLLnQ5cnP+Cw0iArVPbsp1Ke/z6GtmH3gjQP/gfdOzgNPuvVl9xAYRockcIghMPnEuoAxSbkEE20jBhlGP+sKMAfebkCL1pPlDfs7aLJjE45gBdfrsXwIqFYjLD4jgudR7RnlccF1xmi81EMH/pDGoxWyIJ598Et9++y0OHDiAQ4cO4cyZMwUGESdPpmPenIdwRYmB+KdhSi2ZgeQkXKmPR0W9uwTGGRRmoJVm0fWM1hJ8FOPacCe8jigZcc/sAwYaq2mdUUtvByuIaO+qJ6PSVbCW1zgfiGjnrifmv+Yof1N2iMcRRFCWyKUPzgxiMzDKUeAMMisT4EGesmigtxDT7P+TYHcgENEMDbXmGBXmktH1lPFpZ9RFE70ZIt01cIU2ISOwnlU3DLJW1brI6G8GlAkiOIKeQXQV1GbQl9JKlL8hiFDSPRyBr+4nwoiEW48CpayucozBIG9pAT9eLQrDw8Il04GAgICF98VAcCdXTQkch2v9JJis6yMksEvZHLaXtJ0WL9ksBBGaPkwC1uW1XvivPgotnI3RyVULNMh264PFVJjZCmzX/IAIAg4CK95DMBDBUfpSLj0JJfRoVNc7ZoIIVRdqyf14/wyYExwwgD/UEw6CiOv0OAxwl81sYwbICSKY+WACkWiU1vuDGROsL86EFh2NmmhuARHsH1zP9mWWDK+prs+lWxuCSlo3ATvcRpDC7B0CCWZrDPWWEomsMo7eaKE3lPJ1ddeQurSei5+v0+IEXIz0y4hgv+njqSSwqbIWKSCigqOHAIeWrkZo6mwqzxLPwZl9LjbMLdf/J7MK9BiRSWqiN80EEVdp41HO0UvKz+eBUIvZNQpEuDL6FU3Da+idMNBbBiUcIwRsESCxDSsa3SXLo6OrNrq4qkufU88T65Mg4grdfCbY3xsYrQRKOoxodHVVlcwJZppYQQQN0gn4mBlBk/mcMiIiPTVxtT4WZQ3KdJUMWUbEoSMHsGDpHVi68ya8mT7HZ96UcncGiDiZ7/cp39N8H7/11lsCiQ8fPowNGzZg2rRpePzxx+W9rf7/YF3aIMJaG/bnUNZAYQRIYmJi8gwhCCLGjBljg4iLACL4nmJ2VlpaWoHedadPn5ZznDhxQn6f/vln1kAp/z7Mffbu3YuffvoJR44cAfdlOdTEzwE9IrIF6vOWyfDGsZV4bNuLuPGpjXj683X43wsb8Mi29SGVOLoQkk0EESv3rMGYeZvxzPZ1ePSd9Zi2eCNe/sMPRFjAQl7LEWoQQWmjA7/HY82qqXj7zZvx0554bH59mgCJxJsfwTe7bizSIOJsegL2/jQRDy2YiU8/TsJrryRi/bp4pB6JD1m5zwcicgINOW0jwNj7URw2Pjcej85OxI5NsTj6pQ0iCuP7ryhfwwYR6hsmH8uiCiIYjKPsEaeJGUa0hRmgo1dE+pm/JDPCOtqdmQAqQBmoXPQMmL06FW/tOAWOml77YXpAvwDeC41q57+cBurEf7P3rIxSX/j6cTDQ6n+vr32WjvUfpYOjqF94+6ScW+nT+4MImiK/9nk6nnjD1K/3PxflZLjdel/++/BvJTuUWxDBsvO8vecckZHqL36ULpktH3x7Wu4zmOcHswsoF0SZHMpiLXn7BHrdk30Uek51oMrPut/y1Sns+u2sBHkTn06WrBaWi54C3I9ZCvyb8jzqOLVk+3IbZblyMhJe/7EJqoI9P7zXXw79if3HzoEyQjy/FUQQrlHe54sfz+DzH89g6TsnJSNIlcO65Oh93hc9DQi/6N0xI4i0UrA6YsCY98U65nQw5Zz8vXxblr+CuibrZd2H6djxyxkwsL/qvZMBswLU/rmpc7Uvl3l5RqzHqc/sK5wWvJq9fwcDEcyc4P2/9HG6XJ/nUm344Cu+oGHu+jQ5v5Jf2urnvTJuoQlJrZDJCiLYb/gsvLf7tLQX+xIzvVT5rUu+QzjxGbGuLy6fL0UQ8eGHH2L+/PngD4tbb70V999/P+bNmyf/qbP+h04aLo//WEHEPwxfjwGOsGaAN0wbKMFjBr0ViPivFicj+EeHG5kgghr/CkRQ1z44iDCDqzmDCAM5gYi+7ooSSFej6U0QUTMzSM3gaXYQkRQgIyJnEEEdfmuQ2gwKDxCJJMrQWEEER69zO8vk0aJyBSIIU4KDiKGSxWAFEZ1dNQWCUMqnqt4FgUAEYQdltZh1YIKICvAHEQQXLn0IHNpIVHR0LwCI6CXB5X/q8agdJCMiryCCdecLIsJwdQAQwTbulAkiekhmBv07FIjgdgbPO1lAxLgwE1QRYigQYW1ffnZpQ1FJ6+4HIur7gAhmAOUGRMhz4i2LYCCCcIDZHGzPLBDREM0yQATLo/qcP4gg6GqqNwkIItgHKwcEEcy0MUHEIG8ZODJBREwmiDAzmAKBCIeAiMstIKK+0QrXaKNQQkBERAhBRF/xtwhVRgRBxENLZ+L5nbdgc/r9PvPG5Dm4aVY86MOT3/cpj2NwjkHW559/HsuWLZN39ptvvokXX3wRX331VcA3sw0iAlaLvTIENXChgyRDhgzB+vXr8wUiCDAudPns82dJiihpJkKATz/9FD/88IN4jPGdR1DAdxfl5LhkRhehKv9W27nkOu5LiPH777/j66+/Ft+y9957D0ePHkV6erocz3NwXwUc/vjjD7z00ktYvHix9JXk5GS5huriQUFEAQLtDMxvTlmJJTvWIv7xTZi15lUkPbEJy75ZgzeS8wY08hrkD7p/bsFK2iq8tHc1pj/3OmatfRW3LduAe156Ba8dsmRyFLBuQgoiziSCgfwvPk3AQw/PxLLlt2PH9kn46L14rFx+E1auuBEH/git8bPKwgjVkmbbJ5KnYOETs7BixXQsfnIGvvx8MtLTir40U+rOGGxbPRa3T7sLT9ybhM9fjcPhL6JzLc2UE+TgNluaKes9Wpy+U2wQob5h8rEMFkgtjEBYToFuBitPnflL5G9yCghfyHIyYM9p266sIOGzb2Zfp8pAeHEg2ZRsOpp2DvuOmSDlzNm/MoPgal8G97/93ZSfOvsn8OuhrBEO/MyAuNqXSw5o4HmUJAzLxcAqt/mDCI7oVvv7n6fPHHMbvQwINazX8P+cU/v478u/GVDnRPjCezrzJzI9E7iegV//4xKeTpZ9WV7KGXGkO6fDqefgP1Jd3VOgOmDgX40u5/GERbw+JbaU5wcD+Lz+XRlGwYEyWu5YYZoIExD4l9X6N4PXnH7YfzYgOLLuqz4rEMGgM/0keD8KavFcPx74E+1u8x0Rz7ZkXXA6efqvTMkn/s3273iHbxsGq6O716TKNY9n+LKwblgGAjBVPgIwwg41/Xb4T2kb/k0o598eealzdY28PCPqGP+l6meB/GMCgQhmV7EvnzsHH/ikDKMJrqzX4PPOifCAz2LKib98fCgeyciGoY+EOk6BCPYHAgpO1rZl/QUqL49n+7KfXmyvGXUveVleiiCC//HbuXOnSDJxVBn/E8jgFkfd5jdwJh2Cz7AlI8IGEZRm8s2IsEHEZDQxmoNSRc31BujqjEB1o5NI/RjacAEcHOVug4jAGRE2iGiO/GVEhBpEHMSDS2fh2Z234fX0+T7zq8lzMX1WQoFABN+nDODx/bxo0SLcc889Mt9333145pln5J2t3rnWpQ0irLVhfw5lDVzIoEnfvn3Fr0p5PuR1OWzYMBtEXKSMCIIAZtX+9ttv8puSkGDXrl0CKOhpk5KSgo8++gg//vgjtm3bJr8133//ffG8YTu/8sorkvnFbUuXLgX9QVatWoVPPvlE3n8EDzt27JDMC74TCTG47t133xUYwfOePWv+n4T9/dxf57D1vTcwZ/mt2Hxsec5SSYEC8GmrsDV1JZhJoGaBAWkr8eq+VXhg80uY/uxGPLptPTYdNfcLCAtyKWsU8NhA5Qq2ToBElgyTKjOX6tz0sVj6zRox2L5z7QYx3d4cQoASChDBLAjO504nIj01Hhtfm45HFs7Gs8/dhm1vTcLaNTdi1cqb8PsvU0Jq+lxQ+KDKrZbqfMxY+GbnZCxbOgOvvjwNyYcSwHVqe0GXKiPixHdxQSFBTvJM3OYz7zb/Jih4a8VYLJj9Pyy6dzo2LRmDPz62QcSF/P4rDue2QUQBfk0VNRChRktzRDsnZQabl+BYqPZlEJ/BWk5jHj8Gjkynpnwg7whKtHz3x1kJLjPQrcow6clkCcYz8G8d5f/ubjPYyZHnChYwUPn1L2YwnyPk1Tm4ZICZE4OWlIphkFSdzx9EcH8G0jlxtLr1PPTf4OQffLXuoz7nF0Qw4EujZt4Xg9ssLyeut8psjVxwFAyM+0MHNeLdOuKcZcqpDujVwYkgg8FR7s9r834Z5OWkQAQBDNuD52OgX90vl5Ti4sRR8db1/p95b79nZOww84HX94cC/scoEMHzr/3gJBiUZzCf5VWeI7NWZrUXnwXKB7H8DH5zX56TZf4uA2I9tcU0S1bXyqmOuE9OHhFD7G1yAAAgAElEQVSq3gloVL2wDOyjnPhMqutwmZc65/55fUas17J+Juxjv7GuU5/9QcTwB49mQh9/iSX2RU48nzqeMIDPOCEM1ylD6bELs+SbmO3EyWr4rUAE12//6Qzoq8LjRzx0VP7metX/1LXUUoG1QH40ap+iurzUQATbif9x3LhxI+bMmSO64x9//LEEuQgkQgkilDSTGoVNf4YsaaYOmdJM9Y3WUBkRY8INhDkGiaEuMyIYlKY0k8qIqOqMBEdYZ0kzDZOMAY7YDp4RUUqkjPwzIjgynHNQaSajpkjucLQ7Z3pEUJqJptnU7uc1y+m9JVOiu6sqaFZNDwdTmsmJDkbNDBBRJ1OaiSCC1/y/DPkeNTqd+vfWjIhGGdJMvAazM5Q0UyOjRY7STDlnRAwROSUaNitfBEozURYqp4yIf1ikmRz6cPRxMyOip/hAtHA2Emkm34yIbnIdmiIP8pRGCX1khtdBkniGmCAiEs31hgIiahidZPS8Uxsmck70nsiSZjKPZT3QI2KIp6RIG/FvzqY0UwcfaSbVrlxyn2zSTF5mRIz2kWZS0ksdMzMi6FVBaaZ+4snA+lL7qIyIiAyPCGZKjMvIiLhGGyPtq8rAdjalmXwzIloZvhkRZc6TEaHOp6SZxCNCi0Ss1yUG5EqaKVBGRCsXMyKayLOk6sQqzfQvfTJu0KOzSTNdrY0DTddZftYjMyIol+QrzaQyIjqCGRGBpZno6ZKVEWE+T6bMlb80k39GBA3azyfNdIMWg+FhXvGQaGfUEdNsXoNm1ZGeGhnSTBcCRNyJp3fegQ3pC3zml5PnhwRE8F3NwBtHBBMec9Qx39X79u2T0cHc7j/ZIMK/Ruy/Q1UDFypY0q1bN8n6ySt8sO4/aNAgG0RcBBChMiKYFfHCCy9Idi0zbJ966ik8++yzWLNmDT744APZxt+c9Li59957MXfuXDCrYubMmVi7di22bNmCp59+GkuWLMEdd9whwIL7cx96mHGgjMp84PuQoGPhwoVyHco0qWwJyo4SWjzx3OO445lpeOPosgDeCRkB+iAZBS/9sQYL3nkFD735Ch579yWs+n4NtqSYUIKG1RsPr8JrB1eBnhEEFirYL8sg58zaJ8NDwh8qnPc4BRUCXc9c98axVVi6ex3mvfGqlP3Z7S9i46FV2JJqztzOLAiWf/OxDIDC6/rP1rJJufyumW37KhQURKQenYq33rwN296egU8/no79e+ORdjQRx5OTZE5PJZxIxImUJJw9aQKLggbyQ3F8+vEk7PjqJrz37gx8+P7N2PNNIk6mJghQwZlEnD6eiJMpSTiZkog/00ObxaFAxMkcQESw7ISUr+Pww7ZxeHNVAjYvS8B7ayeID0TKDhNGHNkeh4Ofj5KZskypO7JLMymIEewa2dbvMs9hZ0TYGRGh+k1SbM5TFEAER2dztD9nFTRmBTKIfLEDcA+8bAbROaqeI6A5UXLIv1wqiPvxnqzsCbWPGmXObAquY0CZWQPMEFAQQu2rgrsEEmodlyrA7G/Oy22BQMR968xyv+9nSvzhtyYAuXlJdlki6/X4WYEIjuwmkPGffzpgBmvVcWqkupKMUuu5ZLCeEwPhar0aeU7PDbWOS9aPyixRUIHrc6oDQiBO/uCFx6nMFmsgWLUJvR7UtRmE5j0zm4MBeLU+2HLwA0d9MlQYwOZ5WbcKGliPVSCCbeK/XckEWQEU65GTynyxnosGynxeCFQohaW25VRH3Od8IIJ15J/5QGBCiEQAZ4Utea3zvDwj6n78l8yO4jvCv++p/awggmDvUIoJEgly1D7WpTIVV+BFBdYpR8X9pj1rmnvTHFsdR3DGerb2EQUi2G+t63nMzIwsG3+Qo86n4Jf12VDbivpS1Zd01Hz8U6XLTSgK8+PL35TSEzTs378fK1aswOzZsyUAwM+vv/66aPOGCkRcW6IPnMYIlDBMiRYaLnMkMwON1Y2OoCltKb2/GM9S459yLAz0jwnXUVXvKpr6NCH+rzZKNOepB1/baIeazvYY4fWKmW8boy5K6f1gGMPhNoainbMOxoYZEoAM0wZIQJhGtZ1dNTDUW9JHmonm2VdqE3C5NklG4Xdw1ZZzMQDOYC2D/zQlHuItjRHeMAz3hoGGu3X0NuJpQaNjattHGF0k2N7WWRcltJGZIGJ0mFPMdkvq/QVIKI8ISgJdr8eJ5BSD1LyWUxuKslov9HBXMaWZjPZoZTSE1xgs9+UyhokJcU93JfFNyMkjwgoiersrikEzPQ9GhHklqEz/hZbOhgJmor0etDQaoorjfCAiQfT4/6VNwXV6DFq76oGBc7Yf/SG6uSMQoXUUw2NKM9XS24smfz29tfgdVDR6wGkMA82Lab7d3GiCGnoHMf7u7qyCBs5WYqJdSe8h1ylr9IXbGIK6emsBMGwTBsIJItgOXn2A+Eg49OiM/qNARJIYOt+gx4J1xpn9gibePI7+GkM84RjkKYWSRn/o+nC0d9bGYG9pgUkDPOVAPwWaelfQuqOs3gc1jQ4Y4i2FKG9Z9PVUQmyYCz1cVcR8nKblNKumXwf7CKWZCArow8GZHgvsZ/4ggkbOTfXGuF6LRi9XRXR1VxeD6ep6B7TUaVYdjm7u6gjTBolpN6GXOme4GG+Xkn7SQG8py+p6J1nSI8IKIgiYKund0MZVH+1dtRGuDxRpLj4vhAo9PFXR0VkTLmMwaCDPZ4DtwjqpZbQXqS3CJLYpy8BnrZmzsfiQ0OvErQ0CTdBZTgI4gojrHdFSdy4aXGsTUFHvBvbbVs4GmWbV9CahQTfLy+t7jCgxZKdHRCaI0GNElqmZ0TgTRFByqqbeHpo+QjwiGhnNUdroL8/PiDCPQELCv9ZGfQGHhEc9PVXkPsrpvcTfItLpxuN33YWU5OQCQddDRw5i/tK7sHjnnXg5/VGfeX3yI7hxVmKBMyLU1w3fyZwJJTjn9I62QYSqNXsZ6hq4ECCiQ4cO4lVlhQr5+cyMigtRPvucgYNmSpqJmQjr1q0T2Thmay1YsECyGuhns3XrVjz44IPiacOsB+43ffp0AQ78zcl2piToZ599JjNBBKHEY489JtkV9DHj8U888QQ2b94sQJbvPoIIZmAQcFC2jlkXLAffjampqfjo44/w4OPzcPvTU/MFIl7YvQ4D7ngfzBy4ZclrmLHkNYERr+5fDc6v7FuN1w6ZIIKZBjSrlgD/oVV45Y/V2HBgNRj0t2YkZIEIBRQsy1xDiECG1DyPCQpYhjvXbcD4h7fgtuUbMHXx63j8vfVSXpbp5d/NciuQsumIeQ+EKiz3q/tWZ4KLHMtrBREZnwsKIvb+ehNumvkwVq26BcuXT8eKFTfh8P4EpKclIvnwVJxINoP5J5ITJBvi9IlEpB1Lkjn1aBLSjibhbHrhA4rkI1Ox6Om7sWTp7Vi3hn37Zny7cwpOpCQi9UiSzIQpp9IScPpEAk4dJ0wxZ5af90ZYwSyQvIKRgoCII1+OwuvLp+PB2bdj+aPxeOLeRLz01AT8+kEcDn0Rh32fjsKBz+LEG+LwF7EgmDjyZRyObI+V9b9/MhoHP49D8tfZAUU2ALHbdx8bRAR+pxb17xo7I6IAv6iKAoj4ZM8ZkT9iYJoBfwZ0OTF4bR2JfDGCcpTKUbJJDFCzbCoTwVoeZhhwso6SVtunP28GM9/ZmR1SqH3a3maOGKdvAyc1IlttZ+CTAVj1t3UZCER0veuwGOoyWK1gB0ek82+ChdzIwCgQQQkp+gX4z/6QQ4EIZoFYy8fPr2SYfxOQqG0M6BJCBapPehdwesjiAxCsDngvrBsaCAe6L5UFYgURU581tfmt8kxJz+Rdr59AgZ4K7LvsH2pi+/lDIwUi/LMYWB9KLoogQ9UP+wsnehKoddYlvQs4WftcsDpSx+UEItQ+1iWzR9hv6CnBiVCC2/NT5wV9RnhdZhhw4nvCWk71WYGI25alZnrM5JRVtfELsw5VJgpBECd6i/CcBC+UiGPWAv8eONfMoqAEk7omlwpEfP6DL0DkNkIjTqxD6zHqs7qmv1eF2l6Ul5ciiODoMY6wpQ4vR5Ax1V39R04asgD/mNJMD8JToh36u8tJcJM+EG59CCJdEYj2ujHS60ZvVwXRo+fofEMbKqPcqVHPUcx93eVQS2svgXldG4bqWicJdBIotDIaZGYEDHCXQWO9qYzQH+YJQ5zXkJH+Y8M1KBBBoMBAagujEdpazKppcEtNfpdjsIAOrzYQ9bRWGYFfE0S0MBqiptYeXDIgysBxeaMHBrpLo7mzCXhMe1cdDPWEgYFOmhCrjAiCiLgwQ4x6e7oqgSbADFQ7tSGSCVDD6IB/aAniF8FAO0fod3HXyAQRgz2l5FjeF028K2rd0NBojlJGP4zIwazaCiJYZpoqM6geG+ZEpKsa6K/AgDKzSnq7K6O8owdoLp1TRgSByX+0iRlZIPESBOZ1ersqYpTXiaGekqhqdMG/9clS15Hu6hju8SDG68KYME3KS6NgjpYnkCLgaeWsD48+CH1d5dDDXRVNjSZSr+wfwz1eAQYMtNfTWuMqfbyACLYFg9hRnlKopbUTM3G2P4Pn9K8g1GG7tnHWz6w71h/7G49jedobtdDVWRVRntKopHUFTZVraB0lwyM8wzT8v1osyuq9xCuBxzLbgJk812kx6OGqjLgwp4y+L6X1k/Oy3xLodHHXFC8P9gHeD+v1Bi3WD0QkoqHeAlUdncXgu7VRD05tMDoZ1cUEvKVRX0BED3cE6mut4NUHgSbhzGiggTkN1Hl9ApD/Z+88wKOo1jd+/9dr91rYmdmW0HvvndB7770m9J6EphRBpSkKSi/CBUGE0AkEQhNFvXpFUJBr75Xe2/W+/+f9Nmczu9ls2gaBO/M8w+xOOXPmzJnZ8P3O9768HtYtNRBRzagmAIA+INyPda+g1ZTzNDBKg5kE9GvhveE29u+HtIECrGrweTHKyX2lTBbbllDlAW0wctvaIszWEWFaBwERhBXskzRHp0n6E1pvuSd8rotqTaX/ldAaCBDkfeC++fXWkgXFcpgVYbd1w30mEEHQV16vhZxaey+IoL+MTesl2TI0q27sLClQidlEfcKc0h5N7UXANlVZF4SW/E4D7/xaS5TRSuGV52bg3LnzQQP6ab0CCSJeWjMNS45Px5ari5PnK4ux8dxCjJkSGhDB4Bq10imbx0wIBuAodcL3dSAgYYGItO6ctT2zLZAdgZK5c+dmyhPCH1a0bNnSAhG3OCOC7x8FIggU6NnADAh6PRAOUFaO62NjY0Waid5k/E6ZJnrcUJ6JWQ0nTpzA0aNHsXLlSsmAmD9/Pv7973/jyy+/xLRp0ySL4vPPP5f3Hc9Jg2oeQxDBrIvPPvtM6sF+zffltevXkHgwAdNen4BESjMFCJynvm4dlh/Zgg6T35HA/WvHNyJm6S5M3x6Pmdu3Y9DsfYhevBsrDm/EzO3bsPLoJvzjyEY8vW4HZiVsQd/n9yNmcSJWH98AkT7yQobUsgpSyZDISJ2TzrH91zhMjtuBadt3CDiZtXsrhizYi6UfbELM4t3o+/w+vJi4DYvf24yZ8duw8ds4vLR7K15K3IJhcxMx4MW9eGnPNsn0SL19TADFVMcsgYgbMfj+26cw+fkF+O6bMfjys2hMmT4VRz8ajYP7YzDzhelYu3aMeCzEbxuOX34Yjs9PxGLzplgk7hqBWS89h1dfnYSTvwwPqfRResDA6d9H4+UF03H0yFP49ccYrFo1EZs3jcUnH43EggWT8eJLz+HAvmgcemsEPnhvKH74ZiTit8Xg0FtDsGzZeMx8YQY+/IDeERk3sU4PiPBKMyVlIxAScN3vhwdgw4qJeGPJWHz9dj/8a1sUJo2ZhoNxAxG3eBimjX8aK2ZH473Nkdi4aAA+TojCvrVDkLAyEnELB+GZsVOw9IXR+PbtPlJeWvDBvN0CERaIyOzfIHfscbcDiPA3Q2aQk6PKGVzmSGwV/PyzAnIMNKvJPDLaXB8l08MR0TQoNs9qVDbldMzHMHjJADaP4XWap6yCCJ5HScioLAGVbUEoYK5Hap8ViPC/P6ntHwxEqBH/KstFyeIweG9uK/WZuvyc1iWNTOc5UwuyU6aKE0e3B6pbIBBB8EM5JJapRsMrCSKztFag8lJb13LaaZF0UrJJ9HSgB4baPxiIUKPmOTpe7U9Qw8l/hL3arvxKzBkoqbWROiYtEMG2ZMYPjeIJdvwn9Sxmps0z84yoequlqv+bx5PbSW3jUoEIJXXFazDLgZn35eeZSZlDzFDidwIGwkYz0CL0YDYIgR6BBSf2FXNZwUAEM1Y48X6aj1GfCds4mT0n1LbbfXk3gojff/9d/jNHEKFS2gMFteSmZfAfgoiXZsxBTlsd9AlzobWrqIwSD9M7o70zvwQIKWXD4G0to7yMCLfpvcS4l+s4irmbOxzl9Lro4Cogo50JIqrZq6G5o5gER5kRwDIYQOUI8p7ucPmuzITNIIIBVEpCUdKorrOCZDFQKiqH1keMswkTmJFh03pKoP8BnQF3j6RPDaOKmAxTaqmCXgv3aUOQ12iDnq4wNHCWQy6tnQSfe7jDEG50lBHgCkQMCDO8o7JbOwp4QQSD7w3spVHBXtsLIlgfjjBv7PQEjMsY9dHb7fa2VWSYUwyIyxt1EGZ0kowQjsKv4ogAjaR5POdiRlOYQUQVIwI1jYqSXdIvzEAbV0EBEU6ji7RxS1dx5Nbaibl0cBDhazrO0fF2o7sAAbY5swGK2ZuIz4Om9UZrVxFv3bmdMzNddFsPsH0bGqVQz1EWhtFdgtA0CmdGCSEEA8jcn4H2SkZNcNT7w/ogL4hg/+gXZkclvQbYrrw+M4jgfW3mLIkh4Tm8fULVgdJKNN2mLwWNmpkxQMhRUGsp8k02vbcEzf+u9UM+ozU6u/JIfQi4eH/v0UegmaMY2L8Kac2RU++I/mG6ALcqRnXpCwzs17WXRz17OQFcLNM3IyIG1YwqKGxrirJaXQEYj2qRaG4vgq6u3KBkUw9XuMAZwitCI0IWyorVNCoLHBkYpsu1sa36BgEREfYqqO8oJwCM7daZAM2oLPerub2Y3AtmZ/QL00WWiRkMhA3MnCDwa2ovhuL2xl4ZMfYxPhs01iaMCNfaC4gorDWXMrq4c+NB20DJ+Cmr15UMqKJ6U4EJBC8EiQQRfF6ZBfFXPRqarSd6hoXBbesk2TIqI+IxvS/K6HUlO0VJMxFEcL3neRmMZs7iAh9KaA0lU4Xt0dxR2AsieN8pXdXIXkLAUU5bBxTTKuDl52aGBES8uHo6Fh6biU1Xlsm88coycF5/dglGT4nNckYEg2oEDwzYUaaE2uvx8fEy0piBOEJk//e2BSIy+INl7Z7uFgg1iKA8jz9QyOz3Jk2aWCDiFoMIdhy+oz766COBAYQFzISgjBLXERhQSo5ZDszCPXnypMgsEVYwW4KwgcbUfMdRFpT7EiqwDGZAEGZQ4om+EWfPnpV+yvcdpZj4HmS59JHgoBrWgxO3/+eP/2DvoURMXzvB4xFhCpinJ8C+/OgWdHzmHcl62PJDHJ6O24Hxryfg+R3bMHTeHrQccwgv7N6GFxK24el1OzF5XbwE+ievj8eg2XswZ+9WbP6e5taBg/Y+dSBE8MKKdOwf5FoIIqZs2IGZCTuw7ec4rDi6GVGzDmDBoc14atVORM7cj45Pv415b2/FqKUJmHtgC8atSMD0LdvQZ9p+TFkfj1WfbACzPDJapyyDiO+exLOz5uOXn2hEPQozXp6FQ4dG4523RuLluc9g2Nh52LJlDNa+/pQE9em5sGnjOCxeNAYLFo7Hu28Px/nTI0CT6PQAhFDtQxDxyoJpOH7sKZw/E4sdOyZj9eoncfiDEVi+YjwmT52JSdPm4MiHw7Bw4USBEq++OgYJ8cMxd+54gSk/fDMc1y9lD4gwAwDz55MfeUBE3LIx+On9fvjh3Ug8NfpFxK8chC3LBmHmpIkYFzsd8SuHY8G0UYhbOAQLZ4xG4up+WDR9BOY+F4N3Nkbi5/cjLRBxC9+7of4Nzkh5VkaE/MRk7p/bEUSo4Nu/vvT4HLy4NXkUvdp2q5cMKnPiiOhA51aj4TlyOrXZ7MswO0nyiXJHDGoyGElgoIxwQwEiOFKe06ETntHjSo6IwcNA1+C/LjtBxJAlnuwDav2n1l5cv2hXsqROakF2NUr+i599QY+6nkAggtsov8NJyfYQCNFUmBkA6tjMLJklweeKEz0eVBkZAREsg9krvGZ/A2tV3tJEzzmU5BfXp9ZG6hgVyPfPZuF2+qDw+nleZlssSLgkJuvslwoMKRCRmTbP6DOi6mxeso6cCBzM69VnBSK4jzKLZz8ieFL7mJcKqFBmitfGyT9z6ZUkUEAgqWAVTc3N5WQFRLCdOQXKlDGf43b8fDeCCOrxbtmyRUav8T9+3377Lb7//ntJeZcblYV/zCCCAfTWrmICIsL1zuggIEKTIGpGQUT1gCAiVzpBxOBUQQQDx8FABIOfqYEIBvE5Cj44iNAlYK4yIggiGqYTRKgAugIR5TIFIiqlCiJaZBlE5JZ7yVHnviCiaAoIQBBhBAERDNxTKkpdc+ogwiYgorJeQzIyGLgPDCI8QEOVx6UviHAIiHhQHyy+FPSRoNQTs0eYwZMMIjTJtAm7JSAilwTRCSJaOYsKvAoOIli31DMi0gsiCLU6uvIISCOICMsUiDDgCyLq+IGIJrcARGi3DET8fvp3vLB6BuYfm4W4K//wmd84+2pIQAQhMYNxDMwxYEepEgbe9u/fL6OBmSVhgYgs/FhZh2aoBTIStEhrX8pCZhY6BDqufv36Foi4hQExJc3E98+1a9cka4uSSczWIjS4fPmy/D3JbC56O9y4cUNmSidxO/czH8ft/M7sXG7jfsygePnll+XvU27jpM7HMjiQhudREEJ1Zu6z/509yWbVQYL3PlAgaT+CCGZEbP0pDm98vgFjVyZg3KoEDJ+/W7Ih2k98GzN3bpfMgkGzE9Ht6QOYvWcrlh/ehPGrd2DYvEQsem+zyDMFKj+065IzLVRGxNTtO7Hh242Yf2grBr6yTyAE6zn+9Z1oMvp9LPlgKyas3oGoGXvx5MoErD62AVM3b8fQuYmYtG6n+F/sNxldp6e+WQYRKiPi27H47utRmPbSDCQmjsKK5aMlsD9kzAKs3zAeb785GosXj8Pzs57DsSMj8cF70Vi1ajRemTsR33wxFP+5eutBBDMijhwZj99/GYW4uEl4/fVx2BgXg0WLxmPxsmcwYvwyfP/1cCxc9BRefHESNm0cjRPHRmDH9mi8+NLT2L0zGhdOj8gwQElPRoQZPpg/KxCxdvE4fHNoAD7dE4WnRj2PjUsGY/bkaKyYMwqTn5yKbavGYP3CoZgxfixmjh+HIzujcHB9P8yfOgIzJkzCsUSCiMhUzbLN51SfrYwIKyNCvav/Z5a3M4hQAUBzAP/PCsYpuSg1et6/Hkq+KbXt5v0pm8QBCjRWVoFdtZ269pxCASI4qpsBZAaWOaqekkwcle3vT6DO7b/MThDRNmmUeGpZDP514ffUguyUD+JEqBPouNRABL0QOFGeqf8Cz2cG4AOVYV5HuR7K6bz25uVU25JtrOCV8nDICIjg+eiDwCm1jJSt73tMpEMlzUQJLk6UrTJfLz8T0nBS/TUzbZ6RZ8T//Oo7+zEnM+BR27hUIIKZJTQrVz4WvFfm/cyf+Uww44EG65yYJWHeThNpToQQ7Cuc2H/N+2QFRLyeJEP2rMnk3lz27fz5bgMR/E8b/4NHSYRx48aJOWBcXJyACf4H0D+wJZ0hA/9YIMJjVp2cEWGBCEIAC0Qos+pgGREWiMhaRsStBhHPY+6xOXjjyhq8cWW1d15zdiVGTRkVkoyI7777DgcPHhTwQEkTJWvC0cUM3vm/r62MiAz8WFm7ZqgF0oIL6d0+adKkkEII+g+k99zWfqEJgikQkaEOlIGd+Xcq/x5lpgQBh/97LlhRQUFEOrIPVny8Ba3Hv4dXDm4VqaPBc/Zg9p4tGD5vt8g0tZ9wCLMSt2PNiY3oPfMAek09gNXHN2Ll0Y2YtXsbRi1LwKyErdh1Oi6ILFQmMyH8MyhM3+lfQZAwctlezNgZjxELdmPa1u0YszwBg+YkYuLrO9B83Pv4xydbMGffFjQc/h6mbonHhm/WY+5bWzB+zU6MXLBLsim8GRHpaC+CiqyCiO++eQqxkxZjz54J2LplLGbPoXH1SCxZPBZvrB2F/jELsXXbUzj16wiMGD0fU2fOxvlTI3D08FDsShiNOXPG46N/DcWNyxnPLMhKdsTpk6Mxe/4MbNk2Gfv2jMPsORNxYG804tbFYOnSpzDnlUkYNXkpzv4+Elu3jMLIsXPxwXuj8dW/h+HQwVgsXToBa9fE4vefbzGIONIfm1dOwLyZT2PnayOx9IVY8YlIXD0QM54ahX/MHoFJY6Zi5+qx+DB+AMbHTsXsZyfi67f64p9borBp6VA8N3YcDm3ob4GIWwiA/8zfLysjItivThrbbmcQEfeOZ8T66jc9xrF/ZkAuLRChjJcZzEyrnpTr4RRIT16NNA8FiGA9KLPDaeeHniXbNK36qe3ZCSJ4DoIRwgUGetU5gy1TAxE8RslfRc5N6aegDMfNHhHqPAxos1waQnMavzrZTFvtE2hJCR9OvF+BthNEMNuDk8qiySiIUJ4KzJ7xPwezJChjxUmBDu4TrI24PbWMCEIrBuPp2WGWJeIxvBYldaRABNdntM0z8oyw/NRmtiv7TqDtCkSorB9mPPDZZbsEAiwsQ3ltMHOC+5mvUZ2DwIwZNzyv/7PJfbICIlTfS80LRNXhdlzebSCC/0njaLMjR45g3bp1YhRJk8C33nory4EzPqvpARGUtqEuPPXwKa9j6PSIGCijsikT08WVE5R2aecqAKfWVbT0KXnUzFFcpHWSpZlyid8C/RQ4gn5QmMjxQrwAACAASURBVCaj3ilDQ/1+attT/uURrb8YFdcJKM3UGcW0xqI9Tw8GJc1EbwnK2FB/vrJWXYyTKc2Uz2gl/gP1HOXlHJRTokdETqO9yEuxnhW1GqLjPzhMA2V0WiZ5RNCUmLr61PlX0kweGSiP70IjZyn0djvE7Lm3O0xkgcQLwCvNVFtMlpVHRFVHDfEPoIk0r7Wo3gQ0CaaE0EO2/pIFQo8IauP3cTvQ2lVIpJlcRifxYKAhci5be8mYyK21Bc3B7Xp35LD1EfPpB/Uh4gtBKSb6WbCuSp7HMHqggysvKPnU3R2OYvamXmmmVq6icj/knoRrIsdDvwx/aSbKSNFHpI2zkBgM01Ca944SOyy3olFT/BSURwR9BijtQwmnilqEtCuvr7jeMMnDgn4gvTxSRGE28adgHThTQonLZGkmT0aER5qpBWjoTT8SenHQID2/0Qpd6FkSpiHKbUiWANuVniYsi8bJebR2Up8OzryoalQTaS1m2NS2V0Bte3nxgbBpfcQ3gvJFqj3pH0GD8HJaHZFAoqcCfSsoBcUMD5pV0yOCWR/heocU0kxsG9aBSz4LxfTG4gFhNqsOs3UQY2l6mDRxlJB9OzjziGcI27m5vSge1AeB0ky8N51cuUEjdXqB8BrY99lPacb+f3o0/qqPkH7FvkZvlVy2dl6PiEJaC+lf9DL5u60fntB7+8gqUcKpqM2cEREGt9FZroseLTRSpzQT/UMox/V3rS8e1yPlmaN0GqWZeH/ya63wuBYpfZ1+LPSI4LPAfsGsIfaNpvai0obMfuEc6XaKWXwRW1ORUiuhlQuJRwQzIp5f/QJeOTYPa6+s85lfO/s6Rk0ZneX3KYNx1Eln9hqNXqmh/vTTT4vOOvXXAwXnLBAhfzJa/2RDC4QiCDJmzJiQQghmR/DZCEXdrDLSDymyG0Sw+zIjjLDVP+Mhra4dFESkIzti8w8b8Oz2XZixcyde2BWPlR9vxPZf1mPxP7dg6radeG5bgkAIgoiBc/Zhzr6t2PpjHFZ9sgkzd+7A7H3bseFrekQkZyukJ6sg1X38YYAJPpiPoaTSq4e3YPLm3ZgWvxML39mCLT+ux9rPNki9XkyMx4xdCVj35Ua8lLgNQ17Zg1WfbMTm7+Pw0r7tss/yw5tN0kzpqH9S3bIEIm7SkHoMNmyegR07n8GB/RPx9efROP3bSHz8USwSd09E/M5n8Nmno/DzDyMw+dkXsG/vGFy7OBLHP45BYuIkHDzwJC6cHnnLpZmuXIzFO+9Ows6EZ7An8Wl89K9ROPP7SHz/dTR27ZqExMQJ2H9gMs6dHIGd22OxYOEUnPx5JH78dgTeOvgUdiU8jW+/HInrlzKeyZGVjIhzn/TF8X3DsPkfT2HTq+Owa/VIfHmwL757Jwr73hiObStGIeG1WBzfO0hAxJxnnsSBdYPwywdReH/rIGxdPgb71g7Hz//0eE6obIf0LK2MiPS/Z2+n3yQLRKT1yxNk++0IIjjamqODlTQNg3zmIBwD1+kd1W8+Liuf0wIRNGhmEPPMxT9SBNZ7zjmDT7674TUdZrCcEwO/NLJV9WKmhBqV7q8nHyzAHMisWpVJw2TzlBHz7+wGEfTb4HTkmxteQ21Vb14TpbnMI8+DtYGSKXr/i+tiMKzKoT+AMloOBCKWJHpkcVgPXq9/EF6V479U/gyf/nATraYl30Pux745d4enXGYSqGMzCiKi5p0VnxT2BWbKqHK4pIwPJ/pymNcHayPup8zQmSlgPo6fGWTnZJYd4rUoo3FuM0OjjLZ5Rp4R/7qZv6ssB74nzOv52R9EcJ3yRmHGTCDIQJNoNfH58y+T3wn02Lac4gN4rGQFRJz4wQO1/PtRoHrcbuvuNhDB+8v/qNEnYvXq1WL2R8M/zkyhDxTc8vSK9P2bFohgoLmlqyiKGE1RVq+Dzs48aOQsjTxaG9GkL2pvIgbGlfXqKGFvJKa/lE5iMLKiEYFyRm0JvnKUPQFEIb2ZGOrSiLm1oyAGhesYFG4TyaTCRjM8rA9AeaOWBGArGh4zagbTlUcEA9dP6H3ELNofRNCst6WzqAAQyjA9pkehhr2K1Lmk0VBMthksb+UoKHWjmTG9Aipo9GaohH5uQ7TrGSgnoOjhDkdTRwl0duVGRXstCe7TG6Ko0VTMkOl3UMZeVwyG+7odEjym3wCNeBn4pvkwZ3okUE6njqM8ihuNEeGoglJGA9BsWde6w6V1wqO2SAERbr0THtOiwHatZy8LGjGzHdl2rIMu3hg1pV70aSAA4jURmFCmh2bOLK+Q3tzrR0EgQUkj+mUUtTdFZXsNFDJaeEFEC2cx1HWUF68EBoor2Guhob2UD4ho4iiO0no9dHHmEiNm1rOcvQ66uPLK/a3q8MAfApJ79RECQXJovcQjoZS9gRiLs084tC7IofUW42PWk9Clvr0MOjtzoZqjKpo5i4GgoKyUnVukjzweEQ4BUIQA9P9guzZ0lkEVew25r1wSMLV00Lshp4AIwp4Ceku0cBQF+2czRwkBFQQj9C8pbdSX9uR15ddbStvRhLy8URtl9HpeEBGud5QgP0FEC0cRRDgqy7PA/sc+QBDR3FlcvBge0fv7gYjC0s/p3VDY3gwF7S2QU28vXghmEGHYussz1txRVM5RyR6BEnoDlNNqoZ0jP7rRX8VRGWxTSoXxGuo6KqC8vY74pRBohekdBCo49S6obI+Q/SvZa8KtdQR9NNjevcLCQO+FQvbm4ifB56OqvbrcBz4zBIKEif4gggbbVe010MhRWozUw2ydBNjQ94H3k/eW7UzDan7mOj5fBY3mKKw3xd/1fuLbUcTeTIzPKVFFA/k8ehuBO4QQfNcQZtJ4nP2ijr0c6hq5sOC5qVl+1xFEzFz9IuYcW4Q1Vzb6zCvPrg8JiOC7mKOCjx8/Do76njNnDl566SXxi6D+eqDJAhGBWsVaF4oWyGpQpG3btgLSmIEZSF4ps+s4oCKrdbOOz1hw7FaAiMz22ayCiMRzcdh5Mg7xv22QJQP8+y6ulwyHHb9vwI7fNiDh5HrMO7gVo5btxsZvN2D32fUSwN/5exwSTsWJUTWPMYOCdH32hw7pACeq3L0XWIc4bP9lg9SdGRn7uO7seqnTjqS6rf18A8av3om5b24FsyjoZcHr5bz79HqwHMmICFQX/3UhAhE3r8biwtnRMl8+H4ubV6NlvnY5BhfPjQLXnTsVjQP7xmDNmifx03fRAh2uXoqRbdz+n2sxGZY3yko2BI/9z/UYXLk4Sup46dwoXLsUI/W4ccVTb9b90rkYfP/VMCxeMhn/fCcGN65E4/rlGFy5ECvHcd//Xs943bMCIi5+GgXCiN8P98dvH/bHycP9cP6TKJw/FoVTR7i+H05+1A8/v98H6xaMxBvzR+K7dyJx9uMonDnaV445faSv7O81xD4RlS6JJgtEZOxde7v8NlkgIrO/SIBo2f9ZwS0V6GbAmaOlOTOQfO1GUsQPAGVLzPWjJA6nLf/0NYs175Mdn9MCETznhnc9daMkD82Z6W+w/5NrMiKbEkkKAjC4SzDBieUmHr0m186R3tToVxPNcdW1BAswBwMRPF6ZBHOpykvPMtD9UffJvFRlZcSsmscw6P/vHz1BWI44X/vWFQmwf/DFDQnAMyjcenpykD9YG7CtWAYnShrR5JrtSvkrAh9OgUAEpbRUgHnHh+nvU6w7y+PE+00poFUHLsv9Vn4KzC5g8F21T0ZBBI9jNhAnXgcNlQlOaJ7Midkc/kbWwdpI1YOZFNyPGRdmfwn1bLG9+Bwyi0aM1P8Lr3E1TeRVOZlp8/Q+I+ocgZbbk9qdgMF/eyAQwX2Ut8NHX6f0i1BgkG1qbg9z2bxuNU3bkPK8mQURvH9//Dd1o3VzHW7Hz3criKD2+MKFC3H06FExDZw8eTJ++OGHWwIiajqq4lG9n4zg7+HOKcFcBmrrGWVxrz5Ugs0c6a7pPcUHgCCCwVYGJBlQp5EzQUQXV24xvWXGA0eP1zHKYWCSSbQE6u0VkMPojZaOwjJKmuXcrw2VUf0KRND8liP+me3gDyIaGaUko6GzOx80rRd0vRdaOoqK10VuvR1y6JEoqjUVM1wG2jWtRxKIqIlCWjNEuu1SV0PrgapGDcnYYNZG3zC7F0TQj4CGwgzeVtGrw6b3RBNnCRndHenmqP3GXhBBuNHCXlQCrLy+xo5SaOAoK2CCQVtD7wGbrReKaE2Qw9ZLQMS9+nAxer5fHyJQh4HnxvaSYoxcyGgu/h217RUFbLRxFpR7wOA4TZYJHDg6vrjWUAL4f9VGSNuprAiOlGeWQB69LfLrrQVE2LTeEkQvbjRBMa0JOrtyQdd7CDigMbEyq+Y5atOY2R0OQh1CD4fWXTIBCEmYYUJQxQA0789f9FgZmV/bKC8wpZxeS0bHsw7crum9UExrhNJaPakrs1ByGe1QxV4NTezF8bjeB62SjIwViCiuNYJd64aaeiUBDsxeaeAsizCtIxo5y6CXyyVAiSbr9E1gdg1H60folaWduD+zNxjwZvYEMySe0CNRQPNACNaLBtD1nWVlpL8nIyIWD2kDBTYQRHR05kE3dy6BDnltrRGhV5JtzZwlpM+xjHu14V6zavblekYZMV1nfQhHeN/ZV8wggv2bptNtnQXR2llI/BoI3Zg9wGwI9h9mybA/lNdrS99kRgHLeEzjM8F2ZfnRKGI0Q3dXTumThGh2o5usJwQiiHBo3XCPPlLauIfbjfauAiBYyK+1FqNu9n9/EFFFr4Hu8uzrItvF/ZlZQZ8JwjSCO2Z71LeXluf+EW0A2P8Iz/ics51Zt3u1oWjmKCpm2XltbXC/PlRgDkHEwHAdTV0lJdMjj9FWzNXbOnJg8XPP4nwWoasHRLyEl44txWtXtvrM/zi7CaOmjMlyRgRHBDNzbcaMGXj++efBzLXExETQFJZG1YEmC0QEahVrXShaIJQBkaFDh2LRokUhARIcUBHKulllpR0ouyNBhAqiq2UGgvwq2K+We88zuL8e23+JQ+K5TAAH/3OzTiGolxcgpFIW4QjBBOtN6EBQoa4pxTKVMlLsl1VpppvpC8LfvBojQf0rFzyQIqsQ4VYdT8hw43I0Lp6NwdWLMcCNjGc/BKprZkEEwUF64MGlE1G4cDwSv3/YFycP98XF4xnzgkgtO8ICEWm/X2/H3yALRGThr6jbISPCXH0GQRkwf++z66CEkX/wjcauDNyt3J+65rv/MaH4nh4QwfM8t/6CVzKH18XjCFr8JXwop3PgmMdgivvxmrgf/QDUyHQa86q6BwswpwUi2FacGChX5aVnqUCEHBzkH1VWRkEEj2NAnwFwdc08DTMAaKxtBjHcN1gbcDuhBSGGAg80R2Y5ygyYcEjV1bykJA+n2BUp+5t5v0CfGZRmcFv1D5bD8xPU9J2XfP94bGZABI+b8sYFL2Rh+YQDHJUfyI8krTZieTR/V21EaKKui3JP9FK4fjMZhtHXYcSyc3I9PPdCk3k4j8tMm6f3GVH18l/yWeJ1vnk8pZ9HaiCiweRT+DzJA8MfNhAMqv6nYKH/OZl9QbDEKZBnR2ZBxKTXL0iZgeS3/OtwO36/W0HEzz//jFdeeUVmGgIy2OVvfsqRZTQbpCkgA18MjNFM0Pzd02OS/00rI4LBwQhHNfxdHyCZAD3d4RLM5Uh8goi/6cMFHNQwqkhwua2zgJhJ59Q7gBkORexNQXPkZBDRVQK7FfWaEoCmNwO3DQw3UNdRDjajt4wgZ9Cbo7D9QQSBCAPrlKRJASLspUTepas7LxhgJ4ho5SySBCLa4wktSqSbKGHDmQF3T0ZETdDkmiCCdWXWAUEEg9asGzMaVEYEZYAaOcuiWhKIyKH39gERhAq9w1ygtA9BBIPpDLJ6QERJNHaUloBrK0cR2AkitF5iwkwQUcmIwN/0kQIU7tOHJYGInmhiL4Gu7tySxfCY1g917BUFuLRzFkADo7Scg+1GEEFJnJJaAzA75B5tuKxje6mZgXIaKvuDiKK8V1ozyf6w6b1QVqsDXxBRWGSSCCJKGI0kqGxoPdHCWVwCxuFGR5Qx6kpWASGEB37ESJD5Ea2fyPY8qvVNWh8rfYXApIxWV/pBC0dhkbFitgbBC7NZGMQnyPAFEV1RS6+Y1K42uRe85sYEEW4XIozKaGcCEcxwqKFXQX2jjNwH3k/ej2QQEZUkIRQlbcX+RrhR2YhIyoiIxYPaINCQ2gMicqN7Eoig5FEyiCgJTSBMbAoQwXtxnz7ce+263tMHRBCCMZOF8KSdgIjCcOrdJAuIbaRARFSYXbIfBEQkSWK1dxUE+4Rq87/qMSK71csdJn2XkMgMInqGhcGudRcY9KgeJW3W0Z0PYbbOqYIIlkXQwCWfCUq1hdk6orDeHF3duSQjhRkqzNJoYC8lIOJhbaBkEFVy1JSMF4II1pFSUc0cxSR7KI+tnbQLn5NkEFEKD+sDkddoJ1lA7UIGIk5ixprZePH4Cqy8mpA8X0nA8nPbETtlbJZABN+9lCXZt28fBg0aJH4+fEczK4Ijyvn+DjRZICJQq1jrQtEC2REc6dKlC6ZNmwYGtjObEbFixQoLRNxinfI7EkT4B/9T/Z4OKHDRE8RnNoFP5kNmgII6xrxMtW4mcJBeUOC3H+vrrbd/1obfvoGgQ6B1WZVmChRo91/33xueDIQ/rseAn/23387fpe7XYsC6h6qe2Q0iCBIILC4cj8LF4+nLdkgNPpjXWyDCAhGh+HvkjirjzwQRmQ2s0YQ2s8fequM40rnHnLQlpJo8cwq9XzmDQDIzoaqrGkHO84SqzOwohzJKgYLrGT0X+weD1UpmiX2c0+LdlwJePzX/6YFQd1LqvgRp1YHBbMoW0Q8iK+UEOw/7lL9EU7D9g22jDBhlmrj034/tRjkxczaK/z7+3zPa5jw+vc+I/7n4naCHwMQfVgXa93ZeR3BCOTcaoN/O9UytbncjiOC7gkGub7/9FocOHcLbb78tn7nOPPE7MyamT5+OtWvX4scff5SAwezZs7FmzRoxEvTX77VABKWZLBBhgQgLRKSWEXH3gIiXMev4a/jH1T0+86vndiL2mXFZAhF8D/PdSgmm999/H2+88QZWrVolGRH0hyAgDjRZICJQq1jrQtEC2QEiVJmNGjVCbGws1q9fn2EgsWTJEgtEWCDC28UzLc1kDsKbPweCAqlt53q1TS0DHZ/mOuXPwKX6bIIQ6njz+dQ679J8nPlzKuV4jwuwPY1ttwJEhCqAf7eUk1kQYYYCf8ZnC0RYIML7sv5f+XAngojUgmLW+pSBdI7eptzTl78E1r6/W9qMIGDmpospvEMIBZSnAI2a/a+XfgicMmLi7V/G/+r3zLZ5KNqL2UKcKFcVivL+jDIo28UpNUD2Z9Qpo+e8W0EE/7PGDIdr167J7A8UeN+4/eTJkzIC97XXXsPBgwfx+uuvC7hYvHgxDh8+LEBDbnLSP8yYeHHGHOTMURt9wlxo7SomUi/hemfJJEiZEZFTPB3KJkkzmTMiOJK+jWRENAIzIigRozIiOJLaI83UFRwtXUmPkBH2zIjgaOgB6cyIeEzv58kYCCTNZC/pkd1x5xWZHIMZEQ5mRBRAbl1lRDSTbIhAGRF9/DIiPEbMWpYyIuhZwHJURgQ19tmmrJeh90yREaH8FVRGhE0LlhFREA2MMpI5YM6IoJxPahkRlMdhW6SdEVHbmxHBrAtKM9E42iPN1Ag0B/fPiChr1JGR/R6TbEozxYjE1iNaX8mI8EgIcb05I4LSTBUQPCOiOKLCnKA0E70QUsuI6OnyzYhgHZmNEREwIyIvcmvt8YTunxExxJsRQWNs1vVBbaApIyKPZETk0dqKCXR6MiIoTURjZ5bF2T8jgn4iwTIimBHSP8wuEmE0q/ZkRDCzwwaVEaHKlowIoyk8mUuaZBUEyojgfo/pkUEyIhqjsaOkyDv5ggg+q7pIORXWW0imDqWZqidlRFDyrKjeFB5pppFgRgQzp5gRwToyS0dlROT2ZkRUvCUZEdPXzMXzx1/H8qsHkub9WH51P5adS0wVRPC9q2bze5Of/dfznUxYPH/+fPB9S7Nqfo6Pj8eFC56/6/zLuJNAxNatW9GvX78MzbNmzfK/ZOv7LWoBBQ2yc8m/LzKaGcFnIjvrZJWdMnB2d2dEZDwQ75sloIL+XKrPWSkzCW5kCWxk5fxpH2uBiNBlOqQXlNytIIIylNY7N+U7989uE0uaKQt/aFkgImXwPqPBuNtx/+bPnQKDhEe/8YzijQkgc3U71juzdZq+wfMfT0p6ETjQ5JrB6rdPePwUKL/EwDnL55LbKWlFGSjKE2Vk9H9m63i3HZeRNs+Oa6f/CiezuXZ2nCc7ymQmB+Eg/Tru5KyOuxVEEBhQiunmzZup+kIwMHb9+nXs379fRuQyAMYRi/SSePXVV/HOO+8IxGAf5b4Mjh07dgxPxo5HeI7a6Ol2ixktg4hhhgdE0FQ2wqgEw9YNBbQWou8uZsJaHZGl0W3dUd8ojcpGdZE6YtCVmvv0ZChl1EdJo4EEO6PcDnRy5hbj2nBbB9QxKqAxJYdc4RKo7+YKR+0kjwiaWCtpJppDU7efPgD5bS1F8/8+bTAe0AahulFZ/AcY3KSMUDN7EXR3udHWmR+5bW29htoMfNKAl/4OlMHheVnnPFobMdctr9UUrwKel3JA1L+nvFF7Z17xTOjlcqK6o6rUgzI4lGaqbq8mhtr5bK1E07+3ywFeQxGtqXhElNLqi9EwzYzZXtTqp+QQA7WUgGpgLy3SO2ZpJsoB3asPwxO23hJwr6JXg5TvKCiB5XJ6bdht3cWomebYlPGh5FAjewnYdY8PgN3WTdqJIOJv2jA8ZBso3gGUSiKEeMTWV9qA9+g+bZhIWNEsOp/eSuSkutDvQWuHorZGCLd1FG8DlkWJJMpY0TSZZs6UPOI9odE1j8mrtxKpLEpVMeBMfwCbrafULZfWDlWNqmLCTW+J+7XBeFzrg3y2liioNUc1vaqACNYhwl5RpKiUNFMtowIaGSXQ1pkPxbUGYrgcCESw77RyFBLvkfaufCiuNwb7Zi5bewEXdYyy0jdojB7ltkuQnX2CIIJtQW8L+o48pA0QE2yel3WkOfZjtj4CIspqddHAKInmjiIoYGshz0MDo5Q8N82cgaWZ2LYsi54fj9v6iBeIU+8sdejgyodctrbSVx+zRSJc74BWzkLSBynNRCmrolojsO4086Y0E02cIwwG7j0gooOrgPT9h239wTJoel5A9zynNO/mM0cQweuy27pKO7NNCFdoLE7fCUozOW1dRG6Jkmb0sKBkFiEafSg8IKIG2jvzobfbgfbOPOILQXPrds4C8pkggu3awl4YlbQIhNvaS/tX1CNQQ68ohtns2w9TWswohzbO/HDbOsmxDY2Scj2EdXwuCGWyQ5pp+pr5mHk8Dq9ePeQzLzn/JmKeeTJFRgTBLjMc6M/D7DJCYDXxPfzTTz/hl19+8b6T+e7dtWuXgODffvsNZ8+exccffwya89LAOtBkgYhArWKtC0ULZHcgZMCAAQEhBLOBgsEJypVld92s8n0DYxaISDs47wsnkva/jWFCwPqmkQmhjrFAxJ0DItLrERHKbAmzJ0VaGREWiPB9194uvz0WiMjCX1EWiLg7QQS1/dWUERPm7Ai63qoyObKcXhv+Ez0czJJPhBDmaWpcSvPhW1XnO/086W3z7LhOypkxmE9/jlBJVmVHPf3LZJbOkW9uiMk5jbL9t99J3+9GEEFowGAY/4NPvweOvPUfjcv3B9dRnokggtJMO3bsEBDx3XffeUEEg2VqXwbX1q59Az269EFYjtpgYLSQ3lxGsisQ0cZZSAxoGex2GN3xN32YGFRX1qujkK0ZerudErBmgJSjxGmGzIBjYaM5mtqLSwCb2v0N7GXQ3FFUtPH7hRkS4OwbZqCY3lg+07i4mlFVzKp9QcRgFDBaSQA/p95RgrM8hgH8Fs6ioFcFA8U8Rw+XWwyXq+tVBEYwSEpTbO7/V22kBOLz6a3R3F4E1fRqoJ8F/QVKa3UFODBYywB7VaOaBPF5HXa9u9S7gzOfwBUziGjlLCzB1wFhmoz6pilxEVtT0b+nIS8D7swYoaF3HqMNmtmLinFxU3tRFDRaSFv5gwgCFhoi93SHoaRWX9qXhtmcGeit6qiOPHobgRAEEQQEJbSGKKXVE08DwoZ7tGES7GVZ9OJggJ0g4hF9oGj9MzheTGsoxs8MPHNEPk3AC2it0NMVJu1D2MMA+oPaAPGueEyLhMPoivaOvGjjLCztSrNuenAQRNTUK4KG0wxiMxOCJtz022Agm2bfHV15xayaI+OL6Y3E44N1pXlzIaOFBMhpeN7JmVcC4GYQwXrQQ6OMVluMvQOBCF4DPT8YXO/syiP3gBCtn9uOhkYpgUaES7xXLV1FxPeB51cgQoEup9ZFjK8jwxwobdRHR1ceMSDv4QqTjAz2CXorEBKxbRk8HxxmQyAQQd8Ul9YZFY0IAQEEW4R97I+8l1FhDlS3V5EsgYe1AQJleG8IrAgiaChNUJPL1k5gSd8wB/qH6XINCkR0duWVNqmu04+kkGQbuLQu0ud4HmayEESUM2oLWOF9rW2UE9DG9hkUZkNHd36BYmwP3jvew2YOGrBrAggUiPB4j5QRjxfeN2btVNYjkkBEVdl3YBizf3Rpf0KOMkY9uQY+D269M0rr9eGwdZX6EYZ0c4dLH6F3B703ymm1UMJoiLxG25B7RExbswAzjm/Csqv/9JkXn38b0VOewuXLl73vVr4jf//9d4EKM2fOFKNewgS+ezn/+uuvIk2zcOFC8ePhu5fv1u3btwuM4GeCDL57N27cKJJ58uL1+8cCEX4NYn0NWQtkd0Bk7ty5KYDDCy+8IJBh4MCBmDdvXortBBRqn+yun1V+coDsrgcRaQGDtLZ7A/jBMiL8PExyqQAAIABJREFUtyV9T3fZAeCGOlYtvfVIA5yktn9q61W5SdstEHHngIhQAobMlGWBiOT36J30m2KBiCz8KWWBiLsTRNCgeuv7VyUrQmUC3EkBzszWtd1MT6YDjbnn7bwU0PCcI9ATPromxsy3u29GZtvhVh6XnjbPrvrQZ+Ldz67fUSCCbfH+FynNzLOrjbKz3LsVRHz11VcYPHiwGKFOmDABzz77bAqzagbIzp07hy1btoA6zAcOHBB5EP4nlFIhn3zyiYzeVT/P3P/ypcuYNX02wnPUQXtXfhTUWsqIdg+IKIDWzsICIpo6igmIoKQLR7xXMWpIgJFQwW3rIoa/ebR2so2GywQRzR3FUdcoL5CgvqMcmjspMaOLDAvlmHhsEb2ZrGMmAUfN5/Azq35AGyyBamYx5NQ7CYgooTcEJWpaugqLTA1HrTPYzcA3TaKr6lUlmN/JlQ8ckU2JqL9IvWOQz2gjwdmqejUBL+F6JwERNPVlwJ7woLq9Kv6qj5Brsel90MxRHCwrr95WZKtURkRrZyExjea1MGuAM0EEg9OEJMxIkOwAGkQbHcR0mTI1TezFkN9oJYFmfxDxkDZIMisiw5wopTUAM0lU0JlB/eqOahJsb+ssJDCCmSMc/U+Y8mCSlBCzETjqnCCCmSpsQ4IIGo7XsFdBQ0dp0ATZoXeTjIiCtuaSLUIQwaAzs0Lu04dKGYQzlYxa+LvWD4bRQ0bFE4AQ5HBunQQiCEQIkAy9uwSzdVvPpLprkvHS2Z1HQEQOvY+Ymd+rDfMaLBc0Wso5mXlD+S6OxDeDCJoZP6ZFoaxWW4y9A4EImo2z7FxaB3Rx5fX2McpiKRBRXG8kwXXem3u1oXJvFIhg9geD/gQHjZylQUhWzqiLbu5cAiAUiGCw/hF9gMCqSvaaIrPFIHozZ4kUZtUEEQ6tGyoYNQVwdXHnkjahCbtAkjAHIhyVBcYwC4nXUM9eVqTDCCJ4Lq5jBlFerQ0IInguNbNfEETw/hPWtHfml/vh0rqKdFYRnc9gUQERrMPjWiTu0YejnlEOZfR6cl9YhgdEeKST2E8IIpjpwn7Nc7FP8HkvZmsk4It9g/2aMmIVjZo+IIL7e/qrJoChrL2+vBtaOosgzOiEskZdGFoPuTb2z95ul+zP49jW5fQ6KGU0yBYQMXXNQkz/dDuWXvvIZ1547p8Y/NQokVUifKCfAyHCiRMnBOi+99578k4l4CWs4Ha+U5955hnQePfSpUsCgXkMPXq4ftOmTWJcvWjRItmHGRKBJgtEBGoVa10oWiA7gybt27cPCBl69uzpk+3QoUMH7/OgsiRodp2ddbPKThk4u91BxL539mDG2olIPLPW49lAU+YUc5Lk0YV12K9m7z5J6xhol3VqaS5HSSZxnaks7zFJ61m22u4t378c9d20rwr2Z2bJ84VEFioNgJFUNwUibt4cjf/ejL3D5lsPEdIrvxRsP5FmOjkYVz7vi8wAgT/rGAtEpHyf3gm/MRaIyMJfURaIuDtBRHYGH62yrT5j9QGrD7AP3K0g4vz582KC+uabb4IzTasvXrwoATD1c6vMqmfMmIFJkyZ5R+dy5GJCQoJACo7cNU/KrDrc5gERlKlhMDI1EMEAJOfKCkSE+4IIHisgwq5ARDkBBPUd5QVEMJiugpUEEYUFRBgoojULCCIeTAIRTdIEEYacp1ASiKAkTSdXXgERhb0gIjYoiGBwmjDCAyJGSjukD0TYvCCisB+I+Iu0VwxyGh1NIKK4gAiOKk8JIgYKiOBoeco7EUSwvTgPFBBRFbm0tggOIkaKn8ODKUBEf0TYq4j8li+IaOEHIgr5gIiKAiL6wzB6mkBEVVTXq/qAiDY+IKKHBNsZzObcxZ0HT2iRsOm9TSBilLSxGUR0TQVEPJomiGiJHHpkEojI4w2i89yNkjIimCHA/kcgpiBRMojokAqIyCkZJwQRxbTGIIgjiKhiVEMlewQGJgXrm2cBRDCLKDCIiBEQEWbrKNlGgUAEoYsCEczaITgkiGA9C/uBCLZ/MoiomykQUUsvL5kQySCiVgoQYe6vZe31vCAi3OhoAhExAsgIItT+2Q8iFmPapwlYcu2Yz7zg7Ido06c7Zj7/vGSOff755wJsKavEzDICXMrcJSYmgu9hwobly5fLvsuWLfO+V/luJZQ4cuSIgODZs2fLcZRvUnDD/O7lZwtE+LeI9T1ULZCdwZIpU6akABGUf0ztnPXq1cOIESPA54XHpraftT57gl63PYg4tAfTXpuAhF9WI/HU67duPvk6Ejln9pyn12Lv+TeSDa8zAyFCdox/xkbqUOLNS2vx0eW5uHTjSVy9MfaOmq/dGIM/btyBMOJGNG6cGoKrX/XDlS/63jHzhRNROJrYBds2vChykxzAZp4saabseWdn9bfQAhHmXprBzxaIsAKKVlDZ6gNWH7D6QGb6wN0IIvgTSj3yl156CePHjxdJkKFDh+Lnn3/2ARHcj38kcmQuNcy5VN+59IcQ3N8CEckZERaIUBkRFohIzoiwQIQ5I+LOBhFLMO3TRCy+dsJnnn/+Y4ycPB4XL12Sdybfk3xfMiOCZrzvvvsuNm/ejL179wp04Ge+h3v16oUePXrg008/9WZEfPbZZ3j77bfx5ZdfiiwTzavpw/Phhx+CWRH+72ALRGTwP4jW7ulugawGMoIdT7kxleGglgx8BDtGbeMzoz5by1sTxLrdQcSeA7vx5AuxWHlgIVa/vfiOmdf+cykSfl2DfcyiCAQUVGZFoG3+6yQrwg8eBFrH41Jb71+m+bv3mHU4cOkNvHXpNbx/+VX86/KyO2r+6PJiXLo+Bv+9eYfBiBsx+OPKCPxxcTj+uDDsjpmvnRmKEx/1QfzW2RaIqHtr3teh+F20QES6/1RKuaMFIqwAZGYCkNYxVr+x+oDVB+5WEMERtd9//z0o0fSvf/1LRhUSTvgHtlL+ogZfk1EQwZHWnJOlmewmaaa2ki1BQ+IiPhkRLihpJpURwVHQlGnySDOlnhHhkWZqKQbTlFGigW9JJc3kNEszMSPCJdJMND+mz0JHrzRTU5ELYr3z6alLM3lBhJEszaTpvUViyizN1DDJrJrSTLwejroPJM2k5H8osaOkmeoaZdHYXhz5jNYiT0OPhiJaE/FAoFn1Q9TNd4WLf4BZmkllRNRwVE2XNBPrQw1+GkxTAocj2B/VPRkRgaSZHtX7iUeER5qJIGKImCTTM6OSUdMrzcRR9+2dBQJKM7VxFhRPDfoM6LbkjAjKI/lmRDQQjwiVXcOMCHoZBJNmSndGhN5BzuXJxKBMUHJGhFma6T5tqPTjtDIiurs9IILeGcW1RiJ5JNJMejXxzlAZEWlJMz2i9Ud6pZk8HhEeeaXUpJmU/JGSZqJEV1oZEf7STKx7sjRTH+kjXmkmh1mayY2qenUUT0WaydC6o7rh8YhgP/XUzZZCmkkyInQlzcSMiEHyzHJ/Hpe9GRGn8NyaZZj66QEsuvZ10vwVFl37CgvO/xvRUyb6mFXzvcpMBkKH1157DWvWrJEsNEo30YSaUIHBPW7jdwUv6B1BL59Zs2aBmWjMipg/f77ADMo6+b+vLRAR/PfJ2pr5FghFMCNQGcOHD08BISgH2aBBAwsw3KaBqtsdRCTu240xU6OxbMc8rNi1INV5+a75qW7jcdye1j7BylfbPOWkXg+132tvLkL8D6+lDiL8QQBhgBcI+EEH87635LOSg7rNltI+qdfp7Uurcf76OPxxp4GIO7S+N66MxGfHo7Bj+xwLRNym7/dAv9MWiMj8306wQIQVTLQCylYfsPqA1Qcy0wfuVhBBSZB33nkHe/bskSDAc889FzAjIqM/vWmBCAY3GTyvYy8vptE0rGbwloFHGiS3chWFrvUU+RX6Sxh6T9GYL2E0BgPTzRzFxKC6ubM42jkLiLwQg46cGcSvZEQkeUQElmZ6QBuCnEYH8TqgcTR9DcrptaFpPdDEWQIV9FpgIJQyT33cTtGsp19BI3spNHaUBo2rKaHzuB6FB7ShyK+3Et18GiM3cpQCzavLanXEGJfggN4FpfT6eFTvK54YhYyWaOssKDJPyiOitqMSIuyVxZy5vasAOrjyi64/5aM8HhG6HEPZJfoWOI1uKGlvKObdEXol1DAqwa13EhBBsEKD5cdtvVHTXglPaH0kKE9pJvpbsA35mcFaSjPVdFRGYb2peFZ4zKqTPSIe0gfjfm2o+BE0spdETr09ahkVkUPrLbJFlOapaa+MZs7iYlbN+hGE0ECY5sDl9dqIDHOJ6fETem80tRdDbqMd6torIJfeXuYOzrxiBs125XGNHKXR1ZUTTezFRbaJ94jgJa/WGt1cOcW7gyCCHhFKmol+BdzvAX2I+FYU15tIPSvpNUAvgab2EiB4oFcFvUFo4EyPiDJaHVB6i23Ifsk2oV8HDccZsNe0XiL1RXjA/tDRlV/ajuXQE4R+BjRgbucqIH4FlHLi9VOOjD4MyiOisbO0HM/7Qd8RmpdTQohmzbreS/pjFa0aahiVZTv7MUGEofUEpcQoicX7RL8DejvQp0OBCBppU47M3yOCx+XU2oN+GIQyxYwmMPReIgeVy9YWJfUG6Bdml+dGwI4rDzq4CsgzRVDEPh8MRNAgnEbcNJunRwTbi8eznQjU8mptYdP74F59uBhX13eUxYAwQ84X6XbKMTTo5n2mbNv9Gk3rRwjo4vU0tJeRfXlP2Ie6unOjj9uFqvbqyKe1Ri17RRQymou5PPsj+wh9XujXoeSZCMEijMpicB16s2qCiOV47vhbWHj1O595/rkvED1lkg+I4HuUUndff/21ZEIcPnwY33zzjWSmXbt2TYDCjz/+KJkP3E9NBA38fubMGfGcICymXBMzLAJNFogI1CrWulC0QKDgRCjW0X9KZUGoJf8eCUXZVhnZM+L2TgERr6YBIhQAuF2WGQIRhAuhAhGqHH+o4Q3ipwdyqGB/oH25zbze/7v/tmDb1b7B9uE2td38mceq9Z5y3r60xgIRtxBqWCAie97J2f1bZ4GILPwVZYEIKwCZmQCkdYzVb6w+YPWBuxVEnDp1CuvWrcPLL7+MefPmiRH1lStXUoywzehPb1oggoFKBt0ZrG3iKInOztyoblRBPaOMBCU5ypoB/PxaK5TV6koQu4mjBKoYEejtdorpL0de00zaY1RtMtsN09Db5cLAMC1VjwiCCMIBBnep61/eqC1BV13rITCEwWsGvVlPlsOgJk17GVjOpbUXENLT7UY1ezU4bV1QSGsmwe0GRmkJ/DLYX1Gr4QURHM1PY+bSej10ceVCd1eYmE9z5LkHRPSTgHR9o7QE6nPqHaSczq7csi9NtweE61IPmmYzM4HlMFjfyFFSjnXbOknAlxkBf9VGyvU9bOuHdq780s5sS14PjYZzae3QylFERvYz4M3Af217RWnPQCDCqXVFQVszgQJdXDnR1llAPA4YWKYRcy17JbnWYkZjOS8D8U2cJSULgxklvFc0naYxdKTbju6ucAFJhEiVtWro6MwrdWNgmfe+lFFfrjvKbYA+CgQM92jD0chRArWNcmjryOc1qyaIYCC/mb2oQKBwrYMYExNqObSuKKC1QGmtnoAaAppWzsJy7s6uXHhMixRDbt5XZuOwffxBBAPt9RxlpZ/RIyRc7yDXEuW2S99sx7qE0SRdl/tB0ODUOgcEEexLkW6HwDL2YwIMAisG4umFUVGLQAt7YdQ3SqGnyy0gwq11Qh5bGwFjZY06EvgnWCAkeETrJxkRlfVqcOldUoAIBubpT1I6qT3ZlgRBlfXqAkjaOAt4PR36h9nBfubSuggAIxyqa5QJCiLYfuX1WrhfHyIG8g/ZBgrAYd+sZZRHC3sRNLCXEZhDGFHCaISe7jAP+JC2sMvzzD7Bvm7YuuM+fTiYicFnhOsJFwlJ6JdRXGss/badM78ALEKH+vbSAhGZ5cTr5bXxnnG9B7Rp0g8r2muG3qz61Ck889oKTDn6DuZd+MlnfvnUNxgZAESoLAdCBDVzncpqUNvVd/XuVevN8nj++6h9LRChWsJahroFsiPQ0b179xQQgjCiU6dOFoi4jUfLWiAi7eyGzMCNDIMIn+C+CtBbS1/oEbw93rJABIKZYod6mwdE9LUyIm7j93ug33oLRGThLyoLRFjBRCugbPUBqw9YfSAzfeBuBREXLlwQk2pqM2/YsEFARCCpj4z+9KYFIgaG66jhqIbcWju0dRWWQDWlYxoZJdHKUVACivfo0QIiKuq1wKA/R6JXt1eTYPmQ8BwSoPRkQZg/e4CEBCDDCSKaBjSr5gh/ysVw/j8tGlXt1VDfKAOCCBpmM5jJADYD0yrToos7r4x0Z9C7lbOI1LmBs5yACZ6H2QKcdb2HjHavJCAipwAVwoH79WGoatSQ4KgqU4GIR7V+IqXU0F5KgtIcVc+AfA93TglcU2bJA14cIKxo5Sgs5RDCMAOjqK0JNK2395o81xaLh2wD0NmdG0X1pnBrXWT0extXQdi0nmCmBSWGCCIIgxo6ygh0CQQimB1Ak2sG7yUTwZVHRua3cRZGTq0DatsrSYC5mL1J0qj03mjtIuhIvh+tHQVQVa/iXcd72NvtRk29Ajo580i5zArhKP6iRlMpj8cTZNj1bgKMWjsLoppWRcDUoHDdmxGhG73QxllI5J0IXCo7IgSOPK73RR6tHQon9YO/C4goJOfq7g7zgghCnMpGTVnPc5ozIsK0TmjqLCHbGAB/zIhCc0cx+V5Gq4duznDvNfFYZjHwmEAZEWw7de+55P7ltdro6MyNHu5wVNBrgnCglgTiw6Ustj1BF4EPs2o0vSfqO8oIJCDc4j0po9WFoXcH4Ui/MAciHJVB03L2Awbni9sbeTMEBPrpleXZIDBgndgPeBzP9Yg+EPXsZaU+BIPBMiIog1TVqIr79cECIgiLHtWj0MGVF9X1SgIY27oKwal1k3oUsrcAM0uS24DPbg5phwHhGngfCCLq2ct525T78l7zWeP7oqmzpEA4ypJRcoyZOOX1OvJ88VoJMQhoahoV5bp4PM3ZK9sjQg4ifjt1CpNXrsSEDz7ASyd/95ln/fQjRkx+OkVGREbfpWp/ZkRQRo/eEATIp0+flrLVdvPSAhHm1rA+h7IFAgUnsrpuxowZKUDEggULLAhxmwep/pdAREikmRKCS0ApaJEhEOGfvZAdUCKj58jo/pmpc0bPEWh/0zoLRNxabwwLRFgZEaH8u+SOKMsCEVYAMjMBSOsYq99YfcDqA3cjiOBoWpqeLl68GPv27cPBgwcxffp00TBPbaRten/s0wMiIrwggoFhHRkDEckZEMlBzeR1DKwywJp5EFEjBYjo6gciVHCUGRIpQUR1BAYRET4B1kAgoqm9uEgeeUBEriAgQpOsCoKIIgFBxKhUQEShkICI8kYdBAcRRb0BZwbcU4IImwdEGBWTQIQNviCCAX4tCyCiMh7T+0nwOiWI0OEPIqr8SSCiQhKI6OkOR8XUQITuARGUrUoGEWUlyyYZRPQIAiIaS1vzWSGIoIRYUa2pBPTZxpz7hhhE1NAroYszF9oFBRHJoIqgzRdEJEMbgsvbFUQ8vXwVxr1zGDN/POMzT//6Vwx/ejIuhyDDjJkT9I9YsWIFGKCln8+hQ4dE1inQO9kCEYFaxVoXihbIKnTwP75JkyaIj49PASIGDx5sgQgLRGS6y/JvWOURkRVppuXphAcKIoRimSEQkZkgfrBjTMH5jGQU+OwbijJYx0yX4yu7lLJu/tvXwQIRFojw/22yvqeEJVZGRKZ/kmB5REywgolWQNnqA1YfsPpAZvrA3QoiqE++aNEiyYRgYGvatGm3xCOCgcU7DUSkzIjwBEeDg4hcfhkRFogglFDwSDIivCBCu21ABI3DlUfErcyICA4iuoh/RqhBhMqICDWIYEYEQUTwjAgFIjTJ+LkTQcTEZa8h9sDHePbri3j2q+T5mX+fwvCJU0ICIv7zn//gq6++wpQpU0At/b1792LTpk345JNPAv6vyAIRAZvFWhmCFgh1cGb06NEpIATlIkN9Hqu8lEGlrLbJ/0JGRChAxHIaXmcAaGQYRPgE7P2D7EEkidRxXPrPwWBFsG2qTHoweD+bfCzM69IqR9XJvJ//uoyUp8pRx6jlJQtEhFp6Ka3yrIyI0L+Ps/o+T8/xFojIwh9RVkaEFYDMTADSOsbqN1YfsPrA3QYiOFqMwS3KezCoRVmmuLg47N69GxcvXvTqlWf2J5cZES/OmIOwHHVFMie/1lpkYtx6V/lOb4dq9urig9DGVVhG9lOWqKFRCi3shUBPBcqs0KeB5rxdXeFo6yooJrZ93B6T5UFitKyJnBC19zlTq5/my5Qb4gjroloTOSaH0Vt0/Sl5U0xvLObLSr7o/7SRqGyvjjpGOTG6pfkwPR7yaa3EqLp/mCH1ozQUDXE1vbdI8/Aa6joqSMCaZscN7KVFNomyR/SYKK/VREdXHvxNZKBicZ8+DJV1Ghvr4jdAWSX6TuTR2+HvWn+R36EUDuWdaNxNI+UurtziFUB/Bp6PgXvWk2bdlI2i3wBNlwvZmokZsOeaPJJT/PygbQA6uvKisN4cTltX9AlzoqWzMHJovSQDhW3Fchuy7o6yUiZlnyKMStJ2JbX6eFAfLFJDxbWGoG8A92/vzIcyej0xBQ6zdUKEvYr4IxQxmsl9s9Ec21nMe51swxaOwqikV5dz8No5d3eHo7peGe2c+WQ9zZgpzcRyurpyybpurjCRHaKXRwtnYfGUaOYoKvXo4MonElYMzrPelGdin6loryV1elTvJ9JZbD+aItPTgKbNvAb6a9C8uoRWX3w+Khi15Xxs13qOcuB15be1FEmkxs5SUt82zvx41IgSWau+YQZKag3R2ZlTMgqUTwT3dWmeY8NsNLxuLmU0cJYVbxN17VzyXPSI4PV3decSr4NWjkJeaSbKEIVpHSU7h34XJfSGyKH3kntVxygvBuLsYx5pJk9GBIFCdXtVrzTT/+nRoGQWfTl4H9o784I+I+yzHZ15vNfcO8wFt60zHtYHiYk8258+FPSuaOEoliSvFCN9iT4jdqMb7tcGi2n2ffoQkUTySDNFoq0zv8hwdXDmkayZ1KSZ2Gae58GQtmF73a8PFWkoApJBYR75qsxkREQYFeV9QPBFaSaay9MknRkhbR05sPi5Z3H+3Lksvet+O3Ua45euxsjEY5j87yuYfOIynk6aJ318BsNCBCKYEUGD6rlz52Ls2LF44YUXQDk9GlsHmiwQEahVrHWhaIH0BCsyss+qVatSgIgJEyZYIOI2z4bgPf5fABHMcCBEMIOE5TsXYMn2hViybRGWxi/E8oS0QYOUsSu4p4SSf0oTRHgD6Aoy+AX9VcDdb7nv4nrsObceu07HYfeZ9dh7bh24ToybWaZ5Nh+r1pvXmc2eU9RH1ctvGXQ//2tg3dZJPXedYr09dd17fj0S5Pv6pLqn8xzmcwe4nuzMiLhxJQZXL8bg2qUY/HH91mYepAUEgm3/z7UYXL/Musfi5tUY/PdG6OpugQgLRITi75E7qgwLRFjBRCugbPUBqw9YfSAzfeBuBBGfffYZduzYIXIf8+fPF4kmwgj6RoRCmmnmjPl4NEdr0WWnSTAD4w/rA5HHaIOi9qZw6F3FTLiaUU2MgmsYVVBXL4ciehMBEfRVoKa/pvVAQaMF8hmtxSuAAcXurpzo4QpHG0cBNLKXRiN7KVS11xD9eUoV0XiYAU4G6RnIfcLoIyCiglETT2i9cU+Sfv7D2iAxAc6lt4Nb74gH9EES9Na1bhKkLmJvJkFcBnLzG61xvzYED+hDwP15DWF6J9Gjp4xSmN5B5gf0wTC0btC17shvtPIGhOl5QaPjpo4SKG2vL+Xymv6u98O9+jA8pvWROoTr7SUYe58+FAWMlihkNMfjWh85X2F7c9lHnZ8B+zC9oxzLuvmDiL9pw6XePJ56+jw+t9EWD+qDUMJoKKCDJtUF9JYCfCrZayKP0RZOvTOe0Pogh9YTf9NHSMD7Ca2XlMXrZr0Z/Gdg92GtP5x6F6nrE3ofuXesC7ex3TxzU+TW28LQusp1qPWFjBZi7MzyWK7L6CwApqDWQurH/XjvWV+CKdbdrnVFLr2t7M/2oa8Hy86jt0Feo43cN/olsE6EP/QLYNsW1JuLFwjljYrZm0p92ca8xoe0AXLfWQeek23K6yKo4LZSRgMxCG9gLyX3K2fS/RfoZESI6TShUSl7A+QU74IBeFSLhM3WC7wWQ+uBcKODz7WrdmH/5vV7rqU7iupN5FwEBwQqnnpE4kFtoEAI+jLUMCojn94KrH9ZvY6YcRu6B0R0cedBbr2d3Af2B0K9HHofsK15znxGK9i1LtKn2D8919xU+gbPda8+Ai69k9SHzwTblPfyIY33wBdE/E0fDkPvhnvkmM64Rx8u7VxYbwaH1hlFjSbivREIRBAQEAqUs9f19pMqRnUBhfUMQjG7PN89XWHIKIhw2ToJeKK/iBlEPKr3RUmjAWrpeUMGIp5ctBpD4o/jqSNXfOYnPziLYeNDkxFBEPHzzz9j9erV2LJliwDjL774AteuXQv4/zALRARsFmtlCFogI5AhrX2joqJSQAiaVLdu3doCERaIyFJvNUszLYufi2CSSWbIkNp+3n0SFmD+xsUYPv0NdIqJx5gX12DJNoKI4JDBCzR2pe0TERBEmAPpPkAgKRCf1vZL67H7TBxWHt2EEYv2YtzK3Vj72UYBEymli/yC+4HOF3RdgKyMdNTPXA8CkoST6zDpjQQMnr8fKz/ZjMQz67Hh242IWb4HS/65WSCF+Zh0fw5Ql+wCEX9cj8aRD0di/sLpeH3tRJz5PQb/vUNgxK8/jsSmjU9J3T85Eo1rl6JDZmhtgQgLRGTpBX8nHmyBCCsAmZkApHWM1W+sPmD1gbsRRHz99dfYv38/Zs50mzIdAAAgAElEQVSciaVLlyIhIUG+X7p0Kcs/8cyImDZjEe7N0Q1/00f6BEUJATgzsKxpvVBcawy31hkVjVqoqVeUACkhhAqickS3+RgG/2mozGyCukY5GZlfVqsLl9YF7VwFUFavJ585+ruzK7cEcD0gopAElHnevySV/4QWKYbYj2tRUh+VicFz8jOD8Gr2wItYsG78zOtiWdxPHUeD4OTPnnqrc3HJEfqU33lYGyDlshzP8SzXkwXiKYPX73ue5DbwtJ+ql6pD8nmSMyJUGWofTxmeermNzpIdQZjB6+cIeYfGoLLvdfF6PXX0HMfzqn24VPVWn3nO5DbybT/WQ9Xbvxz1Xdd6eu+JZ1/Vf2IF6rAMnovbCBqchBt6UwmGqzpwH86eunjalX2M2SGUWmKwXe2r7rW5boRGnmv23FvKbxXXGkmmyCN6fzmXqm8uvb1kS7R0FZG+Zi6XZtIEETbdA78815PcJvyurofH8d4/oUeigb2MwLYiRnOfenjqNBKVjAjJ7uCxLltnE4hwiBQSz6ueIbYBAQLLV3Xmceq5UnVKrjf397Qx6+OpF/f3lMPsGpURwf08ZXmOIZiopEfgYRvbaCT+rvcX0+7AIEKTcni9rANhHMulaXx9oywi3S7UNcqKWXZGQQSNwvmcdXF5slWYEVHRXlPqyqymslpJLApFRsTJ0xg3fzUGbDqG0f+87DOPevsMhj4VGhDB7DW+r1988UXs2bMHH3zwAQgiUntXWyAiyz9hVgGptEBacCEj22fPnp0CRHBdRsqw9v3zAlp3SkbEsvh5WQcRSdkMr+5YgOkrlqPH6C0YNWuNLJ9ftQzLdiwMfo40siHMAMQHRDBoHiBw7g26B9tmhgUX12HrT3EYvXw3Zu7Yhmc2xGPqlnjsPBkHb1nc31ye+bO5rHR/DgAk/M9hzqwwlUsQsfvMOry8fwtiluzGvIPbsO2nOLy8fyuajnoXL+zahoSTCpikch4pL2lbGteSHSCCEOLSuRF4ee50xG8bheXLJ+DwByNw7WLoAvrBMhoyve1GDP5zLRpvvxmDxUsmYfvWMXh9zVj8+uMIC0TcAYA4O38TLWmmVP4wSs9qC0RYwUQroGz1AasPWH0gM33gbgQRHE177tw5UBrhwIEDItPEbAgGvbI6EURMnbEIf8vRHf9nmAPjvp9tWm8xzbVr3VDeqI0IvRKYPZEcRPXdn3DCZXRFW2chtHMWEDmYUnpDlNIaSGZDG1ch8LuhdZfgcDdXLsliUCCipNHQJ2sgB0fKay0EEPhnE2TH97/rAyTz4D6Ra0p5bdlxzkBlMqDtNLqihbMIChot8ajWHwVtLUAIEGj/W7WO990QEMFMkQFB+wHrRGBAEFFMbxp0X5ZLUNXFnRsuvWvQfQNdK/0iaEjOrJ2HTfViueF6J+lrzZ3FQPmo5OOZ0cNAvAdEBOvT6hju85jeFw3sZQVEFDZamMpT/SUalA9jthABg8PW1QsiKNVFqTOCLlVmKJesnxlEsB+p8rntXn04Khs18IBtkLTxQ/pg5NPaJMk6RaOQvYVkLdEjhAbZzRzF8ajeX/Yl0GjpKCLZTQQRfdwukYbq4Myf4YwIPtOVBETkkvMoEPEXPQaP61Eoo5UOGYgYO281+q77BNFvXfaZR+47gyFPhgZEMCPi+++/x6xZszBnzhzxiWAQ8Ndffw34qrZARMBmsVaGoAVCFeRg1gOzH/znyMhIC0TcIcGuPxtEMOshtexdc0ZEVsyqzYCAn5fGL8CEuSsR+eRGTH11BQY+vR7jX1mFJdsXBQUR/uUE+54CRJgC9D7QIAPrGdh/4/MNGDBrD1Z+vAkLDm3GqKU7se3nDb4gQpXJwH0awfuM1YVAIBgwUFBBZXh4pJfivorDpLU7MGffdrz6r00YtWwXOk85iJk7tmPHb34QRdVdLc3197melPXIDhBx82o0vv96CF6ZOxmH/zUKu3bGYNOGaJw/PTJkAf1Mw4abqcssUYLp6oUR2LA+BuvXjcXnnw7H8mWjcexo6OptZUT8eQA5K7/hFojIwh9RFoiwApCZCUBax1j9xuoDVh+4G0EEjaoPHjyIyZMnY8GCBSL3QSDBUbap/ecuvT/BFohQQWPfpQUifNtDBbHVksFsC0RYIOJOAhGjX16NXqs+wdDESz7zkB2nMXhc6EDEqVOnJGhLk+rNmzfLu5vrAk0WiAjUKta6ULRAVoIY5mMnTpyYAkKsXLnSghB3CITgvTSDCMJSzlmZFFhQy2Bl8Vw3b96UOdB50wsilC9DIDDglWMyZTMs2b4AT728Cv0mbMCMla9iyDNvYOzs1Vi8LTCICFRGoHOZ1/mACBVUNy99guomI2jzPn6fCSLWfrYBA15IxOpPN2LJe5sQuygB235KAhH+ZfJ4FcgPtM2v/MBQwj/g7//dDz4EKHPTd3GYvC4eL+7ehpjFuzF0XiK6Tj2Ip1YnYOO3cYF9IgKU470Wr4m2b12yA0TcuBKNrz8fgoULJ+KTI7E4sHcE1q2NxdmTt3dGBEHE5fMjsO6NaGzeOArffTVMQMTRwxaIMP+G/S9+tkBEsF+lNLZZIMIKJloBZasPWH3A6gOZ6QN3I4g4ceIEtm7dKhkRa9asEbNqBrhC5RFhZUSkDLrfbiCiuSkjooCtJXT99smIeETnqH6PRJcCFf5LT0ZEt3RmRHRFF1ceODOVEdEJhbVmATMiKBVG0+lAGRGPeDMi6J0R/Fp4bdznMb0f6tvLgtk89HXwv+a/6Cojop83I6KUVh/0iPBkRBTJ9owImqXbje4iG6Xql66MCCN4RgSNxGlaf2tAxHNZNqv+9eRpjJq9Gt1f/RgD4i9iwHbTvOUUBo0NDYhgUO3kyZPyjl6+fLlkRtC4mnJNgSYLRARqFWtdKFogVMGXdevWpQARo0ePtkDEHQgiCAL4Lvrtt98ko5ZZtZy5Xs3se3yPqe9qH67j5xs3bkiG7k8//SSZXt999x2uXLki27iP/8z34bvvvivZvPQ7u3r1qs8AGu6fuG83xkyNRigzIpbFL8CUxf9Az9GbMX7uKvQZtwnPLFkhptVmmJCVz+kCET7ZBb5BdYECZoggUGE9Nn6zAUPnJmLewa14fsc2TFy9A/G/JmUVqP0DBfGDrUsvpJDyU6tn0nq/Ouy9sB5rTmzE6FcTMGXDDoxfnYDIWQfQcNT76D79INb+e4MHRIjhtsqkCHAOn7YyARbTdWUHiKC80alfh+GlOVOxf98ovLF2LPbvGY5L525/EHHj8kjsjI/B8uXjcehgDP6xYjS+/sKSZgrV79+dWo4FIrLwV5QFIqwAZGYCkNYxVr+x+oDVB+42EMGfUv7n7/r162J4SpkmfubM/8BldbpTMiIe0/oil609HtYGBgj4pgQJKuia2eVD+iAU1Rv7SfiE/jxp1Y+SOjSbrmVUAP0PaESc09ZeDKrTOjZ7t8eCvh3htg5Sp7TORTkfm62nyP+kFeinqXUTR3HQYDqtff3Pa9e6I4/WRoyhaZytAAnLoTF2O2c+1LRXxD3acJ9+xHbNZWsH9jN1jH/Zvt9j8Yg2AFX06mCwP7fe3qc8z74xKKE3EvNxnj+HrScK2ZrJvWvrKIB6jnJ4QBsc4Lis9zOeL4/WDrWMirAZvVO0I02rS2oNcJ8Yp8fiAW2I3Et6wbDP8XpaOgqLEfWgANJMzRxFUUOvBJpV93G7k6SZ8gnoIZwpZGuOxvaS6OjMjVxiCj4QzZzFUV6vg/v1YeIBUduoIHJrqUkz0T+jiK0C5j03Lesg4vfTiJn1GjotOIo+cRd85sh1JzFozGRcvnIly+9UvpMZqDtz5owAiY8//ligxLFjxwK+qi0QEbBZrJUhaIFQBFAGDx6cAkLEx8ejSZMmFoi4Q0EEB7Z89dVXOH/+PAgR+Pn06dMCJygByr8tKSXHzz/++KN43Pz8888y8EXtT6Bw+PBhgQsErsePH5fjOTiGmbosj3+r8n34ww8/YNeuXSDQ4kAalk3IwYnb+fft7r27MOa5zIEImk9zfnWnZ6nMqLmcvXYposZvRLdRWzBoynrM3bBI9ssKfDAfGxBE+AXpfWCDKaDO9cx+2Ht+HfZd8HxW2QqEDi/s2o7YpbsxdsUuLDy0BbtOZUDeyO88qtzkbINUMhwC1Z1lcb132zrsu7gOhA9q3nV6PaZvi0fv6fsxdP4eLP9oE9Z9uRET43bj5QNbsf3XzGREBKrjOmQVRDCL4I/rnpmfKZn03xvRuHllJLZvH4cFCyZi6dLx+O6rEbh55fYBEeZ6s/7eul+Pxolj0Vi+/EksXjwB+/ZG49wpKyMiFL9/d3IZFojIwh9RFoiwgolWQNnqA1YfsPpAZvrA3QgisvBzmuahdwqIoGY8TXvTFyTOeiCX5/GYI6c9Ot43QB2Kc5vL8NTjr9qIpPrc6nYw18X3s8d3gN4D6W2j9NWd7e653mRfg/S2MevkuW/KODu5ztxGAMGyU9aZ18Bj03stnqwIMYnWhif1zeRzeeqr+pBqI1W36CD18C8j89+T2zHlc8Pr5PbkdvBcv2oDbiMAa+kqhkHhegqPCJrPExT4g4hOrnziB9PUXgz1/p+994Cv4rzSxsmSz2n77X7ZIGxjJ042Xzabssk/n1N2N5t4nWIncYljB8fGmGLTJVAXXQgQokiiC/WK+r1XvUuIjk0zYNwwYLrpRRRjp+zz/z2v9Iq5V3Ol2yRUzvx+o5l55y1nzpw7M3qe95wz9Ad48t5ve0xEUIYvfOlZLI5e6xMiIjg2D39cdQCj8q/brzkXMTnCN0QEAbazZ88iPT0dq1evRmxsLNLS0sQjoss3kVTwtQZ8AaIwFKRjboilS5cKCdGHSAjagQ7NROCfYeLoEbF9+3b1nEpISFAet3l5eWhubsbx48cVYbBjxw51nh5dWVlZ2Lp1KxYtWoSkpCSUlJSA4blSUlIwZcoUkIwoLy8H2+zfvx81NTW4cOFCuwcFCYoDBw4or16SGSQfuPB5SQ+JmvpqhEcHIb2m82TVRhJA76fXJKq8D8kVyWprTEadVpWENdZUrChIR4ItpZ2s0G311pOwTGzbkYgwm+VvBqi3Eg+NVy2ovWBF3UUrGq62gfU3itHUUoya8xZYj5ag5LhNJXsm6N9OKDgSDXZEQRf1HNt2dtxOPhj6JAnRYlHJs5lAu/6yFbwOyll4qBRFh0uU7CQnKs7YUHvBgqZrhvZ6PLO+9blOtt4QEQTwP7kVho9uhOH2jTD8+aNWQkKTES2XQ/HhyTCcOx2Kj2+GtIP93ZHfwZ0+STr85XYobt8Mw0fXw/DxTSapvpM74vaNEFw8G4ozJ8Jx40qI3Tl3xjGrKzkiJEeEr79Nen1/QkQIAOkJACltxG7EBsQGhIhw7xXfd4gIzwFZV0Fsqdf/ddxKNLhONrhiE+6QF7q/ViLAt3Lovn21/Se/V/D0sO+qBNSOyapJRHx+yCT88t6H7Twi/tRGRJCA+JUfiYjveExEkCT5/JeGIyY6wQdExCUELc3FH+L246WslvZ1RFYLRmRcxKQw74kIgnycBcwZvwTkNm/erEKSMBQKwTazRTwizLQiZb7QgLdExIsvvtiBhCApMXLkSCEi+igRQQKAJAFJAxKlcXFxKu8YiQabzaYIBYb95D7rMATXmjVrsHLlSjDnzZIlSxSBsWvXLlWX9Xieecy2bdumiAaLxYKqqircunVLEQ30EOMzsaioCPSmoacFCQg+L0lQsN2S2MUInDsZ6dVr3U4kvbI4HaNmVWLKQgv8F1oQuS4HyeXJIAmRWpUEEhQpFa3HmbWtnhMZNYngyjpp1UlOCQpNVDjbdiQiTAB3J6A6gfq1WyoQntmIuQV1KgST5agNLG+4YlHkBAkKDfQT/CcZ0dTSer7hihWN1+w9KZwSFU5kcK1+R3Kl9GQJpiY3Y05+vQrFlLSjHBVnrKi5YEXVWRsaLlsUOcHroLyUvenqnTLK3imx4kzeG955RNxsCUNV7TwUFs1DacksbGgMx8WzwYqQILj/0fXW9fb1UPz1dgj+9kmI2jKZNUmLj2+GKZBfeyOYAffdUfbnj8Lw1sHZKCiaD4tlDirKp+PweyG41dIq1+0bd2T/8y0SESH428ckK+7IbSRd3JFRiAghInzxPdKn+hAiQsBEAZTFBsQGxAY8sQEhItx73QsR0f/Bd18B09LPwLIVEhFP9SMiInBxLp5cvA/Dk6+p9Y/J18B1eOJ5TAz1noggyMewJ5xZzDU3N1dtGxsb1exgsyezEBFmWpEyX2jAWyKCs98dvSFSU1OFhOhjJITRI4JJo+nNEB0djeXLl6vnE/M37Nu3T3kyxMfHY/Hixdi4caMKp8R6GzZsaM/xsG7dOhWGid4N2dnZypOCHl/0AmO4JhIVy5Ytw+7du9vJBnpgkNSg18T777+vQteRhODK3BIMDZW5PgPB8wI8IiJisrLx6KubMXfdeoQuK8Co8HLMT8lGTEYmZqzMR2TieqyxpmBpdgbW2lLUPs/Frk9X5+ck5KpyHdLJGengWJ5p6hHRCRHh4AHA8EvzimoRltGElU2VmLW+FgtLa1B8xIqErRVY3liFovdtsB61If+dEuVZwCTWhYesWLe1Ais3VKlyU28DZ0C+R+UOeSFuWJB/qAzPRe3A8qYqLKupgv/qJpUjIu/tEixvqEbG3jKUHLMi92Crd0T5aSty9pei4F2bknvdtgrUXCCJ0pHkaA8DxXN6NcjtjUfE5YsRWLluKaqr52H71ggkJ8/B1s1h+PBkMHZsm4ktm2fj1LFgtZ47HYjrl0Nw5FAwTh8PxBu7I7B54xycORGkyAl3wHxv6350PRx1TTHIyI7Bjm0zUFYagdS0KBw7wrBMYdiyaQ7eOhCO82eCcOS9IFy9GIwzJ0Jw/Mg0RVhQ7jd2T8eta+6HbBIiQogIX3yP9Kk+hIgQANITAFLaiN2IDYgNCBHh3uteiIiBBS4LmSD321Ub6G9ExNTo9fjN/H14Zs01+3XleUwI8Z6I4CxfhjVheBPO/GU4FM4MpncEY6abLUJEmGlFynyhAW+IiMcee0yBx45ERGBgoBARfZyIoMcDvSIaGhqUp8OqVavU/smTJ5VHw8yZMxWhStKAZAW9JhiGiR5eGRkZKmcEc94w3wOfdSQeeJ5EBEPSsT5zSnAh2cDn3/jx4xEZGYnCwkKVO4fPSn2e5Eh9Ux2mLwr2KFn1oqwcPD55I5LKk7GqOBWTFlgxOdqKWatzVV6I5wOrMGv1egTGFGLGyjzMWpWLEWEVmDK/GKMiyhAWl4+VRa1hmxzJhq6OnXpEmADojt4HJCKY2HlpbQ3KT9uQvrccE1ZuRNruUiyrrkR4eh0CExuxdnM5ZmXXIu+tEkTm1yCqqApTVjRigaUamW+UoOGKAcw3A/YViG+oYwD1HWVyfnwnRwTzWhQcLsPL8Vth+aAUlqMlGL9iI9Ztr0DqzlLMyauB/6omxNZUKLmz9pcoz4/p2fUITqxHeFo9ljfSg4IeHg4kB2VzvIZ2XbbW9ZaIWJO0WHkXXL0UhorKKBQVzcLbBwJRXRmO9IxZSEmNxLbN02C1hOOt/a25FyrKApGWOh0ltggcPTQNn9xyH9D3hoy4dT0CNfWLUVkdhSsXGDoqEAuWrsa2raHYuSMIluIZSE2Zgy2bgpGdNR2vbQtGiS0S9bVByMkORXb2TGzbEoxrFwOBP7uX90KICCEi1MN6IP0RIkLARAGUxQbEBsQGPLEBISLc+1oQIkKAaVeBaak3sGylX4VmOn8J/gvW45ez9+F3cdfwu9g76xNLz2N8kG+ICCZmpVcEQ5ZojwgCfoyXbrYIEWGmFSnzhQa8ISKY6NKRhOBMem/6lLZ3D9DSOSJIADA/BJ9H9FQ4fPiwel6ROLhx44YiEN555x2VyJpJp+mtwGOGl7t48SLOnDmjzjGkEr0g2BcJC9Zjwurk5GSVS4Jt9cKx9u7dq3JEMIQTvSBIUOiF+43NDZge41myahIRv5m8ESmVSVhjScWk+VaMiyzBpHlWPBdQg5++tAUhsYWYvSYXY2aU4aXQCvgvLEZ4fD5eCKrE1Ogi5R1hzC3RFQGhzzslIlwA+zUREVtfo8IaZewrx/jlGxFbW4mpqxsxLrYZT0bsRPLOCkSk12Fufg1mZNUiYUsp/Fc3tu5vLVP5Izbe6MQTwwVZFAHhSAA4tms7Ty8GEhGj4rfCerwUtmM2jFu+EfGNlYguqcKk5U14LHAnoiw1iC6twQJrlSJVVjRWYH5xNaaubcTCkmrlMcFcGB3ID6dysK53oZkuX4jAmsTFeOet2Wi53EpErM+dhc3NwVizZi7mLohFSGQKDr0zDavXRKGoMBz5ueF4bds0pKbOUiD/2weCcKulZ4mIm9cjUF2/GNW1Ubh2KRQXPgxC1JLVqK8LQ15uOOKWR2Nm1GpsaI5EXt4sZGVNR2LibOzfG4hSWxiSkmaouudPBwsR0QeJZE/enZKsWr9hPNgKESEApCcApLQRuxEbEBsQIsK9l64QEQMLXBYyQe43bYCJu78wZLLamtkEc1gM8xuB54Z902my6j6VI+L8JUyOWo//jngDjy26arc+Ht1GRNyyB8jce5K2zv69cuUKTp8+rWYPM1Z6QUEBJDSTu5qU+r7QgCfghW7DMDqORMT8+fOFiOijIJYmImhXJCO4kgCgNwJXhpXT5TzmOa4s13X0ed2WW32eeSBIatTX14PPQJbrhfV4nqvuW5/j1lsigqGZHpu4EauKUrEgJRsvhbUSDSOCKjB+rg2/ndCEsPhCxGRm4hn/WvzmlSYsTM3Cspx0zFiRhzHTSzFjRa7KFaEJBle33hIR8601iC6vRd47JeB+eGYDQlPqEZjQgOjSajwxYxcy9lcgprwKT4VtR1RxDawfWJC4vQxz8moRnlaH6nMmXgSOJIJLxyakgFm7NiLipWVbsf7tMqTsLMMrSzcirq4SIUn1WGCtxlPTdyDKWovsA6UYuXAzRi/ehKLDVmTsLVG5MPxXNSJtZ6nKcdGBiDAb01DmjUfElYsRoEfEnt2zcexIKNIz5qGyIhwFeWHIyZ6JtPS5CJmXoUIcFeRHIGJ2PDY0RuCD9wOx67VApKbOgaUoFJfPB8EbDwd329IjorZxMUrKF+DksTC8tj0MK1YtUuTC2rXTUVUZjiXxy7Bh40Ls2BaKBYtisHL1Qpw+Hoz33pqG2qoQxMXPx5v7gvA/4hExIN5jQkQY3zJu7gsRIWCiAMpiA2IDYgOe2IAQEe69cIWIEGDaDIiWsv5tF4P9gvHdIb/FPUMCYHav/25IMP7fvb/EKw8Mw5QvD0FfT1Z99vwlTIrMwU+D3sB/z7tqWK/gl5HnMC4wCre8JCL45CXoRiCOoZmY4JUx1xm2hGFPzBbxiDDTipT5QgOaVHB3O2bMmA4kBEmJ4cOHDwgAx1199YX6RiLC0bZIBHS2aFLCWR19niTDxx9/rJ6BjnV1HcdyHvOcNx4RS9dn4uejt+A34zfgqUn1CF5SgBUFKRg3pwS/Gr0Bvxi1EbPW5GF5QTpGhFcqT4n4vDSELCvAb8c34o/TahQxwaTVrhIQul47EdFS5MbM/lbioPaCRYH1vwt5HcPnbEVoaoPKs5CwpQwvRm7BmEWb8HzUDhQcKkPy62UYHb0RCVvKsf7NEoyP24iXojYrzwL24xOPCAPYb0oOGDwVCg+X4VdTd+O5WdsxdvEmxNdXIu9tG2bn1uLFeVvwdPgOxDVUo/q8BS8v3IxZ6+tQda5YESkjorZgQmwzLIdtaM9vYejbdOx22bzziLh6OQKrkuIRNmcd5i5YgZycmTh+JAivbQvBzLnLETl/CRbGrsX1K8HY1ByG2PhFOHooCHt2TlX7M+Ysx7bNQbh5tWc9Im7fDMfmLQsxfV4SZsxdg6Wxi7BvbwiOvBeC1WvnY868WEQvicPrr0fi+NEIJCZGobJiBs6dDkZx0UzMnrccq1dH4dQxISL6wvPaFzIKEWH2tnGxTIgIASA9ASCljdiN2IDYgBARHV+0+p9Abh0XISL6N+BsBjJL2cC+5/R2+F9+gfj3oT/DZ780xZSIGDwkCD+9778w6UE/+PcTImLi7Bz8xP8N/HTGFbv1Z9PP4tWpviEiOBOYYUrmzZunkr4yuSuTuTK8idkiRISZVqTMFxrwFMxgjH9Hb4i1a9cKCdFHvSFoB50REb6wNfahvzPd7Y/tNBGRXpPgNhmQVJ6C5YXpiC9Ix4qCdCTYUpBalajCNMXnpyMuLwMJJSmITsvCi6GVWJKVqfJJrCtNxorCdKwqTkNyeTIyar0gInSug3bAvOtQSY1XLSokU8F7pSh8vwSlJ2yov2xB5YdWlXfBcqQE1g9KUPR+CRaVVSOyoFaFQWKdkmOtSazLT9k88iroHOzvWva6S1bkvVuGwkOlSkbKXHPeCialLj5cgqLDrSGbmLR6QnyzSl7ddK0YFadbr43Xxetovt71WI6yeuMR8cmtMJw9HYFTxyNw+kQYLp4Nxa2WEFy/EopTx8Nx4lgEPjwVjgsfBqKocBZstjmKdCAxcf5MKE4fD1d1/3LbvTwL7npAONb/y8dhaLkcjjMnI3CSMp4Mw42rIbh5LQTnTofh9HFeVxgunQvBjm3hyM6eiyPvtV7b1YshOH2C1xSK29fdl1tyRNy9kHqevsPZTogId99EhvpCRAiYKICy2IDYgNiAJzYgRIThZQrgk08+we7du1FXV4ft27erOMBGQkKIiIENSgspMfDu/0AlIsbPysHDE/fiJ6FX8OOQO+u/h5zFKwHmRIQG14zPTGOZYznDj5w4cUKRD0VFRSCAm52dreKo2z+ZW4+EiDDTipT5QgOegBhPPfVUBxKCpMTEiROFiBAiwhdm2aEPPkM1EZHhARGRWZ+IzDr7lR4LxrK06kTE5aZj7rpcJJYl251jPe3h4O623XQWAFwAACAASURBVCPCAyKCXgxM/EwwXm2Z50GXtZVvaClW4H7y6xUoOmxDw+VW4L75evGdNu3kh4uhldrru08CtJMCWm7KTjKhLUeF8XpIVuQcLFUkROUZq0pCzfwSuo5u096nS3J55xFBgP9//hyKv33SunJfr7qMJMOVC0HYs2s6Th4Lwf98EmJXh/UdiYKeOHaUG5RDy6+uJwQf3wzG22+G4723wvDR9WD8rU12XpuncgsRIUREh4d2fy8QIkIASE8ASGkjdiM2IDYgRMSdLwT+g9fS0oKkpCSkpKRg48aN6tgIngkRMfCAaCEfBvY9H6hExLgZOfj+2L34QcBlu/XhgLMY69+RiGCYpWvXroEJVs+dO6dinPPpeuvWLUU2HDlyRIVhYj0u9IZg3UOHDmHXrl0qTwRDNL322muqnztP5jt7QkTc0YXs+VYDnhARs2bN6kBE5OfnCwnRh0kI2kFPeER4ar1GIsLMIyKzbl07UZBZf2ffGWlgJBb0PrcZtYlgQmrusx8SGM774PmOYzmWuUVEuBx+yJ4gINDPEEYb2ggLBdx72Jd7oL+9HC61NchFwmFDS+vqlueDoQ+zMb3xiHCFMGglJkLwl49D8deP7w7p4IqcZnUoO2Xm6inx4NivEBFCRHj6bO+z7YSIEDBRAGWxAbEBsQFPbECICPtX/9WrV7FixQqsWbMGO3futPOIIHDW0nId0THr8Ol/GolPDXUO0H5pyFh8e8gTuHfISPxw6KP4ud9P8A9DxoOgpjNge9jQl/Dc/d/EH+//Bh4d+iN83+9xfH/IYxg65GU8O+yb6pj7Ex/0w8hhD+EzQwLwxaGv4A/3fRPfG/q4036djSflzu+f6EZ0o22g54iI/4cn7v0uvjL0T/jckMl48v7v4od+v8Bn/Kbh7/xC1DPhX4Y8jZ/4PYIRwx5SIaDGPXAffnzvIxjkF4pBfmH4/JeGIyY6AS3XrqnQH/ZPN9ePzp67hFfCc/DtkXvxnQmX7dbvTfgQY6bMUwSDJhXYM5+dmzZtQl5eHsrLyxXJwPNMRk1S12azqfLr168r2eh9tmHDBtWGz1ru89xHH31kl7zVKLUQEUZtyL4vNeAJEUHSwTEsE8kJT/qSNr0HwOorRIQnHhHOyARn5Z0REM7aOCt3iYhQwLrBW8EZ0O6s3MxTgHX1ana+p8ucyd7m5WFGKNiXUT9tOlJ9GfTlcC3dTUQ4AvED/ViIiN7zHHfnnSqhmbz4mhIiQgBITwBIaSN2IzYgNiBEhP3L9/bt29iyZYsCzOgV8fbbb4NJBTkLjQlU8/IK8PyfJmLwF1/Cp/ycg7VCRDjXjQZ4ZSs66gs20FNExC/8HsbDfo/i//iN6xVExJjQHHzj+b34xpjLduu/jvkQL74yUxEN589fAJ+ZJBzo8VBQUICamhoUFhZi27Zt6hy9JPjspNfD0qVLlbcEn6dM1FpWVqaIX4Zkio2NRWNjI/bs2aNIDfsnc+uREBFmWpEyX2jAHdCCdRl+yZGE4PHTTz8tRIR4RPjCJE37MHpE9AQR4YxU8KTcJSLCAUi3B+A98DrQ/XUB2PtsHD1eZ1tnRERnbTqc0+SD3prrRoiInvXSECJCiAjTB3d/LhQiQsBEAZTFBsQGxAY8sQEhIuy/Dkg6EDg7e/YskpOT1UxeAmZcWP7GG/sRGDxfPCI6IWH6ArgsMgoJ4qoN9BQR8ajfD/H1IX/APUOm4XNDptx1j4jRITn46h/24KERl+zWfx5xBo8/Mwm5eXlgKKVTp04pD4aDBw8qAuLAgQOoqqpCU1OT8iijJxmfofSKYNi7K1euKGKXz9r9+/crDwrOLM/NzVXEBAmMy5cv2z+Y246EiDBVixT6QAPuEhH0mnQkIuLj44WE6OMkBO1goHhEMIyTMZSTJ+QC2ziGYHLWj1tEhAbr9bYDEG8OvLtFKLBvd/r3Vd3O+jGeM+47Xr8+x63e13UMx0JECBHh7rttINYXjwgvPqKEiBAA0hMAUtqI3YgNiA0IEXHn5cuZZgwvQnAtISEBy5cvb/eIYC2ev3nzFhYtScKn/+llCc0kZISEwxoANtBzRMSP8LUhz+HTQ4J6BRHxclAOHnhqD+4ffslufXD4GTw/egaOHv1AEbY6lNJbb72liIh9+/YpIE8TESQceC4xMVF5OzAkk36esi1Jh0uXLqmV+8zTwyTWZosQEWZakTJfaMAd8GX48OEdSAiSEmPGjBEiQogIX5ij0z7EI8IFAsIAxLtFTGgg39lW9WvigdDVeI7nHY/NxjOro8v0VrfjsWOZOud9suqBHmrJ3evvyiMiLi5O3hG98B0hRITTV07XJ4SIEDBRAGWxAbEBsQFPbECIiDvvWP6DR5CMYUTeeecdFXqEQBnL9SLJqmUmvasz6aVe/7CVgUpEvDQtB0N+swf/5/eX7Fa/Z87gpfHzFCnLkEx8PnLlc5OhmXJycpCVlYXm5macP38ehw8fxsKFC8FQdwy7xFBOetFt2Q8JC3pP6D51HeNWiAijNmTflxpwh4iYP39+ByIiMzNTAKZeCDC5c1913YHiEeHMc6G7ytdvSkb1yVxsaClG8/W+t7aC/SQiPCAjHEkDJ8SBy8SJbq+3un+HLT0irn08C3/9czj+9pcwWbtZB598FIL33p6A6qpVamIbv2eMixARvTN0kxARRit1c1+ICAEgPQEgpY3YjdiA2IAQEfYvXAJj/HDUgJj9WUCIiP4BLgtJIPfRVRsYiETEh+cu4cWAHPzjr/bg87+7ZLf+4xMkIqJw65YjSfsRGJaJSamZtJpk7okTJ8CQTSQnuNLb7MaNG+2PVT5vSf6SrLBYLCo3zwcffCDJqts1JDs9pQENQruypY07hmUKDQ0VIkKIiG43Vz4zG5sbMD0mBJ3liHA17FJXyahdCd3UZR/1iSC5sX5jEsqPZKPubD7qz3e+1rWdrzvXeT2zftrbOvShy83aOJZxXLW29dFwqQAbmUzaAeg3PSY5oAkC475q20ZidCi33GmjxzDW0f3xnOO+PjbWbxtry818nPs4Ctc/mYUbsna7Dq7enIF9B/1RWbVGiIg+9D4QIsKLV5cQEQImCqAsNiA2IDbgiQ0IEeHey1eICAGwXQWwpV7/sJUBS0T45+Dv/3sP/tdjl+zWzz9uTkQQICOBS88GriR0NanLUEtcWc56euF5elIwWTWJiKKiIqxfv155o+k6xq14RBi1Ifu+1IArBATrTJs2rQMJUVFRgccee0yIiD4EPHV2v/uLR0RXBIGvPB9czRGR3ZgEekXkbU1B3jb7NdekzLHO3TrO354C28FM5cVhSjxogkETAppIcHWr2pl4WbjaXtfrQERYsOlmIV6/lYldt9I7rjcNZcZ9s7qOZd1d33G87j7m9ejVlbGc1H3tWgpK9i9FUWW6EBF96H0gRIQXX1NCRAgA6QkAKW3EbsQGxAb6DxHR7MVb1PWmQkT0D3BZSAK5j67awEAlIl6YnIPP/mwPPvWLS3brPb88g5fGdfSIcP0peqcmiYsjR46AiX/PnTuHQ4cOwWq1Ki+KO7Xu7AkRcUcXsudbDXQGTBvPpaamdiAiFi1aJCREHwKdjPfTbL+/EBGuEA2ueDy40o9bdRoSkWVc6THBY701nuus3FivzeuinRQxntN9OOvfsa6u31ae3ZSE4j3pKqSUUyLCSAK4REi0hXgytlOEgpuERFdjqfPF2HRTr0V39m9wvwibuNX7PG5fdRu9NbRtr6Pbso6xrbGuPmfsx1C3feziNjmM9fS+7kP3a9xqGXSfhrqq7676aKtvqgdHmRz6Nsp+swhNV/ORt2818iuzhIjoQ+8EISK8+J4SIkLARAGUxQbEBsQGPLGB/kNEbPTiLep6UyEiBMB2FcCWev3DVgYkEXH2Ev40MQef+c89GPTIJbt18H+fwUuv+o6IIAGRlpaG2bNnIyoqSiW8vnDhgulDWYgIU7VIoQ80YAZIO5aNHDmyAwnBEE0vvviiEBF9CHRyvK+OxwOJiHCLQGgD+91pQ6+Mu0J2eCCrs+uiJ0fRbmdEhBPiwIwgcCQd7I5N+jHrg2SFsdylPpz0rftp74P19OoQhkrX1d4XWo72tm1ymdUztrHbbxvL2AfHd6sPg5zGdsZ945jOyo112vcdZTHRY3vdVjmarhYid98aISL62PtAiAgvPqKEiBAA0hMAUtqI3YgNiA0IEeHey1eIiP4BLgtJIPfRVRsYsETEhBx85sd7MOinl+zWwf91BiNe8Z6IYIimq1evKi+IvXv3orGxUa3MM3H9+nXTB7MQEaZqkUIfaMARjDY7XrJkSQciIikpSUiIPgY6md1bY5kQEW3eCT4E852B/H2hvFMiQgHbJgC1LncKfLeB3LqeNwmwFRjuCJobAHoHsNypV4czEoLtO1yHgbCwO2co73Lctrpsb9eHG7Krdi6M6coYXcnQ3gfHM5dRiIjemYza+Hw32xciwouPKCEiBEwUQFlsQGxAbMATGxAiwr2XrxARAmC7CmBLvf5hK91JRLww7Ot4dOiP8OS938ajfj/C14Y8h08PCcLnhkzBk/d/Fz/0+wU+4zcNf+cXour9y5Cn8RO/RzBi2EPw//IQjHvgPvz43kcwyC8Ug/zC8PkvDUdMdAJarl2zy8Xg3lMO+PDsJTw/Lgf3/HA3Bv3HRbt18H/6hohgWCYmsk5PT0diYiKWLVuG8PBwxMbGqnBNZjILEWGmFSnzhQbMwAlj2W9/+1tUVVV1ICL8/f2FiBAiwhcm6FIfriar7gsAf2+U0SyvhlMiojNgWp/TW0fgmuV2ZY7HDuB/h/oEwh3amNUxK7Mb1wFQd1a/Q7nD2J31qc6Z1TeUdejfQS5n/at2hn4cdWJs5+kYug+276KPpqsF4hHRB98HQkS49PoxryREhACQngCQ0kbsRmxAbECICPP3qrNSISL6B7gsJIHcR1dtoCeJiK/2NiLi4d0Y9OOLduvg//ANEcFE1RcvXsSePXsUwMuE1dHR0WDi38uXL5s+goWIMFWLFPpAA0bSwWw/IiKiAwlRXFwsJEQfBJ3M7q+xTDwi3POI8Db0EvM6mBEAvYWocEpEaIDacWsEx10Ar+0JCWcAvBFsN9TprP/OzlFmJaehL8fr6K/HXenF2XW7oC/xiBCPCB98jvStLoSIEDBRAGWxAbEBsQFPbECICPfe90JECIDtKoAt9fqHrfQUEfGffv+JYUNexOAhwb3CI2L4qzm45we7MehHF+3WwT/xDRFBj4h33nkH8fHxiIyMxOrVq9HU1IT3338fN2/eNH0wCxFhqhYp9IEGjEC02X5OTk4HIoJ2a1ZXyvomGKXvmxAR7hERvYUwUPkouiGclNtEhBHIdgX0vmEgA1wAu10jLgx9GuWRfQdPFG/1ZE8QCRHRN5/94hHhxUeUEBECQHoCQEobsRuxAbEBISLce/kKEdE/wGUhCeQ+umoDPUNEfAf/6vckPjfEH5/yC8Vnh/jf9dBM3U1E/OUvf8GWLVsQFBSEmJgYZGRkgGBvQ0MDJFm1e+8lqe29BjQIbbZ99dVXO5AQTFL97LPPChEhHhHeG58bPXQVmslT74T0mkSkVCYhuTwZSeXJSCxLRkJJiirjOU/IBqOXg3Hfk77YRl9balWSkpFycp9yU97kiiSkVSUhoybR7nxm3R35dR+qv/p1XV4X5faIiDASCsb9ttBBG1osqL9kQdVZq9o2XrWAa80FK+ovOyR+diQzjP3pc3prJBrMyhzPG4/b9+3BdeU50TYmZas5b1VyNlyxoI7XcM6K2gut8reTJG317bwudFn7OCYkgFkdY5lxv7N+2s+1XYux3Y1ipevqc1bwGjZcb5PDWKe9vYPniLGO2rfXlRARQkS48TjvH1WFiBAwUQBlsQGxAbEBT2xAiAj3vgOEiBAA21UAW+r1D1vpCSLiiXu/g6/6DQfHot30DiIiG/f8YBcG/eiC3Tr4J6cxYqxvklVfuXJFeUAcOXIER48eVeuZM2dw+/Zt0wezeESYqkUKfaABMwJCl61YsaIDEbFq1SohIfohCcF73lc8ItJrEjoF0jsD/42APEH51cWpmDLfgoDoYkyLKcKo6RV4xr8O/gssCuQ3Iw8669+svlkZ5XCUxayeLmPdqKRsvBRRgcnRNqwsTEXQkkKMDC/H+Dk2xK5Px/L8VIybU4LRM8owNyFHkRPG9nrf1a3XRIQR1G7brzxjRXx9JYISG7G8oRKlJyzI2FOKsfGbkXWgFM0EuTXorbfGfszKjOfVvqGPDudMSABdx9g39/V604KkHWWYtq4JUdZaWI/asLi8CsFJjZibX4viwzY0G707dH/cGvs0ljvuO6vnrNzY3pU6Ny1ovl6MokMlCElpxJqNFWgg8WPsx+V9khBCROj3ZF/eikeEFx9RBVs/gicAlLQR4FJsQGxAbGBg24AQEe69fIWI6B/gspAEch9dtYEBS0S8kol7vv8aBj38od06+EfHMGLsPNy69ZFXCbH55OXsXuaK4MpQTXqf5WaLEBFmWpEyX2jAGYjyhz/8oQMJQW+IcePGCREhRIQvTM+tPrryiHAVXNf16C2QWpWIiPh8PD+1CmNnlmJpdiYWpGbj2Wk1mL4iT3ka6Pp3e0vyg0RDyLICjJxRgRWFaVianY6YjEyMnVGqyJTwuHxMjrIgLK4A42bbkGBLhtErwt1rcImIsAPBOwLU7UD3DYsiGZJ3lCNwXSPWbi5H/rs2FLxnQ1RRDX4dvBOJOyq6ICIM4LfduM5m9hvq24Hs9iRDu4yqjsk13ChG0WEbYiqqEZLaBOsHNuS+VYKMvaUIS61XxApB/i77cQDv7es7kALt12cij921OJAd7e069ld9zoJlVZUYGbUJ0aXVypujUxkcx9H60WPo7U0LxCNCPCLceqD3h8rlu24LETF3YIOJAibL/RcbEBvwxAaEiHDvK0CICAGwXQWwpV7/sJWBS0Sk457vbcKgH3yAQT842r4Ofvg9jBgb6RMigk9fAmsff/wxbty4gVu3bnVKbggR4d77Smq7rgFnRMTcuXM7EBHr168XEqKfkhC0g7vtEcFnojMy1tdERHpNEpblZCjA/pWZJRgzowyritKwJCsTzwVUY9n6dKRV3wlt5CqIb/SWMO672l7XM/OWYCimeUnZGBFRiVXFaUipSMby/DS8EFSJgIVFmDzPglkr12NBcjZGhZWpc91ORBCcNgDS7V4ELDOWE6y+Vozokmr8Yfo2TF3ThNjaCiytrERkQQ2eCH0NqzdXqln7re3agH2HPtqBc1XuCP4bwHeT8dvbkhDo7LzxXNs+QzGt21aOwKQmlJ4oUSB+wbs2+K9qxJpN5a0EiiNwz7btZcZ9Bznb65iU2/VhOG9s01WdG8XY0FKM9N1lCE2px5SVjZhvqVGhpdrlc6GP9rrGsdv2hYgQIsL1r45+UrNh/8dCRAgRITYgNiA2IDbgtg0IEeHeh4AQEf0DXBaSQO6jqzYwUImI58em4J7v1mPQ99+2Wwf/YD9GjJnjMyLiz3/+Mw4fPqxyQ+zcuROffPKJ04eyEBFOVSMnvNSAMyKiqKioAxExffp0ISIGCBHBXDb01vJmcfT46qwv1iUxy/B03HdcfE1EMLdC4OJC/Cm4En8MqsZTk+uwLCcdcxPW48WQCqy2pHrlTaAJBV9umbNiQWqWCs+0xpqKNdYUFUJqQqQN0alZmBhpxexV69X+qLBSRURk1LpPpmiZXfKIMAGl2wFrA7jN0EWNV4sxt6AWz0duRXxdBV6Nacbvw7cjJK0BP5u0B3OL6tFwpdh5mKPOxurmc43XipH8ejkCk5tQfsqG0uNWzC+qwbzCGtiOWc2JiG6WSemZOjbouV33hrGpe+aymJVTi7FLmjEqZhOmJTbBcrSklSjRfXTRj1nfukyICCEiHJ/Z/f5427ufuA0+eTJzVtrIjGuxAbEBsYH+ZQNCRLj3iSBEhADYrgLYUq9/2MrAJSKScM93qjDo3/bZrYO/vwsjxsz2CRFBUO2jjz7Cjh07wJj7hYWF6tjZU7k7iYj9755wNqxH5RUVFZgwYYJba3x8vEdjSSPvNfD44493IBemTJnSgYSoqanB7373uw51nREZUt73gCntEUEiYO/evTh27JgiI0hImIWQ43OMdbnq87qMROvFixdx6NAhnDhxAu+++656xrEu6ziu58+fVx4ZSUlJOH36dAfPCNZvbG7A9JgQZHSRI0ID6Z1t6V2wKCMLQXFFGBFRgaen1CE6LQsB0UWYGlPsND9EZ31297m11hSExhfg9wF1WJCWhamLipXcs9esx9LsDITF5qt8EcwdMXZGCVi/RzwiDKC3BqY7bG+0JkdevbECk1c2Ia62ApOWNyE8qwGLqmrx6NTdiLRoIsKJ94Ar4+g6XoDq7bK3A/QWlJ+yYklVNcYu3YT0PWWYb63B+LhmrNtahtIT3UxEaDn0tbm5JRHB5NQkUqJsdRi7bCMCkxphOWozeGw48bZwcSwhIvre857vaMkR4cU31N6jfxYiQmZCiw2IDYgNiA24bQNCRLj38hUion+Ay0ISyH101QYGJhFxEc+PWYd7vmXDoO/ssFsHf3czRoyZ5VMiYtu2bYiLi0Nubq4Kz+TsqdydRMTh4+ecDetRuRARHqntrjV69tlnO5ALiYmJHYiIpUuXdqgnZEPfBJ+c3TdNRBD0P3fuHE6ePInLly8rEuHNN9/E2bNnVdmFCxeU5wIJBpINR44cwYEDB/DBBx+01z948KBq98477yivLxKue/bsae/z2rVrqj8SshyP45D8mD17Nt577z07IoLnSXQ0bKjD9EUhSK/uIll13boOyawJyGfWJSGjNkmB8wzNRDJibUkKItflIHBxEeLz0jFtUZHKu5BaldShj+4mGpz1T9np2RCVmIPnAmvx6NhNmBRlxbPTavH4q014KawSc9fmIG59Gl6dVYoXQqowe3UuUipar9VZv12Ve+sRQQB8Q8udlcdM9LzQWgP/1RuwpLISRe/bUHbKhqmJG5C+twwbmGvBWeJnF0HxdiLB0/rMZ3HdIPd1C5JfK8P4+E14ZuYOlaB6XNxGvDBvq0q6zWTbKsm2p+P5sJ3SOWVvW3lMfXJbe9EK27ESxNZWYlVzBWrOW31ARLSSRkJE9M13gRARXnx6fXjlr26DTzKruX/Napb7KfdTbEBswBMbECLCvZevEBECYLsKYEu9/mErA5eIWIt7/jUfg7610W4d/J0GjBgz06dExPbt27F8+XLk5+ffNSLiwwtX3XsZdFFbiIguFNTLTo8cOdKOYHjhhRc6kBBMUv3yyy/b1XMGZkt53wSkeN80EUGvhVOnTinPhMbGRqxZs0YRpgUFBcjJyQG9Y+jpQAK1ubkZK1euBL2aEhISwPqRkZFITU1FaWkpMjIy1H5AQIB6zpWVlak2r7/+OvisIKlBkoGhoEhGzJs3D2+//XY7EUESgt4Vly5dgrXUgrCFQR55RJB4WFWcjpWF6VhtSVMkBIF4AvzMBZFckYzUylZygsfeeBJ0BfC7c55yJJWlYEVhukqmTc+H5QXpaA3NlKpyRay1piKpPBkM3bSuJAUJthR1fd5eg0dEhGH2fuM1C6wflMJ6tASlx21ouNwanokAeMkJmwoX1NTCUEzFar/+cmtC665CDXVJNBhk6LKuCQlAEL/yjBW2D2ywHbOh+qwF1WetKD1pg+WDEkWccJ+gftkpK2ovtslt0pfX16L75DXpfSdbkg11Fy1KLhvlPGlD41V7nZIYYr4LekjwOp326cJ4xrZCRPTN574QEV5+kD02/5KQETIbWmxAbEBsQGzALRsQIsK9l68QEf0DXBaSQO6jqzYwYImI0StxzzeyMOhf6uzWwd+uwogx031CRPDpS3Dt6NGj2LBhA3bv3n3XckS03PjIvZdBF7WFiOhCQb3sNMNoGcmD6OjoDkREWlqaXR1jfdnvmwCU2X3TRARJAZIIWVlZioBYsmQJ6CVDIqK6uhrJyclqv7y8XNUjmEWPB4ZVYh/08tq1a5fygMjMzERJSYkiKehhwXKSFEx8XldXp/JCkGwg+UEviaioKDsiQpdv3LgRC2MWYNrsSUirXtupt4JZkuj4ggw8Pa0R4+aW4tXZpQhdVoh1Jcmg54MmILifXp2IjJo7K8F9lqdV05siEca+M+vX2R27QzC4WpdeGyFxRXg+pAajZ5Rh/JwSLErPQmJpsiJPEstaSQeSJ5Sdcip5q9rk5jXVeEaseEREaJCc3g/HSjFyyRaEZzRgZk494uuqUPmhFSQcqs+1bpuuMYn1nZXkBcFzAuWtYHnXALwREO+wbwaoa6LC7NxNC6rP2zAzvxGh6Y1KbuaBKHjPhpoLFpXgueZCK/lA0J/XQnmZiJtrw9XWsqaWVi+EDvJo/eitlkUfe7q9Uaz0tW5HFQKTN2B6Vj2mZ9YjaXs5as7b65TyUs+UkWQEtyzT10Kyoku5HeQUIqJvvgeEiPDyg2xcwlW3wCdPZs5KG5lxLTYgNiA20L9sQIgI916+QkQIgO0qgC31+oetDFwiYjnu+b9JGPSNUsNagsHftGDE6AifERF6pi9DkzBJK4+dLd0ZmumvJolhncnhSrkQEa5oqffUCQoKaicZfv3rX4Mz1ukBYVwDAwPb65gB2FLWN0Eox/umiQh6KJBwWLRokSIQaBP0UqAXBHM9kGhYsGABGFqOHhErVqxQBAPDN9HLi6QFQzIxXBM9KNgvyQd6WTCMU0xMjOqb9Uk0cCExy9BPs2bNwhtvvKGO+Uzk+sknnyhviZJyG0LnT0N6V0SESWimmOxs/HrCJsTmZmDeuhy8FFaBOQm5mJ+cjcDFxQiPL8CKwlQsSM7GysI0rCxMRWRCDhalZ2BaTDHC4guwuti9nAtG0sJV4sGxHj0d/KOtmLLIipiMLPgvKMaEeTbE5aYjgheRNgAAIABJREFULK4AUxdZsDgzE8vWpyM6NVMRFDHpGYjJyEDosgJ1bYsyMhVJ4dh3V8feEhEF75dhxJKtyNxXjsQd5ZgQ14z1B0uR+UYJFtpqsHZTOQoP2ZD6ehkqz9B7wobkHWXIfKMUi8pqsLyhElVnWz0m2oFxTR7orR0g7iVp0dZXxZkSFSpqzZZK5LxZgtDUeiyrrlKychtdWoPsA6VY/2YJ8t+xofykFak7S7H+oE3JvLCkBnnvtHojtMttJ6cD0O8jMqLukhVL62oRWVyn9Ez9TV7VrK6BeqXcazdXoPCQFamvl6LkuBW5b5Wo+0H5KffKxkrlAeKy3G3XJURE33wHCBHh5bfYguLrQkTITGixAbEBsQGxAbdsQIgI916+QkT0D3BZSAK5j67awMAkIi7g+VGxuOef12DQPxfYrYP/JRcjRof7lIggyEYgrjMSgk/q7iIifjlmmXsvAhdqCxHhgpJ6URXOdteANEEJIwHBfc5m1+dl2zfBJlfvm5GIoKcWvRBINjAEE70hGE7pzJkzKqQSQzGRVDh+/Diys7PVWlVVpbwgSFwwX8T777+v7GnHjh1IT09XhATLuL9u3TqVh0L/FBiiieMHBwcrbwkea5KCdfiM9CZZ9aKsHPxm8kakVCZijTUFkxdYMGmBDWFx+RgZXo7fjmvA9BV5CFpciNDYAoQsay2fPM+C4VOrEby0UJETzDHRFYDvy/P0eAiIsSBseSHWlaaoBNvPTavBvKRsTJxnxXMBNSpXxJy16/HKzBIsTM3CxEgrAhYU4plJtZgw14aFaZlIrUp0W25viAiGCSo8UoZRy7fCdrwEtuM2jFu+CWu3VWDtpjIErG7Eyws3YUllFWZk1SFtV6kC8Wfk1CFoXQP8VzUitrYCFac5a7+NYLAD7FnmKfFgbGfcbyUIKk6XYGrCBmTuL0fVWSuiy2oxK69OkQ3TM+swbmkzJq5sxppN5ZiVU4fEbWUIS61HtK0SU1Y2Ytb6WuS+1RqKyiVAX4H5HeVwvW2r3MwBsbimDosra5TcTKJNj5TljRUqOXjA2kaMi23G8oYKhKfVIb6uAnPy67CspgKhKXWYuqYRKze06tylnBcGMkiIiL75bhAiQr+BPNxmNd9yC3ySWc39a1az3E+5n2IDYgOe2IAQEe69dIWIEADbVQBb6vUPWxmwRMTLS3DPV2Mx6KuZduvgr6dixOhQr4kIAmoMfcKY55xd/NZbbykw7+bNm3bAm/EJ3V1ExMR5WcZhfLIvRIRP1NhjnTA/iQaqGc/fkYjgzHd9XrZ9E2xy9b5pIoLPKIZJunr1qtrSU4EEBI/pwXXlyhWVdPrWrVvqmOfp7cAE1y0tLcp7gc8z1mUb1md7nmcYOubF2b9/v11eHHqF8fzhw4dVbgpHLzHfERFJWF2cqrwKXplbirEzSjAiuAK/HLsRoXGFKnH1yLByPOtfg5ClrcdjZjCcUwmi0zPBXBOaaPCFx0NXfRiJiISSFCxIzcZzgTUIWFiEF4MrVbimn4/ZgqiUHIybbcPL4QzfZMPC1ExFQoyOKEPIsgIkVxjkrnMtpFQ7EXGtyO1QPYqIOFyGUfFbYT1eCusHJXglbhNi66owN68GoSn1eDJ8B6IstVhWXY3ZOTWYurYRCVvLEV9fgdDUOkRk1KH4fasKedQOyreD310B90x67aSOs3ISAjeKUXHahqkJzcjcV6FCSc231YEEyeLySgQmNGDyyg14LnIH8t4uUTKHJNdjbn6NIioi82swbW0D1mwsR/U5E88HZ54RncnkrI1Dee0FKxZX1yGmskbluLB+YMVLMVsQU1GFsNQ65dkxevEmxDVUg+GmAtfVI2BNIzL2liqdByfVY0ZWvUogrogIN2QSIqJvvhuEiPDyU+vtk38RIkJmQosNiA2IDYgNuGUDQkS49/IVIqJ/gMtCEsh9dNUGBiQR8eEFPP9yDO75yiIM+kqi3Tr4awkYMSrEayKCYU9IQDCeOmOtM/4+9wngX7x40fTB3F1ERGx6rel43hQKEeGN9nq+7datWxXRMHr06A4kBEmJ559/XoiIX/ZNkMlVAkLX00QErZDeCHolccrQSXx2Gcu4r4lVnmc9fV6f41Yno2ad06dPY+/evbh+/boq1xbPemzPMEy6H32OW2+JiJis1tBMS3MyMXN1Ll4MqUTQkkJFQkyItOE34zcgfHkBmAz69wG1+O24RsRkZmJpdjpmrs7D2JmlmLEiV+Vg0ERET2wTy1Pgv8iKyQttioQYN8eGiVE2jJleChImAdHF+PmYbViUla08Of5zxBZMXVSEFQUpilSZPN+q6iaV2RMRrsjeTkS0uE9EbLxhAUMzvRizDam7K7CquQLj4zZgRVMFCNzPt1TjqYgdmG+rVfkX/jR3C8Ys2QTbB1ak7SpRwDhB8pTXSu8QEQTG9apB+M7AcmNdvW9WX59r61MREeuasbK5Gml7yhGU2KhCM83OrQU9IoKTG/DcvNdAj4P5xdX4w4xtWNlUqUIzKe+ItAbMya1F+SlrK4Hj0L8iVRzL9LHe6utz3PK8Y1nbcd3F1tBMcwvrkbmvDEuqqhCY2Ii4ukpMXd2A6NJqvLp0I+KbapD8ehlGLtwE/7VNKD5sQ8beEiytqsLEuA1I3VmmEog7JXJMPFGEiOib7wghIoxvGQ/3n1wkCas9mREsbWQmudiA2MBAtQEhIuxfuPwnj/8AcjYbZ7nxH0fjIkSEANiuAthSr3/YyoAlIkZG454vz8OgB1di0IMr2tfBX4nHiFHBHYgIPjs5e5fAmvHZSWCNM4I5s/j27dsKSNPPWQK8TNbKMCUMYcLwJ3l5eco7wvjc1fvdRUSUNu7VQ/hsK0SEz1TZIx2dOHFCEQ2xsbEdiIi1a9cKCTFASAiSEUYioruMj89FEhJ8FrqzsL43oZli8zLxfFgtRs0sx9hZZZixMherilIQtKQIL4VV4vngGsxPyUF8fjpeCK3CtMVFWF6QpsD8sbPLMHGeTeViYDJoV0B8X9VJrkhG+Mp8/DG4FiMjKhTxEJ+XhqikbIyaUY5XZpdi5KxKxOZlKFmfmVKLqKQcLM9PxSSSEDPLEB6fb+cR4aps7USE8ogwAcA7A81vWGD5oBSjYzdjWuIGzMiuR8KWcuS/a8PS6kqEpDRg0ppmJGyrQNVZC16ct0V5R9ReKMbKpor2BNfMG8Fk1nbgeydgvF09J4C9aR1Dn1VnbZhT1IDA5CaEpRPAr0HBoRKk7CxDUFIjgpObEJHTpDweltVUYdKKZkWmZL1RgsjCWgQlNyFpR5lKEq3GMvRtekw5Het0Jrtp3WLUX7Ig+fVKBKVuUDJMz6pT3g7575Rgbn4tQlIbEJHViLQ9Fch9uxTT1jViaVU1So7bsKKxEmHpjYgsqEXxEVsrEdGZDA4yCxEhRIQ7z/N+VXd+keSJGKhgoly3AOliA2IDntiAEBH2nwEkIegqz3jQ9fX1KmwI/2HUixAR/QNcFpJA7qOrNjAwiYjzeH5kFO55YDoGDVtsWGMw+MFFGDEqqAMRQfJh3759KC0tVTHVGducoBmJiS1btsBisYAx0jUZwdm+u3btQkpKCsrLy1VSWMZfZ72TJ0/qR67dtruIiLcOn7YbxxcHQkT4Qos91wdt9amnnupAQpAsmzRpkhARQkT41Bhpb1zdXdjGGyIipTIZa6xpWG1JwxprKhLLkpFWnajyLrBsVXE61pUmY9aaXPwpqAqx69ORUpEEEgFrralIsKUitTIJmXV3ci10FVYps35dp6QF22eaJNY2EgXptUlgwmrKRznXlaQor4yk8hQlF69ljS0Vy3Iy8OqcEgQuLlTXR8IkoSRV1WF4J09yW7QTES0mJIQDEN0B3L9RjIbLFliPMSlyCcpP2VBzwYq6ixaVDLn0hA2lJ0oUCL68sRL+qzdg/Zul2NBSjOpzVpSdsqk2DVcsYJgnu/4JxJuC8Q71nALpbdfjpI/Ga1aUny5B6ckSJUflhzbUX7aCORhaZS4B5S94jyGcNmBxRbW6rtqLFlScab0u1lUEipMx2q+nq/NOr8FwrezjRjE2tFjA8EzUHeXkll4STGJdfpplrTotO2nFAmsNpmfWo+C9EnW++rwVZSdtqDxjktvCKKPa72gPQkQIEeHuM73f1Lds/8itkByegFbSRsBOsQGxAbGB/mMDQkTc+QTgP3gEzzhD12q1grMg9+zZozwkWIvnb936CDFLk/DpfxqJTw0NwyC/jiuByy8NGYtvD/kd7h0yEj8c+ige8fsJ/mHIOPCcWRuWDRv6Ep69/5v44/3fwKNDf4Tv+z2G7w/5NYYOeRnPPvBNdcz9iQ8OxcgHHsJnh/jji0NfwR/u+ya+N/TxTvt2NqaUO78fohvRDW1AExH/MfRn+NyQKR1+Zzz/ab8g/PS+/8KkB/0w5ctD8MR938U/+E1Udf/OLwS/HPowPj9kEn5578N45cEH8OjQH2L4/V/Hn4Z9Xf3Wn7jvO/iq33D8nV+oavM5vyl48v7v4od+v8Bn/KZhsF+wqvcvQ57Gj/0ewYvDHoL/l4dg3IP34cf3PoJPqXah+PyXhiMmOgEt1655BHLpp+GHZ8/j+Zci8Zn7gzHovqi2dR4G3TcPgx+IxIiXp0HncuBzkStnlBcVFamErkzaSpKBxO6BAwdUUlYC85xtzvjnus2NGzcU8dvQ0KAAYHpEsB/OFDZbuoOI+N7Tc82G8rpMiAivVdjjHSQkJHQgIkiO6ZA9su2bIJO7960nPCI8NW4+O70hIkggZNRyTVJbTSi0lrMsCenVTGSdiqU5GcqDILOWREFrO251GyNR0BP7Rhl5DVoWytd6TYmKWInLzVDEA0mI1jbmsndFoOhr6pSIaAO/OyMESCAQHFfr9VZCgWXN13V5MeovWxQZYTliUwQEAXp1nnXa2rSD9s5AeS2Ls/OOoYSMwLpuo/tQ29axOb6WQcltuB6SDDXnLQrIJ8DffL34jtwtbeQJCRRnY3Fcs3Nans62ju0Mx+26o94NOtfXwnvReNWC4sMlsB4tUfpX9druCdt3IH7aZelIQOh7I0RE33xHSGgmT99IhnbvnpI8EQKQ9h+AVO6l3Euxge63ASEi7rxE6flw6NAhBaQxdnlZWZly0edMX/7zR9Ds3XffQ/j0aHxh6B/xhQem4PMmK8uHDRuB7w57HF8e9jx++MAj+NkD/46hw17GFx6YbNqG/Tz0wHA8/ZVv4/cP/SseefBH+P8e+BV+8MAvVR9PP/Qt/OCBX+HBYX/C6K89iOEPfR1fHPYK7nvgJTz5lW+rul8Y1tr35+6fBK5msvWWst4u4+eGTcZne7MOh01uvcdt97y33FdHOT5730R8fpj578Sxbo8ft+mQ97qzsfmb/Ydh4/HvD/4XvjhsbIffPX/v/3vYBPz0yz/F6K8Nw9h/vh+/+fK/we+B0er3/vfDJuHRB3+ILw0bo7YjvvoQ/vvBH+GZr3wTzz70TTzy4I/x+Je/h//7wDOqPvvjOL/5yr/h4ft/jn8c9ir+fthE9Uz41gO/w08e+Dmee+jrapyRX/syfvzln7e1m4wv3vd7LF3sPRFx7twFjHplLr740Dh8/oFpduv//spUPDf8VRw8+BaOHTumnosMYff222+jsLAQb7zxhnpubtiwQZ0jqEdQniTvwoULceTIETuShM9dEhYM60QvCT5rnS3dQUS8GJrobDivyoWI8Ep9d6VxdXV1ByJi9uzZQkQMIG+IngrN5KmBG4mI9Oq1nXoaaCDd2ZZeCM48EdpBfhIP9Xe8H8z6ctaHWd3uLNPXo4kTX43lnIhw8EgwAOEamG7fmp1jmWFV4HenALhh9n87KG4oMxvDrJ4uM9Y3yNEus65nttVtSajo9bqDPoztdH3HMnfHNbbnvu5X9+N4vrPjG62kSTvh4G4fJvWbrhYgd98a5FdmqQT1Ro96/ubj4uLkfdIL3ydCRHj6RnJoF5h2TbwiJFmt2IDYgNiA2IBLNiBExJ2XKD8Y33vvPRWjnFsCSQwZQiKCy9mzZ1HFpGdB4fjD8ABM8F+CCf5LTdcA/4UICZiLqQHzER4wEzMCpsPfP7rTNtMC5iNyajDmTQ3GzIAIhAXMVutUf5aHtO4HLED01ADMnxqIyf4x4Dg8FxowW8kxfsoS/P6PwXj6uWCMm7zYVDZnMvdc+RI88cxUPDM8FOM70WHPyWN/D6nDF16ejceemNRLdbgEL78Shd8+5Y+XxkR2alN3S4f8bYydEI3/enQ0Xp0U0wvtcAlGj1uAp54NwvAXp4P3vDNdTfJfjIiAmeo3Z1Zvov8SzAiYgUXT/NU6Z2oopvgvUn3y3KyAcHXM7cJpUzFragSipgapdebUCLB+YEBU+72c7L8IcwJC8ccnX8QLL03HhCkx6pkQHDBXyRE1NVCNs3BagDpulWkJJk6ei/KymvZn1p2nm3t7LS3XkZZRAP9A6mWZYV2KiQFLERW1SBG1JBvOnDmjcum89dZbiohgaDs+J5uamlRYJhK6PGYC6ujoaJUPojOyoTNJu4OIiE6s6GxIj88JEeGx6u5Kw/Pnz3cgIRiW6emnnxbgqBcCR+56ObhTvz97RLgDzpOMcKe+WV1Xwi6ZtfOqzAdyG8d3TkQYgPAOgLfJrHlH4Lr9WBMS7M9ALDh6MOgx2M64r4/1Vp/rbKvHNm45nst9aJn1tk0XLrfXutPt265Jy9OZ7HbnHHShz7kjh26jtg46cLMf8YgQj4i78gHTWwYt2CrhmWQWdffPohYdi47FBvqHDQgRceftTXCMoFpOTo4CJBi7nKFCOFOXC2ObM3Z5ZmamAtZOnz6N3rZSPsZYLy4uxvHjx3udfNTXqVOnkZ2dpWLJnzp1qtfJSB0ypj3DdHDGd2+7x5SHsfjT0tJU+JveqEPK9N57hxAZGamSEPdGHR48eBAFBYVoaKhHb9QhdUYbJNjPcEWu6pBJoR1n4d15yrm2Rw+HK1eu4MMPP3Q6Lp+VDLPERNQc7+jRo2AYG+bXYcJpEhEkH7Zv3w6Gatq8eTMWL16s+utNRER3JKqmloWIcM3WekstevKQeDCu8fHxQkIMMBKiL3lEZNQkeEQUdOXhYAThne272oer9ZyN01W5Mf+Eu54ZWja9dTZWp0SEM7LADtw2kAsa2NaAuzommG4A1J211eW6Dx4b993pQ/dlRz64I4eW1wDc28liuOb2sRzLDOO53Vb35aQPj/tz0Kmb/QgRIUREb/mmuStyHL/wV5dmwQqI2D9ARLmPch/FBsQGvLEBISLuvKoJjhFUI/lAMJ95Igi2GUE9xi5vbm5Wcc9Zzja9aSWAuHPnTrz++usqznpvkk3LQr1t3LhR5d/orTr84IMPFNlEEkrL3Vu21Bln7zY2NiqguDfqkDIxlBlJO52cuLfoj3JQPgLtBMkZhq036pBy0pPg/fffbw9Z5KoO7zzVPN9zdSzW49LS0qL0yfBMDHFDsozkCckMHrOcIC/twtPF1x4RDz8XhTPnr3oqTqfthIjoVD296iS9Ho0EhN4fO3asEBFCRPQqW+Xz1pscEc7Adilv9f4wIyU6EBHt4LQBBDcD21lPr47ndbnqq4t+HNuaHhsIAdPzGrjvaktZuqrD84Z66hqMbQznOu3LBzK7qj+t787k6XAdxmtq2++iHwnNJEREr3ph3A1hZue1CBkhYVnEBsQGxAbEBrq0ASEi7N/S/Cfv+vXryvOBYC9jlhsXApYE1y5dumQs7jX7lI+zlLlyvzcu1DEJHsaM1yBmb5KTMhFUpUcJiZ3etlA+Emacxa/zl/RGGUnaMedKb9UhSSaGWyMh0VvtkJ4QV69e7bW/ZaPd8XnD3w3tkr9tPkeZ0Jp2wOclf0/eXouviYi5q0qMl+DTfSEifKrObu2MzylNPuhtVlaWkBADkIQYCB4RmnTQORX0sadbo1eCJ32wvbd9cFxfXI9LRERnYDbPGQFtZ8C1sU5X/Tn2aVffVdDfCahu15dJHV+ed/eazcb2VR++6MdIxrTJKh4RQkR068dKX+h81+FPugSfvJlBK21lBrbYgNiA2ED/sAEhIjq+1QlK6tV4VpMQW7duVQCrI0lhrNvT+wT9GFpix44dKs8FSRTGbGfZ5cuX7wqQSX1xNjS9MwhCEvglSEmPDebgIJjOMDJ79uwB48oTtOzphfeZpAi9YBhahsA+Q/bwHnPL2dvUH2d3U58EWnua4KHe6KFBPXL2PsFcyvraa6+165XE065du1TCYCb+7UlgnUQD7yvHp56oLyYupg53796tAGnqkfqkPRKU7mkd0rZoZ5SHobcYMoiyvPnmm0qf/P1Q5r17994V+Xi/KBP1RxlJdvJeU4fUK+UjoE8d8vfDuj2tQ1d+m/q5qbdso/f11pV+nNXxNRGxY99hZ0N5XS5EhNcq7LEO6OWoCQi9DQ0NFSJCiIges0FXB+JzVHtEpLsYmkmHLDIC9Xpfn3OVQNDt2oH/+nVuhYdS7R1Ig9Yy1/vRMuu+tOzqmAm4u0iubayv9x23xj6yGxNRtDsNG1ocQH9HMFsdt9XR57jV+2bAOstUHZMZ98Z2xn1n/ZiVq74d5Nb1OjvnWMfT8dmPK+Po8Ry3qq1DH8yjYcylYSab3XkDwaJl0f3q8fSxWV/qGhzGdGyn6hSj8Uprsuq8CklW7U5enrtdV5JVu/oGcrFetOW6kBEyG1psQGxAbEBsoFMbECLCtZcq//kjcJ6enq7ioDPkDAFslveG5fDhw1izZg1sNpsCWAlgMk475d20aZNX4VA8vT4C1AROV6xYoULMMN8Cw11RroyMDAWuM0RTamoqcnNzFRnQ0/rkeAcOHMCqVatUbhASJ1oeAsKc2c18EZSX95xgNoH+nlwIQlMWxt6nnghwFhUVKXmYC+TIkSPqXH5+PpjXhLN7exKkpj5IJNXU1KjxGxoaVG4D6ox2SNCcgH9SUpKSn+f5W+qphfeY5A1DWdH+KBeTkXJLWyShQ5JH/16Y28Cb8EGeXBfvF8kH/lY5E5v3eu3atSq3AnNE0GuD95VlDHFUWlranrvGk/H6ahtfEhGjpqd0qxqEiOhW9fqsc/7uNPmgt3yWPf7440JECBHhMzvzVUd8nykiIjoYKRWrkVa1RtZu1kF6zVrk7UhG/YV8NFwu6GTlecc6ZmX2fdRfygfX1r6d1dfn7dt2Lk/31q2/rOXuTtnM+namI8P1XjLsm9yTOzp37N/xWPfjWnnt+Vxk71qF3PJMUw/QuLg4ea/0wveKEBG+ekO19XPwxJ87BZ9kNnP/mM0s91Huo9iA2IA3NiBEhGsvX/7zRyB90aJFIOhP0JIAdW8JO8PZ3EwESwCF+wSoGZedMjL5NkPQ9PRCnXF2PIFTgnIEpZm0lp4FBMzr6+sVAcByysnky5z935OLBqkZi58gL2f2L1++XMlM4Jf3nOQOZ8yWlZUpQoWgdk8unAlPzxF6RTAZ8Lx585T9cfY8ySeCZ4mJiYr0Wb9+vbIBtuG19cTC3wDloxcO5SOQvnDhQkWUkIgiEUHgn+A5PU8oIz04enKhXTHXAgmc2bNnK32RmKDuaJ+0S/52KB/tsKfl470iOcPfLgkbkmELFixQuqTnBj06SDRRh++88w74zyz12lP3uCfvVWdj+ZKIKKze2dlQXp8TIsJrFfZIB/Qw0gSE3pKYvNszNGX8uxfig++r3rrwmd+8sRkT/McheNY0BM/23Ro4IwDjA1/BlNCJCJo11ad9+1JOs74CZwZgrP8oTI2Y7HO5Q+ZMQ/iCIMxZEYa5q3y/Bi6ciLDF/t3Sd3fIq/uMWBaIwAUTMWdFKOau9L1e9Di+3s5eHoLQxf4IWxKA2ZTdh/d09vJQBEZNRlLGOvVd7DgpSIiIu/dc7+ydKkREN7zx4spvCBkhs6HFBsQGxAbEBpzagBARrr18+TFJ4JcgNWcnE+QnMN1biAjO6iQ5kpycrABgyklvA4KvLGM4mruxEACmrgj0k3jgjH4C1gR+mRB8/vz5itihV8K6detUCJqelpP3kERIQkKCAnc5a55ECWXl7HiSOpSPZARJCcrfkwuBBxIL9CqgVwbJMALSlIP3meA/wWt6cxBAIdhOvfcUSM1xqEOOT2KEM/ipQwL6lIsJoSkjQX4SEyTGSKr05EL9MRwY5Zs1a5YiIujdwvtOnbKc+ySfaIf8vfSU/rQeqEPKtGzZMkXW8PesZeO9X7lypfLeIEnCf2aZP6KnZdSy3q2tr4iIx16Nw0e3u9ezSYiIu2Ulro9LAlWTD8YtQ/DFxsYKGdELZ652Bib56lxvJiJo3ecvnMf+A/ux/819Pl137t6JpJREWEss2Ltvj0/79rWsxv72HXgDO3buwPSZEdiybbPv5T64Dwfe2o833z2Agz5e33x3P+JXxaLQlu/zvn0tq7E/yt28tQnRSxZgz4Fd4LHxfG/e33NgNzLXp8NSVoQ3Du7xqdxvvrMf+97ci+Mnj5l+hwsRIUSE618ofbzmsfN/xRPRl5wCUN7MopW2MgtbbEBsQGyg79uAEBGuvegJ+BGkJAhMIJAgOkPM9BYiguFxSJAQMCfxMGfOHCUfyROGZyJRcTcWAuIkIfiPPQFqzpYngEqZCNQtWbJEhfVh6CECwD0Zskfrw0hEUF56PBAo50x5AsHFxcUqdA9nzJN8opdHTy7MRaK9cDiLn2QIQ/cwTwRDSpGUoO7ovUFZedyTHhH8bVAn9HTg74Iz9WmLDGtFWTm7n8REXV2dChtGG+hpe6QOmf+D3jgkv6KjoxUxQpsk4cTfDPcZYoreJQy71pMLdUgZGRKKHkKUid4RJJtoh1xJ7FCH9Nrh74bPISEiZuJbv3N/XZvX1O23V4iIblex1wPwN2YkILjPnCxcSP75CtiWfnon+OTsvvR2IoITY/jdwneGL1cScJw4wu9Gfov5su/u7IvfO/xu44SO+wF3AAAgAElEQVQCTojozrG6o296O3LCRnf03Z198huUIS753cJ70J1j+bJv2jknGdEbjt6mvuxb98XfqNn3mRARvfNdIB4RXn9OmXeQseGWEBEyG1psQGxAbEBswNQGhIgwf3c6lvKDkh/bDH/ED2/ORCfw6+h269iuJ44pA0FJDfRzFjplJDjN/Az8p5ozP3t6oVz0yKDOCP6SkKBM9DaIj49XIWYI7HOf4C+B/p7WJ+8rcyxwFrq/v78iHOi5Qa8CyslZ/PzHnIA/Z6Rv3ry5R8NHUT6C0ZQlIiJCERAkwAicr169WpUTXCdIzXXp0qUKTO9JPZK84T/SQUFBytOFIAYJE95b6o12yVAnBM8pN8mKnkxMTl2Q/KL9EeDnvSbBRNlod5SVK383/L2QPOnp3wuJRBKdJBooB+Wk/rjyH1eSE0ykzZBX/G2TyCNQZPaPbk//zntyPF94RDz8bBROftj9ZKIQET1pGe6PRSCXz3pHIsJIQjI8mjOwWsp7J6Dki/vS24kIWjuf/b5eb9++jXfffVcR8Xoyg6/H6I7++I6n7Mz3xHd3d4zRnX1yAsTx48f7nNycdKLzpvEedKeOfNk3bYXf/fwu5LeXL/s29mX2VhIione+N4SIMLNWH5S1fPQ/eHnlFVMASmYz9/3ZzHIP5R6KDYgNeGMDQkS4/qLlhzbJBwLBBH/5j1pvWPjhe+nSJezYsUOFY+LseYLX9DIgkM6Z6ZS9pxeOyX+uCK7yH3vOPuU/uQxxRP0RwObMeSbo5WwwJmXu6YW64z2lfAR9GY+fOiN4zlj8/IeFuqR81Cdn3fWkLikfZ29xbBIiJEI4C436Y+gt3mvKSA8D6pX/FPKY7Xpq4e+AnjgE9XivKRsBAf5OqE8C5rwGzjSmbqnPntQhx+JvgPqhzqg/5kzR95Q2SPBCh2oiqdfTnk6cRcd/ihkeiveYvxvKQ4KE95465O+FOuR1UMae1GFP2VJX4/iCiIhaW9bVMD45L0SET9TYbZ3wN+ZIQvC3ZVw4Y9YXwLb00TvBJ2f3pS8QEdpO+f7ldwnfWXzvc8v3Bcl+flOZvSdYj+14nt8L9BZkfb6nOeGG4KxZOz2mcav7Ynv2qWVgP3zPcssyx4VlfKfxvJadcuvvBQ0QO7ajXGzD8Sg35eexvmb26erCvtiO/VAefcxvFH4zcAwzPbCMOtfXyy374djUKd/nZgtl5bcG63NMtqHsXHnOnYX64Vhad9xSJsrObxrKYNQ791nG8fU5yqtl4Phm18p2lFXbCutTL9zq1ThOZ9fAevqeG8ei7LQ9bceOfbAuz2uboPyUl32xnPo0W1hft9P65nWwHVdn12zWF8dgW255HZSJuuS3GG2FfbmiByEieue7QIgIM6v3UVnZzttCRMhsaLEBsQGxAbGBDjYgRIR7L1r9AerKB6d7PXtXW8vFj2PuO67e9e55a6NclE2vjvLpY89H8rxlZzKyV33+bsmox+9Kd1o+bnty0eNq+YxbLQu3LNd1e1I+4z00ymDc13LpbU/Lp2XUetKycav39bm7KePd0ItxTG+JiIefi8Lh4z2TKF2ICOOd6337JEUdiQh68Dku9OZzBlhLee8Elby9L32JiCAYyrxLBFz5riBYSu86zrLn5ACC3AR6eY5bgrgEUwmg0guVoYyYP4mTCUiEEwxmHf3uYRvd3tiHPs++ODOebfUkAwLU9OBbu3atmpTAOo4Lx+CkAE76ICisjzkxhF6JDEFIIFmPr2Un4MuwOpSX18lJGJzMwkkZ7If1+I7U7bScuj23+jrYF/uhrjg+V/bJEJfM0cQJFWays4zhJhmSkn1xIhDH52QCXg/viXEc9stjkp/sm3riRBdOzNGTcHhey61l0e983V5fC4/ZFycq8P6ynEA7JzEwHxfDc5IEYp96YV+8twzrqW2COmYYUsrMiUK8b45y81p5LzmJg2Py/lAv1Juub5Tbsb0+poy8n7Q1Pnu5z4Xl1Bdl5vOYfbI/40IZeK3UL+vT1unRQNtlG+pfj8Ot1hdtvLy8XNkIJ8iwDa9VEzXsi/V1Gx5z1e2Nx9QniWqOyfq0NU62YehRTmKiLlne1SJERO98ZwgR0ZXlenl+keV6BwDKm1m00lZmYYsNiA2IDfR9GxAiwsuXqzTvUgOO/1R02eAuVKCMfUHOu6Aat4YUHbqlLqnspga8JSJW5zS6OaLn1YWI8Fx33d2SwJUjCaFBMMexDx48KETEAEta3ZeICIYSmz17tiIDCKASbGZ4RIKkDPNHgJw2TKCUHj4adGY5zxMYpuciSYuEhAQFCNMbj2AtgWeC/gSe+ZshGEsQmcA/Z4ET6CVATXCd4SNJLFAGAvwnT55UIRAph9lscQK5HJdhEvWsdYLFzM3C8IkEurlPgJwAMsehHByToQnpfcnrpPwMV8jcUyRWCJSTjOG1EjimTDzWxAzBf14bx2K4RvZFb1NNhhBopk55nQwrSmDccWFZTEyMukaCz2xDHVNmhsjkPmUjcE5PZcrBfXo0Ms8cdaPBfZ3ni/KRTCARonVOubW3K8MzUv8aECf5xLa8LwTMCdbznvC6GAKT42qwn/KzDuVk+E7W432iDVDH1B31y31eA+87SQ2u1AV/D9nZ2UrXvB86dCnfcZSXclN+ys1rJ9HBcpIHvE7KSMKDNsaxKDu9Kvi9SLmpF+bt4r2gLTh+R1LftC/KR32zP8rBMUh2GfVN26UctAuWM9wmCWaOwRChDAVLMob7JEB4X2jPJNJILJEk4j7vGe8TbYW2QIKH4Vk5JmWm/AyhqYkOykgdd7UIESFERFc20i/PX2j5G8aslhBNApz2feBU7qHcQ7EB39lAfyIi3jx0CrKKDsQGxAbEBvqnDXhDRPx2fDyuXb/VY//jCRHRY6p2eyCCZo5EBEFRZwuT4Ho7y17a904Ayuy+9CUigkAq80cRQCXwTBB5/fr1KCwsVDmFOLOfoD3tncA1bZlgLAFb5pnijHyCw8zdRHCdM/1jY2MVUMvcT9QF+yLIz5nfBKTZP8F7rhpYJsCtQVqCxQTR2Y5EBEFaR3CZ5ARl4Ixykiesw7E5zrx581S/bE8QmHVIklB+guMEnwkmEwgmQM9jnqcsJCUIOpPgYH86ETRBbhIPBKYJuhPY5jOa4DKvXQPJJCQISFNfzGnGcseFIDQ9pUh6EJQmeE9wnkRJZGSkGpvXQc8O9sFcVATfCczzPJ81lJP6Yz8EuVmPzyWSQ5SHZAL7o4w8z+uh/nlNHIt9MmcUSQUC4JoQYVsSOQTteS164XmSCgT8SebwHAF7AukcmzqkPgnC8x6zjDrleY5PeYz3nIA667Mer5/neb28B5SbdkcvB9obr1vLz2O2oX2QDCHRwroci/eZwL8joE+ig/KR3GEbkku8Tt7nuXPnKl3SHvQ9o254f0m60S4Z3pJ6JRHC+tQf5aHt8No4Po9Zn33o3w/tj7KTXKL98N7Rk4W/M8pEGXg9HJtEi5H40Xp33AoR0TvfA+IR4Wip3XC8/b1PxCtCQrOIDYgNiA2IDbTbQH8hIr71u5mQVXQgNiA2IDYgNmBmAwVVr3fDf1bOuxQiwrlu7uYZAqAEmxxXAnrOFs4kfu6554SMGCCeEX2RiOBMeYLm9B4gCEsweeLEiWpWP70DCM4S9Cb5wH3OCCcIT2CfwDBBV7bjTHKC1QRoCf6SXODscNYliM/fDYF89sF2BKcJPBNI5sxzAvMkHfg7I1BLIJegrRkRQYCYYxL4JzBNAJjAN4mVadOmqbEoe3h4uCIhWJeykJBg3zymLASwSbYQSCY4T0Ccz1/2T7koJ0FzgsUE6akDAsjUFb05WJ+6o4yUn7PtCT5TR0YwXz8fSERERUUpQJztOA5l58z6UaNGYfny5Qo0J+FD4Jny8TzJCQLhvCYC47Qzbgmw85oI3FPHBNipf4LflINkDOuyDu8DxyOorr0bNBFBQockB+8NQXbeA72QiCDov2DBAuUZwXtCYobEBsecMGGCAujpRTBz5kxVRrl5P0iiUIcE3EmG8Jh6432nvqlr2hu9HygvSQkSEgTt2Qf1TZ3QtliX53m/qTuSISTA5syZozx7eI9INhgXysr7xf55P+jVQvKA1zhu3DhFXFGnlIFeLNQp5aCOeEw5KQNtlfeExAnth9fBctoU7w1lpU2xHXXOc9QlZea9pe3wmmgjJB1o7xyXuiC5QTm7WoSIECKiKxvp1+ezmm+1A1Ayq9h3s4pFl6JLsQGxgb5oA0JECGhnBtpJmdiF2IDYQH+xgbmrSnr8fzuCFwR33FkJksjSvRpgOBJHEoKAVlcL25jNnpey3gkseXNf+hoRwdm8BJAZfknPTifwzRncBJkJHmtgmyA3Z94zhA+Bbc6AJ8hMMJVgPcFqAtw85nmC3mxPkJagLPvhsQ6HRAKDwC1BWqNHBMkF1iHIr8MHGX9jBMkJ4vKZx3YMg0PwmsA3Q00RuCYoTECYfZNwoMwEqimvkYggAM1QRKy7ZMmSdvCcxATJFF6LBvzZN6+TXh8E7XldPE9QnAA4PUpI2FAO7hN0dlwYeohgPXVDufn8IKhNXZJEoexaZwTveW8InpP04T3hdROMJ/jN+8Rz1C2BcoZuIjhPeUlM8NpYjzKzDa+H5wl8k1TQHhHUJ71jqCPqjXV4TXohEUH7oNyUh3KzfxIRBNxJBrBvXgvBchI7JGT4vKSuKZ8mIuhlwuchCRTqm3VpK7xHJH54zykrCQDeO95X6pvXTT2xDokIykwwn9fNfkjSaC8TLTe3JH5IwPB+8hpISFBv9OaZPn266pvH1An1RbmoB47Hfkko8RopJ6+DY/L+8jrYL/XAfdo2++H1UiaSHzxmn6xPTx1NRNBWKAvJFd5rXhfDSnW1CBHRO98X4hHRleX68Hz8/8/ed79XdZxbf//F/ek+z/353pubZscpjpM4juNeYjt2bMcO7h0b2zSDwWB6772D6IhuEF0gQCBAogmEJARCSIAQCJAAAZ7vWZvMPu+eXU7bp6E1z3O025R31rynaK2ZeVdcpRjBGdH0AfoAfYA+oChEkGy8V8hG9oO+TB+gD5g+8GaXKerGTTeZFOK/VZ5VUYjwhCXjNzGz1RQiQH7FkrB9RzIEN8tmJwlljksuCREgokGugiwFqQwiGcIASG8QrCBjQcBiGyQQrCBcsV0SSHaQrSCb8RykLspiaxwQqyDZ8V4BuYt6IHCgDpC1uIdrCBqYmY62QT5j6x8Q3pi1DrIbJC9IcZC1uC8TZpTjPghqkLiwGfbAXogbaB9kOlZUwF7YDbtAjGt78QztwE6QyyD0QRhD2NDkMshxrHzAmMJuHEEmYzUA6sQLfYc9eEGogRAD8hzEt5cQAYIfxDZWLMBWzKhHO6gX7aI+2IExwJhA6AAZDluBH2xFnyCEQLyA+INrlAcOwANlILoAc20nzmGfJtzRNuIcYEUExBHYi3JoGyQ5+qMT8sBX0Dd8jiEP2oKtEDpgB/qAMcARdWNMscUT8gBz9AHtQ/DB2ONzE/UAX3zfQSxBeR2EHHWg/+g3bEPfkQefv8AQPoEjfA6iBewBmW9uzQTBAmUhGqFO+AXqw3ijftgFO9AH+AjyyvEA3ugj8AbOWD0ELFEOPg8fRr2oD36t7YS4hfcHMIU/QJSAgAMRAtjCV4ERXvA5Kfxo3M0jhYjs/A6gEGF6aoqvu89tJglJEpI+QB+gD7RzH6AQQeLOJO54TZ+gD9AH7gUf+OM/B6rjJ+tT/B+Vd/UUIrxxyeRdEFCmCIFrL7LRz05s9WES17zOTnIp0XHJJSEC5Cf8GqQwSFLEisBqBJC7eGE2ObbswTnygfRGHpQDiQ3iF/mRB7PUQbLiXD+DuKDzIy/iC+AetqEB+Y1ty0B6g+QGYQwSGXWgPIh0zNJHfSa5jGuURx7YjjovXLhg2wr7UA71wnY8R1voj+4bjrAZL9iDI9qFHbAZ+VEHnmFVBvDBta4DdiMPyoAUx+cAnkOkgd2oA30xE/Lhue4fbEQ59Ac24RyYol6NubyPvgFLvLQ9sB33YSf6inLoB+5jzIA78sN2jTnsgy16Synk0eMLolxuh4Vz1Aes8ULfNd6wU2OCvuAabcAObSPsxznswRF9xQt5US/KIT/s12OHNnCNfCiD5zqPiSvGCFiYghWwRx9hjxwXPfYaZ1zDFo2BHhPUCXvwDC/kw7X2F1wDa9iFe7AVbeGl+4Y60Rc9JtrH0TfgLe+bvmJeU4jIzu8KChGmp6bhGgRULm4lQpu5BQ59gD5AHwjHByhEkHC8FwhH9oF+TB+gD5g+UFB0OA3/TXk3QSHCG5dM3sUsa1OIwGzdeFPHjh0pRtzD8SJySYjQpCjIWrxA8ILM1S88xwvXeKZf8r7MC8Ja58dR5pd16PJ4jnbxTBPfug5tk3ym32tmHt0O8uq6ca5f+rm2Td/XefV9HFG3zq/rw1HbqfPKPCiDl86nscQ9M+Ge7pvOJ9vBuX7JNvQ9bbN5bdql88k6cA/Xul1tH446H476vrQdZaXdZvv6Gkddl7YJ97Q9+qjvybb1PRzRlr5GGV0n7pn26XbM+7Bf169tRz26XhzlS7ah80h7ve7pMjqfvkZe2Tbua/twxHOdV9+XeHudU4igEOHlF+32HrdpCofMIylKHOkD9IFc9AEKESTvTPKO1/QJ+gB9INd9YFnBvoz+b0chIqPwuxrHTFdThMA1Zswmkl55+RWKEfeoGJFLQkQivssyRIAIZAYBChEUIjLjeVnc6vLi61wZ0c63Z8lFApU2k/inDyTvAxQiSDjmOuFI++nD9AH6gPSBuSt3Zvy/LgoRGR8ChwHY/9sUIrAveaIJwkaiW/+wXHaSUXpcKEQk+q5gOSJABIIQoBCRnZ/93JopyGvT8Kyg9AbFCIoR9AH6AH2gnfkAhQgSeJLA4zn9gT5AH8hlH+g0YH4a/muK3gSFiOgYpSsHts1AYFtTiMC+38kkBGXV5DWP2UkwJTIujzzyiOKLGNAH6AOp8IFEPpNYJrXfLxQikvklFFLZPRU31ZujmkhEtjMikrPKk59VTgyJYa76AIUIko65TDrSdvovfYA+oH3gg16zQvqPKPlqKEQkj2FYNSBIrSlCbNy4MZTqT5w4QTHiHt2iieRfask/4kt86QP0gWzwAQoRofwcSr6S+qbbqse8ZooRFCPoA/QB+kA78AEKESTxNInHI32BPkAfyFUf6DlqWfL/BIVYA4WIEMFMsipswWQKEceOHUuy1kjxmpoa9cQTT1CQoCBBH6AP0AfoA/SBHPMBChGR3zNZcTZp/TWSkO2AhMzVWdy0mysQ6APh+ACFCBKPuUo80m76Ln2APgAfmLp4W1b87ySNoBAh0cjceVNTk0uEgCiBGA9hJogRb731FgmoHCOgsmE2Lm3grHD6AH2APpA5H6AQEeavoZDqKq64qTpOvUxBgoIEfYA+QB+4R32AQgSJPJK59AH6AH0gF33gsXeGqQ07j4T0X0+41VCICBfPRGs7ePCgS4goKSlJtLrAchAjunbtSjGCYgR9gD5AH6AP0AdyxAcoRAT+tMnsw3nbWtWT3zeSiLxHiUjOLA9nZjlxJI656AMUIkhA5iIBSZvpt/SB9u0DnQbOV3XnLmX2H6SA1ilEBICTpkdtbW0uEQKrIRoaGlJqwbRp00hA5QgBxVnImZuFTOyJPX2APpANPkAhIqU/iZKv/MTZW2rUqmvqsT4UJHKRbKTNJMnpA/QBLx+gENG+yTySuRx/+gB9ILd8oHtWbsVk/qdFIcJEJP3X1dXVLiFi69ataTFk27Zt6vXXX6cgQUGCPkAfoA/QB+gDWewDFCLS8rMo+UZOX7itJhVcU88PvMgVElwhQR+gD9AHctwHKESQhMwtEpLjxfGiD7RXH3jv25mq5PDJ5P+ZSUMNq1atUu+9915cr2HDhqXBsvbTRGFhoUuIqKysTBsA586dU2PGjCEBlcUEVDbMxqUNnBVOH6AP0Acy5wMUItL2syichi4031ELd7SqjyczhoTXLGPe4+xz+gB9IBd8gEIESc32Smqy3/R9+kBu+MDvX+uv5qzYGc4/MGmqhUJEmoD2aQYiALZhMl83btzwKZG624hJ0blzZwoSFCToA/QB+gB9gD6QZT5AISJ1v39SXnNJZZsasfIqV0nk+MzoXCBNaSPJffpAuD5AISI3iDgSphwn+gB9oL35wP8901P1GpOvauoaU/6/TNgNUIgIG9H46tu/f79LhCgrK4uvkpBzwyfeeecdklBZRkJxJnLmZiITe2JPH6APZNoHKESE/GMnE9W13vxRlZ5sU4uKWtX3i6+oN0Y1cdsWihP0AfoAfSCLfYBCBMnN9kZusr/0efpAdvvAr1/uqwZPXatOnDqXiX9nQmmTQkQoMCZUSUtLi0uEwMqIxsbMC1pYkbFo0SL12muvUZCgIEEfoA/QB+gD9IEM+wCFiIR+amV/oRttP6qKultqY9kNNX1Ti+q94Ir6ZPJl9dbYS+qVYU3qmf4X1SO9wp3hyxnTxJM+QB+gD8TmAxQispuQI2HK8aEP0Afaiw+8/MV4NXbuRlV37lL2/4MTxUIKEVEASuHj48ePu4SIoqKiFLYYf9WXL19Ws2bNUh9//DFJqAyTUJmejcv2OSOcPkAfoA9kzgcoRMT/G4YliAARIAJEgAhkFIH2QpCxnySD6QP0AfpA+D5giQ/zNqqyY6cz+l0WduMUIsJGNPb6Nm/e7BIiampqYq8gzTnLy8spSlCMoCBFH6AP0AfoAxnwAQoRaf7Rw+aIABEgAkSACCSLAIm58Ik5YkpM6QP0gXvVB37xt16q04D5asGaYlVR05DsV1DWlqcQkZmhqaurc4kQ69evV7dv386MQXG2WlVVpfLz89V3332nXnjhBZJSGSClODM5czOTiT2xpw/QB9LtAxQi4vyhwuxEgAgQASJABDKNwL1KlrFfJILpA/QB+kByPvDwm4PUOz1mqP6TVlvCw56D1Zn+ykpb+xQi0ga1o6Hi4mKXEHHkyBFHnly6qKysVAUFBWrq1KmqV69eqkOHDhQnKE7QB+gD9AH6AH0gJB+gEJFLv4poKxEgAkSACBABpVTxwWq+iAF9gD5AH2jnPnCg/JS1wuHs+Uuq+Wqrun3nTrv+jqQQkf7hR9wFBKU2X83Nzek3JsUttra2WsG3a2trFWJilJaW8kUM6AP0AfoAfYA+kIAPJPKV/f8SKcQyRIAIEAEiQASIABEgAkSACBABIkAEwkaAQkTYiEavDysfTBECKySYiAARIAJEgAgQASIQJgIUIsJEk3URASJABIgAESACRIAIEAEiQASIQMIIUIhIGLqECiIGBGJBmEIEYkYwEQEiQASIABEgAkQgTAQoRISJJusiAkSACBABIkAEiAARIAJEgAgQgYQRoBCRMHQJFaypqXGJEJs3b06oLhYiAkSACBABIkAEiEAQAhQigtDhMyJABIgAESACRIAIEAEiQASIABFIGwIUItIGtdVQUVGRS4ioqKhIrxFsjQgQASJABIgAEWgXCFCIaBfDzE4SASJABIgAESACRIAIEAEiQASyHwEKEekbo8bGRpcIgS2aWlpa0mcEWyICRIAIEAEiQATaDQIUItrNULOjRIAIEAEiQASIABEgAkSACBCB7EaAQkT6xqe0tNQlROzfvz99BrAlIkAEiAARIAJEoF0hQCGiXQ03O0sEiAARIAJEgAgQASJABIgAEcheBChEpGdsrl+/7hIhsBri/Pnz6TGArRABIkAEiAARIALtDgEKEe1uyNlhIkAEiAARIAJEgAgQASJABIhAdiJAISI941JZWekSIgoLC9PTOFshAkSACBABIkAE2iUCFCLa5bCz00SACBABIkAEiAARIAJEgAgQgexDgEJEesZk69atLiGiuro6PY2zFSJABIgAESACRKBdIkAhol0OOztNBIgAESACRIAIEAEiQASIABHIPgQoRKR+TOrr610iBLZlamtrS33jbIEIEAEiQASIABFotwhQiGi3Q8+OEwEiQASIABEgAkSACBABIkAEsgsBChGpH4+SkhKXEHHo0KHUN8wWiAARIAJEgAgQgXaNAIWIdj387DwRIAJEgAgQASJABIgAESACRCB7EKAQkdqxuHr1qkuEwGqIpqam1DbM2okAESACRIAIEIF2jwCFiHbvAgSACBABIkAEiAARIAJEgAgQASKQHQhQiEjtOJSXl7uEiF27dqW2UdZOBIgAESACRIAIEAGlFIUIugERIAJEgAgQASJABIgAESACRIAIZAUCFCJSNww//vij2rhxo0uIqK2tTV2jrJkIEAEiQASIABEgAv9GgEIEXYEIEAEiQASIABEgAkSACBABIkAEsgIBChGpGwYIDtiGSb4gTECgYCICRIAIEAEiQASIQKoRoBCRaoRZPxEgAkSACBABIkAEiAARIAJEgAjEhACFiJhgSigTtmCSIgTOsVUTExEgAkSACBABIkAE0oEAhQil1KmSer6IAX2APkAfyJAP1Jc3qqbTzepaY6tqu34rHd99bCNNCNy5fUe1XrmuLtU3q/rKC6rm4BlVsaeGL2JAH6AP0AfoA77fRBQifKFJ6gGCUZsiBK4RvJqJCBABIkAEiAARIALpQIBChFJq+6QDqv99M/kiBvQB+gB9IAt8YMiDc9X011epFT0K1Y6pZap8Y426dOZKOr4T2UYSCEBg2L6gRC3pv06Ne3eu+vbPo9Qn/92HL2JAH6AP0AfoAy4fwHeGX6IQ4YdMcvcPHTrkEiJKSkqSq5SliQARIAJEgAgQASIQBwIUIihEkHjNAuKVQhiFQPpAdB8Y8/gild9tq9o165Cq3lUXx1cds6YCgdqj9WrTjF1q4gd5qtMv+rtIJooQFGHoA/QB+gB9wM8HKESk4pvZv862tjaXCIHVEPX19f6Fojzp1KmT4mPill8AACAASURBVIsY0AfoA/QB+gB9IDEf6N69u+rbt68aNmyYmjBhgpo1a5basmWLqqqqUvjevlcThQgKERQiKETQB+gDOekDWDVRNP2guljTfK9+R2ddv06WnVFrx25VQ1+eSuGBM5zpA/QB+gB9IGEfoBCR3q/46upqlxCxdevWpIz485//rPgiBvQB+gB9gD5AH0iND7z++uuqd+/e1vd3Xd29MxGTQgSFiJwkIDl7PPrscWJEjNqLDwz81SyV33Wrqth6Oql/qFnYG4GLdZcpPpBsTJhs9JsNzfucKU8faN8+QCHC+zs3VXe3b9/uEiIqKyuTao7EU2qIJ+JKXOkD9AH6AH3Aywc++ugjNX78eLVnz56kvr8zXZhCBIUIChGcDU8foA/cMz6Q9+F6dfiHqkx/t94T7Z89cV7lDy5QXX4zmCQ0hQj6AH2APkAfCNUHKESk76fC+fPnXSIEtmW6fv16UkZ4kSS8R/KMPkAfoA/QB+gDqfeBN954Q40dO1YVFxcn9V2eicIUIihE3DMEZHuZ/c1+cqUDfSC6D8z812pVurwiE9+rOd/m+ZqLakHv1erz//s+VNKJs5/b9+xnjj/Hnz5AH5A+QCEifT8X9u/f7xIiSktLkzaARFPqiSZiTIzpA/QB+gB9IJoPvP/++yo/P1+1trYm/d2ejgooRFCIoBDB2fD0AfrAPesD8z9eryp31Kbj+/SeaGPrnGLV/aFhFCA485k+QB+gD9AHUuoDFCLS87OhpaXFJUJgNURjY2PSBkQjRvic5Bl9gD5AH6AP0AfS5wNYJZGXl6cuXryY9Hd8KitImRDx450fVVN9s6o5WKcObjqmti8oUYV5e1XJmkPq6PZK1VjblMp+xVX39kkH7lkSjjOno8+cJkbEiD5w7/vAql7b1bkT2fO9E9eXVBoyV5acUuPfm5dS0knOhOU5Z0bTB+gD9IH27QMUItLw5a6UqqiocAkRRUVFoTROcil95BKxJtb0AfoAfYA+EKsPvPrqq2rVqlWhfNenopJQhYjL566oXUsPqBlfLVVdfzdUffrffQJf3/xhuJW3ovhkKvoWc50UIu59EpJEM8eYPkAfGP3XherQmuQCM8b8xZJDGTdMLaIAwZnP9AH6AH2APpBWH6AQkZ4fCps3b3YJETU1NaE0Hishwnwkz+gD9AH6AH2APpB+H+jZs6cqLy8P5Ts/zEpCESKq9p9W0z5frDr+pG+g8BAkTAz622R1svRMmH2LuS4KESQoSVLTB+gD7ccHNo3cG/P3w72c8WLdZTXjy6VpJZ44A7p9z4Dm+HP86QP0Ae0DFCJS/wujrq7OJUKsX79e3b59O5TGSSqln1Qi5sScPkAfoA/QB+Lxgccee0zNmjUrlO/9sCpJSoi41NCsJryfl7D4YAoTHX/yvcLMzHQnChHth4Ak2cyxpg/QB+AD8z8uUOcrL6X76yZr2ivbUK76PD6WIgRnQNMH6AP0AfpARnyAQkTqfxLs2bPHJUQcOXIktIbjIUKYl8QZfYA+QB+gD9AHMucDWB1x6tSp0H4DJFNRwkJE8/mr6puHhocmQkhRYsvs4mT6FHdZChEkJklO0wfoA+3PB8Y9vUSd2lcf93dGrhfYv+5IRkgnPQuWR86Ipg/QB+gD9AEKEan9NdHc3OwSIRCk+vLly6E1TEIpc4QSsSf29AH6AH2APhCvD7zyyitq06ZNof0OSLSihIWIjdN2pkSEgCDx2f/2VdUHahPtU9zlKES0PwKSpDPHnD5AH4APDPrN7HYlRlCEIPlHApg+QB+gD2SDD1CIiPtf1rgKYOUDhAf5Ki4Od7JfvAQI85M0ow/QB+gD9AH6QOZ9YPLkyXH9pgg7c8JCxPxeq1MmRECMGPnPmWH31bc+ChEkJElK0wfoA+3bB06V3PsrI7bN28OVENyChT5AH6AP0AeywgcoRPj+a5r0A8SAKCgocIgQECQQMyLMRDIp82QSx4BjQB+gD9AH6AOJ+EDv3r3D/EkQV10JCxFzui1PqRABMaKh6kJcnUk0M4WI9k1AkoDm+NMH6APwgQtV927MiLVjt2YF8ZQNs3BpA2eD0wfoA/SBzPsAhYhE/3ONXg57QMuVEDjfvHlz9IJx5kiE+GAZEmb0AfoAfYA+QB/IDh9499134/zmDyd7wkLEgt5rPIWIHn8cofJ6rrKCTpduKLe2WNqzokzlDy5QX/9qkGcZGR9CnpesORROL6PUQiGCJCSJaPoAfYA+cK+KERQhMk+4kfTkGNAH6AP0AacPUIiI8g9qEo+LiopcQsTx48eTqNG7KImk7CCSOA4cB/oAfYA+QB9I1AeeeOIJ7y/5FN5NWIhYNWqzQ1QY/up0hb2n79y+42tuU32zGvH6DEc5KTyY5yuHpyeIBoUIEpAkoekD9AH6AHxg5CPz76mVETsWlHAlBLdhoQ/QB+gD9IGs8wEKEb7/Mif1oLGx0SVCYEVES0tLUvV6FU6U9GA5Emb0AfoAfYA+QB/IHh9I98qIhIWIg5uPW4LCt38epfatPez128Tz3uWGK+qr+wbGJEZMeD/Ps46wb1KIIAFJEpo+QB+gD2gfmPL35erSmSthf9Wkvb5jO6uyjnjijGDnjGDiQTzoA/SB9uoDFCJS87OgrKzMJUTs378/JY2RRMoeEoljwbGgD9AH6AP0gWR8YPTo0Sn5reBVacJCxI93flSVe08FroDwahD38odsiEmI6PPYWL8qQr1PIYIEpCYgeaQv0AfoA/CBZV22hPo9k+7Krl1qVYNemEwhgrOg6QP0AfoAfSArfYBCRPi/DG7cuOESIbAa4ty5c+E3ppRKhvBgWRJm9AH6AH2APkAfyC4fmDZtWkp+L5iVJixEmBXFc40VFOY2TF7XQ/4+NZ5qE85LIYLEI8ln+gB9gD5g+sDOGQcT/l7JdMF5PVZmJfHUXmf+st+c9U4foA/QB5w+QCEi/F8KlZWVLiGisLAw/Ib+XSMJpOwikDgeHA/6AH2APkAfSNYH8vPzU/a7QVecESGiav/pmISIyR8v0Ham9EghggSkSUDymj5BH6APwAeqdp5J6fdPKiovzNtLEeIenAH9+c/6qe8eH2u/vvh5f47zPTjOJKudZDXxuHfxoBAR/i+Abdu2uYSI6urq8Bv6d43Jkh0sT8KMPkAfoA/QB+gD2ecDxcXFKfvtgIozIkQcKDgakxCxoPealHZeV04hgoQjSWf6AH2APuDlA9NfW6lutrTpr4usP549cV51+c2QjBPU3z02Vg16aUpMr75Pjrfs7fTLAY78Xz8w2LcffZ4cZ+fV5f0Iy28fGaUmfbxAze66XPV7ZoL67Cd9fev1qsO0S/YLbX/xi2BBYOg/pqmyTcdUyZrDVvtebcRyb+DfJjv8b9ir0+Pqh9nGwBcm2xiiTxgzM4953eNPIx1lUK7jT/tFLWfWE/Z1WBiHbZdffd8/NV7N7bFSTf5koer2+2EZx8/PTt6/d0WAbBhbChGOj/SkLxoaGlwiBLZlunnzZtJ1+1VA8ij7yCOOCceEPkAfoA/QB5L1gTfeeEOdOZO6CZkZESK2zNodkxBRMHmH3++eUO9TiCAB6UVA8h79gj5AH4APbB23L9TvnFRWNqvzsqwgNY8Unoi5mzWH6iybh7zs3I5x6ueLfftSWXLKrv9k2RlXPogN6yfvUK1Xrtv59MnN1jZVWlCugoQOSdKZdul65LH5wlW1cfpO1fXBoS5b0D+dDm4+7nou2wo6D1uIaLt+S5tlHdGHaCINVrSaqfejYxLuU1B/43kWFsbxtJlI3rXjt6nL5644ILx187baNGNXxjFMpD8sQ6EiGR+gEOH4KEj6oqSkxCVEHDyY2i0mkyU6WJ5kGX2APkAfoA/QB7LTB7p165b0bxO/CjIiRIx/b15MQsTpw2f97A71fjJCxJDfz1XT/7nK8zXpxXw1+HdzVBCZOfFvy+yyk17KD8w74s/zVd6H69WavkVqVoc1gXVPe22lXe/YJxd71jvmiUV2HvQhWvujHl3oyO/Xb9yf+Pwyq03YLPMN/q03Hn44mG0O8ikPjGU7ox9f5NlnPRZTXl6uln69Ra3tt1PN/6RAjXt6iep/v5t0nfhCvqNe2UbQ+dCH5lrt+/VL2yGPg34zW81+e61a2bNQre5TpOZ9uF4N+2Oebz9M3xvxyHzfvLIfOJft8tw97sSEmEgfGHDfTHX6QEOo3zupqGzvqoNZQ2ZmUojo/tBwdWJvRKjww7qh+kJMqwBiESJ0G9ev3VT9n5voGIejOyr1Y7U7v9TxLB4SL9VCBIwc+85cX/u+/cto9eOPP9p90SfJChEj35ipEFxdv3r/NX5hIyyM4xmPePOumxC8T/uqUZt9sY+3LeanQJALPkAhQn+KJn+8evWqS4TAaoimpqbkKw+ogeRRdpJHHBeOC32APkAfoA+E4QNLly4N+BWQ+KO0CxFXGq+pjj/pG1WI+Pbhkcrj/93EexpQMhkhYuabqwNqvvvoWmOr2j3nsBr5lwUuArhmT0RsqS9vdD0HGZbfbatqbrjmaufO7Tvq7JELCqS6JM1wfuvGbTt/yaJy1/Mxjy9SLRcjM0WB9dLOW1z5ZL2bR5fYdUY7ObnnrFXX6u+cq1omv+S2FW2c2hch+SQOZpvbp5R62jjgV7McJhVNP+iZb+FnG1T90UZHXn2Bdue+94Oj3JmD5/XjuI4QFNCvWMZ34AOz1LYJB9S1i62uNm623FIYv+F/cgsSpu8BQzle8vz0/gi+tWXnfPPJMjwnGU8fiPgAPjuyObVcblX9np6QNUSmFCKuX72hDqw/6vsqmLLDstsk/BNdEbF51m7HUNVXnle4h9noZ45FPguR6czxhqiYmXadLD1j9wXnJjnfUN3o2K4JW0Otm7hdrRq9JalteNIhRAQJJSuGb3Lgqi+SFSLGvDVHV2Ud+zwxLuqYmCRrWBib9YZ1PfeblY4+lm4oV3O6r1DFy8vs+/CjKZ8tirvvYdnIeihepNsHKETYb/+kT44dO+YSInbt2pV0vdEqCIPkYB0ky+gD9AH6AH2APpCdPvDqq6+qixcvRvs5EPfztAsRWH7+6X/3ifpCvnSlVAsRuh/YZ3zKKyscJHAQUT3w17PVvsXlurjv8ca1NgWSTJKGQUIE6jUJdj/iXtZpigK+BimlUiVE3L55215tIW2LRYjYOHyP+vGOezan2Y9NI/faWJo4mXn9rmMVIob9YZ46WRwRo/zqazx5WY1/ZoltF/puChEou/Lb7Y48GiMKERFCWWPCIzGJ1wdK8yv83qIZv//DhMKsIjClEIG4FbEQXCbhn6gQcbHusj0edcfPqU//x0kw7ljoFNV7Pjwy0L5odiFuQvmOKrtNnIx6c1ZgnbHgYeZJhxAB0cgvCPbZinOOPuqLbBAiTKyy7Vr6B7YSkz4JUUKnE3tqQvebbMOC9jg/j9ozHhQi9Ds/+ePGjRtdQsTp0+6t9JJvyVlDLhBH2Of6ww8/dL3ef/999dJLL6lHHnlEBfXjgw8+sMu+8sorvnn/8pe/qLffflv169dP9erVS/3jH//wzfviiy/adcK2Rx991JUXdpl2P/PMM658QbbD3u7du6vhw4erb7/9Vr311lvqr3/9q2cdTz75pKO9Z5991jMf2vvXv/5l58V5kA1mP6L1wcRGYvDaa695YmXaJMtEO3/qqacC7YePyDqkv0jfeuedd3zrefrppx114DoIMzzzwgG+CFLQy1/M+uDf0u6g85dfftnXHoyXLCv7r9tEeZkn1nNg69XXoP7JuoPsfuKJJ9Qnn3yihgwZojp37qyee+453z7qfvCYnUQ4xyXz4zJlyhTnl38IV2kVIq41tVhBNKMJEV1+PVjduJa6wFombmEKESCuyzfWWC+cm6s6GmsuO7ZUChIiFn/pnH2IlRUHV1WqzWNKLKIfKyJ0AsEuV1wECRF75x/VxaxjZdEZBSI/GilnChEVhaftvuo+62PhxANWfWGviIDB1bvqXLZGEyLmvPuDYywg3hxZX612TClVZStPKFzrBFy1kACBRvdJH5tqI/s7A3d9Xx6xLRfwDBpfPD+4OrJlB9pvrr9m2QMB6kLVJW2SdcRKDjlOXkIEVrl4rZ6gEEHSPdr7m8+j+8jst9Y43pPZcoE4CL0fHZ1VBGamhIjOvxniGJaVI93b3Qx4fpJqOnvZfk3vtCQQu2hCBIjECR/Od7S7dOB6u04IHyCf8Vo/abt9XxOQ49/PU+VFVepSwxWF7x8IKUe2V6px781z5A0SIrCKAPEbdDsgt6MF0ZYxImTcAi8BCNtN6QQ7ZTKFiE//t69a3O8HBRsaz1xSiIGAVSKY/S+3XfrmjyMse7FFlkxYtYJ+jO4w2+r/sV3Vdr+wjdP83qsVBKa2G7dswccLY+Cn8cBRBveGjWUbj9nPC+fvdWCtxyaMI+JuYMsunUyfXPBd5HMF+WBbGO2yDhL+2e4DFCL0p0Jyx9raWpcIsWHDBtdqveRa8S6dCwRRcXGxt/H/votg3ocPH7YIe6/+3LkT+X978eLFLjLz+eefV9u3b/cMCn7p0iU1b948l9gxefJkh01/+9vfXPWinExY9fLYY4+58nnZDHGgqKhISdt1XZjZOnToUJdNH3/8sc5iHb/77jvftmTskaNHj/rmg21dunRx1Dt//vzA/CY2jsJKWX2Cz48aNcohqhw5csTMGtP1Z599FmjPjBkzHPVIEcH0ra+++sqzLtyXCcS417jJe0E4YFz379+vMEZewgDquXHjhmwy8HzhwoW+9uTl5TnKdu3a1ZXXzOMoEHAxffp0qy6zr17vB/QJfZXJy5fee+89dfz4cU/fP3v2rOrTp4/Lfok7zzNPenMMsm8M8N1TURHuhMy0ChHzvlkZdSUERIodC9MbGDRMIWJZF+f2RojDAOJcprnvr7OJ9CCiGqKDTlgJgO2UJFm4vPs2/dg6ytnwfkKEWabp9BVP4lq2o89NISIoJoEukwohAp1d1nWrA4toQoQk9a9eaFXmFlGj/rrQsTUSiHvdB/OIrZJ0As7mc3kdNL7YBkom+ImOLYE60CdzRUzBkGK7PS8hAvWhjLQB5xQiopPMJma8JmZePnB0fbV822bFObYdyjbCKVNCBHCoLa+3x+X8qYuqV5IiTSxCBOInyDS/12p7TGRg7f3rjtj3Yeu2vL2ymOu8aPF+O7+fENHlt0MU+qnTjZabauALk+1yfr4hhYhCYQcIerMMts/SybRZChHdHhymIBz4pdu3bttxKDAuQWnaF3cFotYrkX+mIdjIpGNaeGEMAQCrcXTCNlq6X3nfrtK3reOI12fYz3SesI79no2IOGhsxD9nOtr6/qnxDltwHVbbrIdiRDb7AIUIx1s/4Yvdu3e7hIjy8sj/KglXHEPBXCCMTLI4qFvr1q1zkZSSzDeFCMy4Pn8+8j3jVzdEAaw40HhFI1579OjhEJIgaAStxtD14vjFF18oxAyJlnbu3OkgsVMlRGza5JxY2djYqLB6RNosz01sgvpx8uRJG9dsECJOnTrlEEd0v8IWIiQmGEev1SthCBEg/k3/3rJli2vsskWIgMAGYTEoYRtMLYDo8eEx+4hvjkn2jcno0cH/twW977yepU2IwEy9z/4n+pZMw/4xLabtc7w6k+i9VAoRILIWfb7RYdqGYXtsojiIqD5/IhJgrHq3exUAghsjD2bR41U874hdr5cQAfK9rfWWbQviD3jFl/Ai33Avm4SIK+da1NCH5tn9DRIipr3q3Jt544gI/rKvW8ZGBLDbbXfUkAfvBpyWeXAelhAhhaY7t+4oiCFmW+gXxlanhuMX7Tx+QgRWacz45yo7H+qkEEFS3fQtXifmEws+KdBvx6w4Ygb9ACM4cjYQT1KIaKy9pIa/NsPz9d3jY23S1ST8EbzXr5yM9YDZ7rLPKCcTMEKMCsyml/liPTft8loxsHr0FtmkIwi2F0mOtid9vMBRBgLAmrFbFQhzmWZ+vcyy20uI6PjTfkrWj75idUYsfZNCxIwvl6qrTS1Ws7fabqvOvx5s14FthPR2V/h+AfkvkxQiEDBdJ6xYKNt0TO374Yi1ekHfb75wVXX65QCFoOIIMn3qsHOyRuW+09Z9TdhLIULXoY+j/nV31YTEQIo9ZvwJiBtf3jdQIV6ZTiVrDtt9jQW3ePNg6y6ZFvZd62gP9sg0/culjufxtsf8FB9yxQcoRMh3fmLnIKgRlNp8XbniXLmWWO3RS+UCWSSFiJaWFrVt2zbrtWPHDtXc3OzqJLZykf0KEiIqKyOTBpHv0KFDaubMmWr58uUuAnfZsmV2vSbZLmeAv/766w4h4datW5a4IG3yO8fqDPiETiBd0X+sroBNmBEuE7bb0HWlQojA6gEvQtxrVr22w8QGRLseszNnnL+P0JeCggKrD+ijzqePdXWR3xcYH31fHqNtLRXPigjYM3XqVBtT3acwhAjgUFhYaM32NzHFqhRzOyOZBzjIPpvnAwcOdNkM27Fyw0wg+k3hA9uRmXXCJpmwgsPMgy3M0I455vL9oDHEMWhFBHxfvlevX79urQpC3RBP8N6XSbct6+d59pHfHJPsGRNsdxbmlo9pESLwT2Sfx8ZGXQ3x5S8HqIYq5xJ9+YGRqvNUCxHjnl7iMH1tv502SRwkROzJiywxhLAw/+MCu1w0EtEUIob8fq5CnAGZzNUb0erMBiECWzzoVDw3IrwECRHbJuzXRazj6MfchD/6DsHi0JpK+zXx+WWeeIchRMDe61ciiv2xTTWebcEubHMlE/wJ900hQmJz1tjGiUJEYqRztPcEn7dPXKuK3P8IyfdoOs+DggtnkoySQkQQHsUrymzS1ST8g8rJZ6YQga1tzIDVOj+2AcofskFhFUGs+Jh2Ydul75+eYL1Ayu9YtM+x9Q62fZJ1+5HkcmUB8ugyIP6xpZFOGiMvIQLPZFrYZ41dj67P7yiFiNldlztWZ2DFgC4HMUinYzurlYmHFiI+/1k/Bw4QZ3QdUzsu1lVYR7lNkikWmMGqTSHi0JYKa+unWV3yVfc/DLfa8MMY7UPg0enC6Sa1cfpOfaluXm9TEAq0nak4Yjwl1oe2HHe0N/Qf02x7cIJ+pcIO1kmBItt8gEKE462f0AWIb1OE2Ls3eKVdQg35FMoFkkgKEZhBL20GeQtCUqaysjJHHkluyhURiFcgE4h+WTdIU8yQ1wlksH7uR7w+/vjjSoobKDtmzBi7nC7vd1yxYoVuziJle/fu7SiL+BAlJZE4WW1tbQrkEupLhRAxbNgw2x55snnzZoddsj9+2Og82HoHqyp0glDjF/cCY6ITiHldRzzHeIUItIM4DrKNMIQISc5jdQ22X5Np9uzZjjalEGH6prQt6ByxZ7zSiBEjHG151YFto2SCf3nlw71oY67LBQkRgwcPls1Z21bpcjginoR8L+NzUz7nefYQ3hyL7B2LKZPDixWRciECMRImfbQgqgiBLZnMf6gdnyYpvEi1ELFtgpNInvD8Upt0DhIiZr+z1tVrxJ1Y/s02hdUQQSSoKUQgDoJMO2ccDCzvVXc2CBHbJ5fa3cDMz6n/uBv8O0iIOCACzGKlQ//7kyNPwxAiRj7qnAmLWBVemOMeBCOZ8j5ab+U1hYiiaWWO1UTrBu6y66QQkdyY+40N77dPXLFFWrYkfL9mG7kEezIpRGg8QKbLme9yzDD7H+S4zht0NIl3WY95DhHC3BbJjyTfOnePXbyl+bpCHAZtB1YkIIYCXl1/N9S6bwoRpQXOrTdAsOvysRwlOQ4BY+grEUK8ojgSNFlu2wTBAqsQZNJCBASgr341yH5hayRthznrf17PiNARjxAhVzvounH0wxjPYJ8U6qXtUiyR9ZnnEEeOF5/0fOktpMwy8hrxMXTCDNWCqUXWFk1LBqxz+eiYt+fYuMk6eE4h4V7zAQoR+lMhsSNIZGwlZAoR9fWR7QkTqzn2UrlAGAUJEdp+7CmvE7Y10vdxlOSlFCJMAcMr1gAI23PnztkvHcDaj3jFWMrktVWUtE2eQ1SRKzwwg14+1+effvqpbEJ9/fXXVr5UCBEQynSCwKOT16x6bZ8fNvo5johpIBPECflcn2dCiIBd2IpL24Bj2EKErlvG6oDfQsjSz5IVIszVLHL8osUFgQ3pFiLy8/Ntl4B/eW3/hfeTfj9iKy+NFY/ZS3xzbLJrbF544QV14UI4CwdSLkTkDy6ISYRA/IhMpTCFiI3D91jxB7AN0vxPCtSBZcfVzZZIIGRssyPJyyAhAvkgOnj9A91y6YbCioCJL9wNiizrxLkUIi7VOfeJbG2+EVXIMOvDtSlEXD3forBFkvmqO3zB7mPYMSJGPbpQIWizTrWl5yxhIUiIOFFYq7Nb2xx59S2ee2EIERBQZPqhf2SVjGnLrLecgpSOBWIKERAs5CoarLiA4IH6KES0T8Lc9CVeh+MHE59fKt++GTs/U96QtYSlFCKuXWq1ZqGDKDdf2BJIk2sm4X9iT43avbzU83XlYmRrHXNFhK4Px47/973CVkqYyQ8C2Exy5r8sJ89Nu8w69HXNwTrV9cG7ooEs70eSY6UBBHWZ6ivPqw1Ti6ztj2C7rMcUImQ5xELAzHuZP9q5FCLyh26wyp6vuRtrAlswYaXAZz/53t6yCasHIChMNAJzayFCt4cyM75aphBA+vDWCnX68FlH3A7YjQDNOn88QsTKEZvscro8jn4Y6zzrJ0diXGjcsOrki5/396xPl9PHQS/5zwBaNrggah3A8mZr5LegtsHriHgjul0e4/Np4pVbeFGI8PoEiP0eZvebIsTWrVtjryCEnLlAEsUiRKxfv95GA8GcZb/8hIjnnnvOIVJgq6ennnrKUVbWI8+9yHZsCSUTxBFJLMvyXucdO3aUxRW2y/HKh6Cj2M5IvxCPAvnCFiLeeOMNhz0QC5qaIttO+82q98LG7Ic5hRSDgQAAIABJREFU+/3NN9/07Gs6hQgIgzJpXGF7qoSI7t27yyYdgZiTFSIQb0EnbPf17rvv6kvrGG1Lq3QLET179nTYhy2ysILC9B1eZxexzfHIvfFYtGiR472W6EVKhYhNM3bFJEJg3+bbbZEtdxLtTKLlwhQigmyACDHttZU2SQ9SMJoQgTyzOqxR5ysj2zTINkBiFE46oAY+MMtRrxQiZH59jngI8ZKSphCh6zKPzQ0RsSVsIQIBskHAgyTRCW0ECREniyP7YSI4d7z9NvOHIUTMftsQF3oW+to15RWnaKFXOngJEYibAYFIp4OrK6164xUiJv5tmarZW+/5MgOFm/jwOhyymzhmN47ZsD1TrLO5M0HOSSECJHksNpiEv1csBl2PJJ6DhAidH8eefx5lkfxS3EdgZ8QqkPnMc9Ou00fOKmwPhBdWMuhUd/ycwqoAs7y01ZzRj214ZB26LhzPHG9wrK4IEiKQf9x781xtm7bIaylErB23zSq7ZkyExMIWVuPfz7NNQvwHlEcMA5mkEIHAzE317j23ZX6cyy2k0iFE9PjTCNMEtUpsHSVx8TpPVohAncAGQpNM8D+5RRfic8iVJF628F5uke0cL//xohAhPw3iP9++fbtLiDhxwrkCPv5a4yuRCyRSNCEC29zI/eOxHY3sl58QgTz79kXiCwI51LN06VIFEl7WYZ6bZPvnn3/uiKUQT3BqXXf//v0dg+e1QkPn9TqaQgQC+qIOr5fcPspvdvycOXNse7CvONqUwoBfORMbuSWRthvxBnTC7Fx93zzK9kDMm89juY51ayYIg4iBoBNWJultr1IlRAAbmebOnWv3UQoR+KzwGkfcwwxnLxzkaotVq1ZZedBHnebPn+9ZTteVjBABgcXLXlNskzYAa/k+hp0Yg0mTJimIhtouHnOP+OaYZdeYmavq9GdCvMeUCRHFy0tjCk79/ZPjff8Jj7czieZPhxCBVQIj/3J3drokGGMRInR+zIwHsewlMhz+ocpBZHvlkfiAiJn0ovdqCt2eeTSFCGxzdPvmbddLkv2pECJg1/4lkT2fsToEAoVMRdMjW08dWVdtP7rW2OrAyexjLNdhCBGT/x7ZsxLGFQwt9rVrzrvOZbpYJQM7vYQI3M/vFiGSUDfKxytETP/nKhsz82TTyL2+tsaCH/NkN8HO8YltfLJhe6bvnxofF/GcTkIsU0IEYjaA5MZrTrcVnvggILRMQYIHMDOFCJkf8SJkmtnZvb9/kBCB+hGvYtH3P6jyHVXq9i3npAxMNtBbPXkJEXJFxaWGK+rrByJBpqONtxQi9LZOEBV0qi2vVzL4tBY65vZwrmDVQgQCUGNrKp3On7qosNICk01MIj/dQsSmmbu0WfYReMHmaDjp5xCZPF9xrETBKheMI3wTQcWx7Zb0IYhPuj0e/QlsYnNvYEMhwv44ivvk/PnzLhECqyMQoDWdKRcIIilEINjxW2+9Zb0ww3vcuHGqvNy5zWE8wapBcJaWRrYN1thjBSbuQxzwil9gku3mdlogT+PFduLEibp564gYFvHUYQoRjsoCLrwEBcxEb2hosEtpgvyLL76w7+HEa1a9iQ0IaYzZ22+/ba3yAKkuV7jqYNVefU23EPHKK6+o1tZWu48IoA27UiVEoG4pOGBlj8ZB3rcN8jgx/R3lETBdJtiP+7NmzbJvQwAKWnGQjBBhNxLlRAoRsA/vaXw2mgmrVTZt2qS+/PJLGx+NE4/ZRXJzPHJjPEwR3nzPxXKdEiGibEO56viTvlFXQ3T//TDVWOs90z8W48PKE6YQUV/eqLAVEF7XmyPBiM+faLJm7ZskXzxChC477A/zFGbFg1SXadHnG22C2BQirl1sVSCQZUK8Cawk0PVGO5pCBMj/aGVSJUQMfzhPtTRFfmyXLq+QXVNSiNgxNbInJUibbIgRAftl2jXzkC+WEB5kmvfBOiuvnxCBMZGrQC5UXVIYa51qy875tqXHk0JEbGS0xovH9ofXpBeW6bdURo61R+uzmrDMlBAhg1Rj5ZwX0YxA0zLpbYn8yM0gIQJb+4DQ1ulCbZO1HZSsy0uIwDZKEA30S6+kwPWc7iscWzJiqybUZwoR1QdqFQIdYxa9TohFINsOOpdCxLZ5e+xyqFcnXXfzhav2TP1FfZ0r+rQQYcaOgACh28d2TTKlc2umvk+Odwk82pZ1E7fbNmpb03ns9uAwBWx1kluVpdMOtnVvEPu5No4UIvQ7P/7jgQMHXEKEFyEef83xlcgF0kgKEdF6t2TJEtfe8kErItB/CA1YBeFH/FZVVVkEqcTKJNtNu7A9VLyzuLGCQSYE55VtRjsPU4jo1KmTNMXuP4hr9E2nvLw8l43RsNFlccT74Pnnn3fVofuabiEC7UpBCIG0IbakUoiQ211BpNF99/NHiR/OvYQIKThgdY6Ot9ChQwdH8S5dutjt6Xb1MRNCBNp+6aWX1O7dux1ilTQaq1aCfEbbz2NuEOIcp8yM08iRI+XbKqHz0IWI47uq1Rc/6xdVhOj62yHqbMW5hIwOu1CYQgT26dek5IZhkUCUsHlFD/f2O35CBGJMQGzQr+F/yrPr1fXPfc85Ux4z9fUzKUQgVoAO6nx88ykHfIhpoctEOyYiRCzt7Ay0DPLcq53GmsgsypN7ztp5gtpc1Xu73Rdz628pRKzu7dwbevwzS+z6pS1YOVC9u85+TXx+mWe+MFZEoF3E1tAJKxakLfIcsUB0ArGGOBl4HiREYGslrFjRSeITixCB+iFSeb2SFXJk33je/gj8e2nMzx4OJ1iTfp/Gc9y17EBGCdRohFemhIiJHy1wwLh9QYkV50DaK8UKZJ7wQV4glkFCBOrF7H6ZFvZd66jPT4i4fC4iYIDclzbuW3vYrhLxLfDMFCKGvTrduo9tlWQCBrIuv3OHEJG31y4DkcBMwEzX4ydEIN6GTpit+O0jo+wyJoZSiBj1ZmSGHcpD0NBt4dh65YauViUSI+LI9kq7PCa/YPWHTm03bqlej2YmJgNW78itmmoO1cUd50PixHOKCbnmAxQi9CdRfEfMuDZjQ+A6rACS8ViTCyRQrELEoEGDPEnVaEKExuDZZ59VY8eOVXL7Go0lgudiRr/OGwvZLme363JBx+HDh+vmrKPXaoOg8qYQgeDEsMHrBXJaJ68VESijU21trd1vtC+DCmP2ujmrPhZsUPfq1asVAnQH9SkTQgRskj6AbaRSJUQAO4gdOq1Zs8bGQwoR2EoLAb69Xh999JFdBliiTrlCBzhLjGXfsMpAPpPnyQgRW7Zs8fQ7rH6RyVwRIdvHqg48l0KNLguf1NtmyTI8zwypTdxzD3ds6SZXf+n3VjzHUIWImrIz6qv7BkYVITo/MFhhNme2pFQJEYN/O8dBNl86c0UN/PVsB+HsJ0Qs/nKTA54Fn25wlNNkXsvFyKqAyh21dh4pROxbHBEoRj+2UN24GlmpASJiwnNL7XK6Xq9jkCjglR/3QObLtLpPkastiC4y7Zl/1M4T2Ob9ziDMso6dMyJbM6F+ScRvm3DArl/avXtOhPgBfoN+4xwrnTcsIUIGlobtiAWh29DHwb+boxBcXCcpWAQJESgvV4Lo8jhidYSun0cKAfSBxH0AnzOZSnJrm2wkn6QQgVn1DdWNvq+Dm49bxLNJVsstkMw+SnJfxojASoPjuyN72GJ8EJS4ZM1htWflQVf8gqtNLarzr4O3M4pmV8ef9lMX6yJiOma4d/pFZMsfaauMEYFVCDoh+DZIdpDySwasUwgMrdP6SXdn7fsJEWi/vioiiqH9zr8Z4iDzTfxw7SdEoKxeCaFtGPTiZLs+PyECqzNkwtZOWG2CGAjXr0a+x5Bn2aBIgGcIFjJheycIbdi6CHYmI0SYgbWnfbHECrjdfD6yCqG0oNzumxdOYd4DHpX7TqvWK5Hfbug7roe+Mi1tdoTZJ9ZFASRRH6AQIT/5Yj+vqKhwCREIlJyJlAsEkhQiQJzs2rXLeoFAlwnEqVd/YhUiZNkPP/zQES8A7SD4tM7jRbZjNYYZ46Nbt252GV3W72iS3Yg74ZfX674pRPjhgbIyfoApRCDmhiSokHfUqFH2C/EGZDJn1ZvYlJSUWOMlxxHlITJ49UPey4QQgfaBvdw+au1a50rSzp07R7XdxMErVga2gpIJKxl0/6UQEQtWupy5fRZsl+Mn43NAYHvmmWfsNnUdOCYjRHj1FXVCJJEpSIjQtkAYQuBwfG7KhIC7Og+PuUeEc8wyP2bJrsIMTYjA6oYuvxkSVYT46v6BCoJFNqVUCREg+LCiQSZcS+LPT4gY+egCx9YMZ49cUNjOR5Zd3MkpVuyaHdneRwoRcqUEyq/tF5kNCNtO7WuIabuiQFHgPh8y7/6ZCisydLpUd1Vh2x/dD2zvVLbSGVhtpQjcHK3NKS8vV3KPbN2OFCLQlowTceNam8r7cL1tA57PfX+dA++qnXWO59peHMMSIia9lO9YtQChSopCQx+aa63O0H3CEfEftC3RhAiIGMDbTBQifHzVz4d53/Y57Xs83vUhfI5kKvV/dmJWk5ZSiIiG0Zljd/fFj0b4S7JLkvtSiEAe7MNfmOfcitDLBpDtI/4Z2T5I1i/PY7FrXk/nP9Zy5r60VQoRCJItt0HyshGBvnXcBz8hArZidYT8p7dkzaGo/uEnRKC+so2ROEyYtS/x8BMiIAId2nLcqxvWPfldrWNSoF6Ug2hhpuXDNlrtJipEQKA5XxPZAqJq/2m7H3O/cca5GN3BuQpD9jfM8wPrncQX+gwfkKtHwmyPdVEkyGYfoBBhfurFdo3ZwuaKiJqamtgKh5wrF8ggSWBjNre2GTOi5TZBCKist6DReXD0EyKwggLbU+D19ddf2/XKsiZRowlWk2TGeIJk/eCDDxztYcXA008/7Vm3bAfniAkhk9eWO8gH4hjkvn717t3bqj8sIWLgwIHSjKjn5qx6ExuNGWwvKiqy68NKgGhxMDIlRMDWdevW2bbK32e4GZYQgTGWSYo6iQoR8MV4ElbioL/mK51CBFYj6fcijogpYtqD95EMZi0/C8y8vHaPJzEhJqYPLF68OJ6PClfeUISIxtom9c0fhkcVIb785QBVte+0y4hM30ilEIFZ9ZfPRshgxHUY8uBcm9jzEyJA9BVOOuCABgT68S2nFOIhnKtocszyx5Y92FpIE4RBQgS21pHBi9GIKZDoeuQxmigg88pzc2sktIeA1tgGSRITuG/GrYilTbmSQQNmChHjn12q7twSWxXd+VEhdkJF4Wl1riJCVKD8zZZbgYG8wxIigFHhROcYYxwbjl+0xkeSRLDrxPbIiheUjSZEIA/ihpiJQgSFCPn+5Hly/mC+v9Jxjdny2UwuwbZMChEamxlfLVOY7S4DKGN8bra2qaLF+5SObaDz+x1jESIQA+HC6SZ7+DHD/esHBlnj5CdEoD2Q5Ztm7FLnTjY6hASQ7wVTi6xgxtquICECeUzxZcpniwL9RH7HYNWCbgfHqR0jPy5XDN/keOYnRKAcJptsmV3siMmAFRqTP1moSjdEAoJq8Um3ibgd5kpZvWoiUSECqw90Agkw5O9T7X4gJodsD5NpPvtJX/u5tivsoxYisEUUtt/Cyib4TtjtsD4KELngAxQi9CdU7MezZ8+6RAhsgyO3Z4m9tuRzmsRENl77CRGwdcyYMQ4Qhg4d6iIw/YQIbHejk7kqQOOAmeQy6W1wgsh2bJ8jk7k1jq7bPEJEkcIKZq6beXD9zTffyOpVx44drXxhCRFyxryjIZ8LEOZyVn0QNghGLEn9DRs2ePZR9zuTQgQElCtXIltwyu5LwUDbah6DcEDexx9/XOHzQKfGxkaHkJaIEGGuZtF1Bx2PHDniOQbpFCLgPzL5rZTYunWrnQ34mJjzmmQ7fSB2H+jXr5/9fkrkJGkhAsvbv/vrmKgiRKdf9FdBPzgTMT6sMqkUIkDyrekbUe9h85ax+2zBIEiIQFkEe759MxKI0q/PIOwloRgoRGDLJMQQEPWCfB/3tHfsBF1vLKKAzmseD+Q7l8N59QOCzYTnndtExdImVg7IeAuo2xQiYE/eR+sVgnYHpbbWWwpxLUz75XWYQgRiMOyadSjIJOtZZdEZNfSheQ67YhEiYDfEK5koRCRHPEtf4DmxvHI+EutFvs9SeX76yFkSl/8dH9HY9XdDFbYX6vrg0KzF7qtfDbJs/OaPI3I+VsDnP+un+j0zIa6Z/lgZ0eNPIywMYtlaKheIVtNG9A++aN7ndXzvZ+J1b+AV9H8htm9577334noNGzYslV+9WVH3nj17XELE4cORrWXTbWQukDZBQsRjjz2msOpAJ5yD4JX98hMizNmgAwYMcJSDMIDtmHRCPXp1QxDJjJUadXV1uphFvGPbJWmT37mMEwHCftKkSY5yr776qjp1KvJ/IWaII9g26gtDiED9UijYuXOnZQPskC9TbMF7V/cpCBvkkWQyMH3nnXfssroOfcykEAEbRowYYY+jPElGiIBfYesvKYShbnMFTCJChLmaBduFyXHT5wiKLdObb77pGoN0ChHAWm69dO3aNUdMFjxHEGuJybFjx1w2a7/hMXYymli1X6zwvk8mJSVEtFxuVf2fmRBVhEDw6mNFVcnYGbUsVmVg/+eCKTsUAjfuWnpAgayJJaVaiBj4wCzVVBtRxLFV0bA/3t1mKZoQAaJzxhur1cFVldYMfsyY1wkz/LGFkFwJoYnRaEIE8m0dt09XZR2rd/lvR4T8sYgCun2v47wP11srHqQAgoYhImyfXKqwlZBZLtY2zaDYXkIE6h7114XWNk3NDdccfW+9fMNaaYIYGqYN5nWYQoSue8EnBQr4y1gWMPD8iSa15vsiK2i0zquPsQoRY59a7NgLnEIEyXPtQzwm7wuZCFi9d9VBEplxChEkLu8N4pLjyHGkD9w7PkAhwvGvSNSL5uZmlwiBbVQuX47EKIpaScgZcoGEChIiYL8k7wHPhAkTHASlnxDx8ssvuwKEQ3jAChVsIXT1amRHBNQrVyhEI9vNeA8IHozZ6tHwxn742GJKJogru3fvVpi53tYWiT+FPP3797frDEOImD59umzaEhK9bMY2VJjBrxPENJ0vGjYdOnRwbF8FsUOXNY+ZFiLQz/LyyGpQ3d9EhIgzZ84oBFmWZLquz9zeCjjIfPBF+IXfa9q0aRaGcjULPle8tipD3QiELtO8efNcY5BuIQKYSv/G+3bfvn0KAbwReN1cNQZfNf2F1+2XVOfYJzb21687Y97Jz4Vo5wkLEbfbbquRb8yMKkJ8/tN+6sg2ZwyAaEbF+3zl8E2q40++97RlWsfFSpL3XnUnI0Skm8jDtk7TXlupxj652JOcTrc9ibSHVQDjn1mipv5jhRry+8g2VYnUlUyZEQ/Pt7DEMZl6wiyLAOeTXsy3sNFiVZj1s67kiWdiSAylD5grjry+Y8K+t3r0FgoRFCLoA/QB+gB9IKd9gEJEfL8OsP2PGRtCkuzx1RZO7lwgbyRGXvvCY0UAiH6dQMDqlQvon58QgWcvvviiOnQo+sr2hoYG9cILL9jEZzSyHXWbe/Xn5+fb5YNwf/311x0rMXS/5BGrFhYsWOCoLwwhAmS5TiDNg+xcunSpzmod9az6WLDBlkwyffbZZ55tZVqIQP/NuB+wOxEhQvZXn8M3Z8+ebcUXMbGWQoTO73fEWCDwtfT1aFuCyRUZELsgukgb0i1EoG348IULF/y6ad9HwHrTXmk7zxMjpYlb+8MNK4sSTQkLEatGbfYk/j9F4MF/vyAOyICHiRoZVA6rHnR7fkfMHg1KuSRESAKM5yRE6QP0AfpAZn1ArpAK+p4J89m0zxfnNPnEGc33zoxmjiXHkj5AH0jUByhExP7LAARhQUGBS4iQxG/stYWXMxeIp2hCBPowePBgByizZs2ySVVJzmI7JrPPEDIwoxzBn82YAIjZgJnXMgYCysdCtj/33HOqqSkSewrigY7nYNpgXsMm7JOPbZik/SCnYSe29jHLJCtEQAyQae7cua42ZJtmfj2rPhZs3njjDXX7dmTragQFl3Xr82wQImALRCSZkhEiIJRh5Q3GF6KT7qt5jFeIgA/L5BeAXbdj5jcDcGdCiIBtEAeBN4RbiQHeP9XV1QpbqGHlkO4Hj+2PPOeYhzfmWAGYaEpIiECgR8R88CP+9f1OP+9vxY9ADIlEX5M+WqDabtzy7d+a0Vui2jHjK6fiblZGISKzRB6JVOJPH6AP5KoPbJuw3/xKSfn1sFenU4jgTGj6AH2APkAfyGkfoBAR+88FEMrmaghsx5LpRELHTei89tprVtwCuaoikzgh5gTirWArKc4Cd49XJseGbad2PCA4vP322wrCFeLBEO/U4k182x++iBuTaEpIiDi2szoq+a/FiDCO+3844tu/vJ6rotoy8p8zfcvjAYUIkqC5SoLSbvoufSCzPrBhaHHg90sqHvZ/dmJOk0+Jzp5lOc68pg/QB+gD944PUIiI/RcC9sE3hQgZCDn2msLNSeKp/RFPHHOOOX2APkAfoA/AB7p3757wj4qEhAgEhQ5DYIi1jrVjt/p2cPLHC6LaMuC5ib7l8YBCRGaJPBKpxJ8+QB/IVR9Y/d2OwO+XVDzs9cgoChGcCU0foA/QB+gDOe0DFCJi+4WA7X1MEQLX165di62CFOYiGUUyij5AH6AP0AfoA+3TB8wt/eL5uZGQEFG0eH9U8j9WkSGWfMsGFfj2ad43K6PaMvbtOb7l8YBCBEnQXCVBaTd9lz6QWR9Y1mVL4PdLKh52/e2QnCafOKP53pnRzLHkWNIH6AOJ+gCFiNh+IZSVlbmEiH379sVWOMW5SD61T/KJ485xpw/QB+gD9IEOHTok/CsjISHiwPqjUcn/WASGWPMgMLZfiiVGxJxuK/yKW/cpRGSWyCORSvzpA/SBXPWBBZ/4C+WBXzxJPPz8p/0oRHAmNH2APkAfoA/ktA9QiIj+QwDBVr1WQ5w7dy564TTkIBFFIoo+QB+gD9AH6APt0wcQeyjRlJAQUV95Pq1CxI6F/rM+zlacU5/9b99Ae47vqg7Eh0IESdBcJUFpN32XPpBZH5j3/rrA75dUPEx09inLceYyfYA+QB+gD2SLD1CIiP4LoaqqyiVEFBYWRi+Yphwkn9on+cRx57jTB+gD9AH6wNNPP53wr42EhAi0hlUKXX83NFAAiHXFQ1C+Hn8coS6fuxLYwc0zd6mv7h/osqXTz/urVSP9V1PoSilEZJbII5FK/OkD9IFc9QEKEST1soXUox30RfoAfSCXfIBChP5P1P+4bds2lxABcSJbEokoElH0AfoAfYA+QB9ovz6Q6O+RhIWIRBtMVbmW5uvqxJ4atXfVQVW8okxVFJ9UVy7GFsSLQgRJ0FwlQWk3fZc+kFkfoBBB4i+XiD/a6u2vn/2kr+r/3EQ1teNiNeWzRar3X8fk9JY3HGfvcSYu2YULhYjg/4obGhpcIgS2abp582ZwwTQ+JfnUfsknjj3Hnj5AH6AP0AcS/clxzwgRiQKAchQiMkvkkUgl/vQB+kCu+gCFCCex9cXP+6tBL02xX989NtaX0P3yvoF2PpT59pFRVl6UkXUEnfd9crxv/V8/MMhRz6f/29c3LwjKgS9MduTX7Q54bpL6+oHBgWW7/X6Yo+xnP/nekT8MXPxI1CC8uj803GGHWUenXw5w2B2tn2Z5XHf8aT81/LUZalaXfDW3x0o1usNsBezNvJ/+Tx9HWxrfqMcXJ7vqMutO5hrt1x6td/yM3PfDkcA2/TCHDwFz9DXIpkEvRnytx59G+uaFQNLvmQlq5tfLLIGk55/vvke86o7mgyiD94CJt9dYedXPe8FjSnzix4dChONjx3WBgNRmfIiDBw+68mXyBkkoklD0AfoAfYA+QB9ovz6Q6G8QChHtRIgY9ehCNfH5ZdZr7JOLVbaQfiP+PN+2a/yzS7PGLo3P8D/l2fZNeD677MvWMdXY6eOQB+eqmf9arVb0KFQLPt2gRjwyP/RxznY/0lgkcsyVcU6kb/dCGQoRTvIJxOm5k432bxKsVoTg4EXSFUzZYefDyeRPFlr5jhSecNwPuqg5VOdZN9pbP9lZ/7j35vnmRf6267eCmlKtV26oA+uPWsSw2Z/lwzY6ymLrSpknDFxkffI8Gl6XGppV6YZyi8yW5XA+5OWpDrunfr7YYbeZX15DbFk9eou60uhefXqj5abalrfXIeBAsEgk3bl9J2abpH2xnHf+zRBP+0vWHApsMxrmbTduqeoDtWrCB3me9fx450cbik0zd7nydPntEGvMUI+Zrl5sUesnbbdEBdnHaD6IvCgnE94/n/+sn6t9WS/PnZ9xxCM8PChEyHej8/zatWsuEQKixMWLF50ZM3xF8qn9kk8ce449fYA+QB+gDyT6M4RCRJJCxJDfz1XT/7nK8QJxGI1gm/RSvqPMlFdWRC0Trc6g5wdXVdo+Un+00W5r9OOL1IH846p6d51a9PlG+35QXWE+2zGl1Larpel6KO0P+NUshXpP729Qm0buTarODcP22PbdbruTVF1h4oa6/MY07HaSqQ/iw7WLrTaGOFk3cFfCOKK+UyX1au/8o2rYH/PselLhR8n0O8yyuTDO0fob5nsyWlvpfk4hwk1KzfhqmeM9v3TgehfRibhOIPZ1koJCNJJXl8FRlpMEIWZ+g4CXad/awy47ZJloQoSuCyTy3G9WOuqKhQROFhdpqzyPB691E7c77E5UiPjqV4PUsZ3VGhLfY0P1BdXr0dFWm9koRKw04ogd331SLRtU4CsgaNzjwXx3fqkDc9QRJEQMfWWaaqp3+q4XwGWbjimsaNE2RfPBiR8tUD/+GBFAsH1p0GoMXS+P7s84YhIOJhQivN7Zd+8dO3bMJUTs3LnTv0CGnpCEIglFH6AP0AfoA/SB9usDif78oBCRpBAx883VLuztphYwAAAgAElEQVTLN5y0CVIvUmzoQ/PUrRu3HeWaG64FlvGqJ557fmTmrtmHbDtaLt1Qg34zO6V2mDangkBe2NE5M3XaaysT7hOFiMS3DJr9zlolOA/bz9b225nQeIx4eL66fTPyvtk4fI9dTyr8yPTVTF37vXczZU8i7Yb5nkyk/VSWoRDhJqQgApytOGe/55vOXlbmVkXLBhfYz3Ey7t3IagVJ8l6/encVAlYieL2wqsKLFBz7zlxH/bjA7PKgrYekEHHhdJPdXvmOKnVLfPZYdV2/5VgZEY0Eho3J4uLVT9wLwqu+8rwLh43Td9qYJSpEFC8vc9SLMQbhXpi3V5094Wzz9OGzCitC4ANeY4gx1qn5wlVXnmgCkh8usdwvWXNYN63QNuyMpZwf5mUbj6lrl5ziOxowhasgIaK2PLJNFFaDVO47rdaM2WqtMDHFta1zim17g3yw96NjVOuV63Zfb9+6rUa+MdMuG0ufmcf9WUdMksOEQoT9lnSdbNq0ySVEnD592pUv0zdIPrVf8oljz7GnD9AH6AP0gUR/h1CISIEQAZFh2B/m2SSpSYKt6uVcGo/By5QQsWXsPtt3Lp25ovrfnzjxbPYzlutUEMizOqyx+4R/9sc/s8R3LKLZSCEicX/AKhud7ty6ow7/UKXWD96tpv4jsdU/g383R11vjgToW9V7uz2uqfCjaL6Rrue5IERgxUPr5Rv2C59xEp8w35Oy3mw4pxDhTUQh4K9MMzvn26Rnx//7Xl1quGI/BtEqCT1J8oLUls9iPd+7ynsf7fm9V/vWJ4UIbCsk28IKjoKpRbbNOFk7bpudJ4gElvUkg4usR55Hw2vYq9NV45lLtu1Xm1rsGAaJCBEj35xl14UTCDVy+y0ILhAkZFrc7wcbK2k7zqVwgb6Yz1N5fWJPjW1maUF5zG0HYQ7BxRxntCP74SdEYPWITKYfIvZEfdUFOwsEM12vnw8iPokUN1B40ff+46Hr49H7s424hIcLhQj7rew4OXPmjEuE2LBhg7pz544jXzZckIQiCUUfoA/QB+gD9IH26wOJ/hahEJECIQKDIUlSkyyr2hkhaPXAZUqIGPrQXFUwtFjtyTuiUr09lIkDrlNFIOd33ar2LzmmFn62wUGIetkQdI9CROJCxLXGyKzQaKuEgsZAPkOsiZKF5Wrt9zsdq3dS5Uey7Uyd54oQoT/LcPRa9RLWezJT4+DXLoUIf1Lq9JGztlucOdZgE6Zzuq+w7+MExLYk94JIXpnP7xzbBt283ma3cWLvKfv8ZOkZR1uyjiAhAvk6/3qwutUWWZWFrXF0eT8SWD+Xx0RxkXXI81jwQiwHmRBUGXUkIkTsXh7ZUhEz670CYmNlAVZJ6AQiXNosz8MUIhDUuaK4RkFswSqWM8cbFOzFigDZ5roJhepk2Rl1/VpE3G653Grdw/3vn57gyC/L4jwWzE8djvzWw2oEWYefEGEKGBCRZDmcQ0wDtvqlA1j7+eCuZQf0MFhHr62izDZ47f+5RmzCwyZsIWLo0KEOX8/Vi927d7uEiKNHj2Zld0g+tV/yiWPPsacP0AfoA/SBRH+cUIhIkRCB2eBexNXIRxc49gbWA5cpIcLLxnTey3YCmUJEgkLE/TO1a1vHgiHFnu+HsHwt2/0omX7eK0JEMhhkc1kKEf6kFAL1yoTtkqwZ3WK7oGO7ql1EaywkbxAZOK/nKrtZBPYd8Nwk+xonfZ4c52oT9UUTIpBHriyQAY39SGAvOxPFxasu3IsFL8QdkGl+r7srQ+IVIrDaQW7xc6DgqCeWsAvbCcn07V/uxoow+xGWEGEGYpZtY2zzvl1l24rtnoLSkL9PtfOa9saKuRRsms9fddTnJ0QgeDa2Y9IJWz3J1SZetuh7Xj44t8dKXZV1hDiCFRK6DI/+n1/EJvXYUIhwvD2ti0uXLrlECASpvnIlsorQXSpzd0hCkYSiD9AH6AP0AfpA+/WBRH+BUIgIUYjAfvh6Fjj+yRz1V3fQahCyOl0516JPPbdmQrwG5Edw6ZstberG1ZuqtvScKpx0QA367RxPYhdtlq08oS6ealZtrbdUbdk5hf3Z/chMzFyuO3TeelXtPONZ5w/9dyqs4rh6odUiahqOXVS75xx2BAuWRCGCXh9cXanOn2hSCPDcXH9Noe65769z1R8vgTzx+WW2vbB7+J/yrMDFwPLGtTYLlxn/XOXIM+5p59ZMI/4837If9oGcQLmG4xfVrpmH1IhH5jtsDBIilnXd6mhn54yDdtmBv55tBWWuO3xBtTbfsGZmNtZcVofWVKrJLy2380nc/M7jHdMfBuyy7aooPO1q68T2Wvu5V+Doaa+uVIfWVlk+iS2V4EvHNtUoxEPxs1Her9xxt37buZVSl+uuWm2e2tfgqGP4w3kKuEG4Q4ySmy23rLEomn7Q5V/Y/kf7Ko5LO2+x6/Lzo0SxOLnnrN3WnHd/UHgPwF8ww9b048Vfbrprf9N16zl8CQHgRz/mfv9LnMzzdI1zrH2b/Pflat/icnXm4HnrswTB5HG+pm+Rwlho+49vPa3g5zJd+vd4bxpVYuWL9p5EXbPeWquwcgbvZRBxTbVXVMW202reB+7PjeniPY7PRJTHZ2XtgXOWrajjyPpqz89gbXdYRwoRwWRV9YFa2zUgOkz8cL59jZOh/5jmIkUlsd5Ye0kNf22G5+u7x8e6yoI8rCyJrIDYsbDEyiPJbr+4EtGEiBH/dAqsktj2IoGDiMxEcPGrT+KFfnrlWzt+mwP3MW/NsfLFK0R0e3CYo54fJhR6tgcbpn6+2JF3zNt32zTtk2ODvpjPY7lGQHSZEKeh9mi9YwULPlcGvXh3JcjKEZvU0R2VqqU5EjfhSuM16x7u93nCW6zStkTDHEGkZewLbBWmy+LoJ0TgmRkEHPVsmV2s/Pxd12v6IPxVrgxCcOqeD4902KHL8hj8OUZ8UoMPhQj5qXX3/PDhwy4hYu9e51Z37lKZu0Pyqf2STxx7jj19gD5AH6APJPoLhEJEiEIEBgHEnU4bhrpngYPI06lkUSSvuSICRB9IOb8EUtQk2EEcSnFDl4VA0nIx8s82hA1NwvkRuHgOkh8Cgl+C6DLxhXy7LpDvxfOO+GW37kNE0W3jGNS+zKfPQZLLJOMQ4D5smPehk5CQxP/Evy2zhAFZhzyH2DPl5YhQ4CdEYIsgGbz0QtUlCy/YiVgGZ484iVnZBggIcw993T/zmMiYgsTXCf5g1glBSScpniAf+iXJOJ0PR5A4mlg265TX1y5G6pflcY66dV6QyRAo/BLslGQ+3hMySRHFz48SxQJ+oJPpY/M/LrD7IIVFnV8fETMh76P1dl7db69jOsc5lr6t/Ha7rx+gfxAztBgBodEv4fMQ/Q16T+I5xFI5C9is78Cy4474NWZ9xzdHiGdZ9vLZq76irdc4JHKPQkQwQTW6w2w5JAp72ut0eGuFJykqSV6d1+tYvKLMVR5b8MikCfc1YyOz8xGfAjP7TXJRfvZhtQO258ELYsm6idvVxbrIVkNoA/v56zpMErjr74baz3QeeUwEF1lenku8TCEC2yZBMAHJrhPea11+O8SyL14hwlxdEhRzA9sKyTS763JPTJIVItCXH/FD599pz8qDdnB0jJFcxVJzsM5hg9y2C4G0Ja5B5xLz86cu2r4CfJYMWKfQjkzxBKvGqghsL2Um9BH3EW+l40/7uWw1fRAinkz5Qza4ygT1kc+CP9uIT/L4UIiQ71Clbt26pdatW+cSIs6ejWxz6CyR+SuSUCSh6AP0AfoAfYA+0H59INFfIhQiQhYiQDzqBDJaElvjn12qH6nGk5fV+kG77WtTiMA++DJdv3LTWpEg7x3fcspRf80e5w9VEMKYzW6mWIUIKaqgDpDGptCBmdCakFzzvTOQJ2YqH8ivUJhJrRNI+BlvRGbW+xHIEjd5bgoRul59RLBtk6SUQgRWc+gEAnXXrEOWjTIIMjDTbXoJERCApLADQUaKQlKMwQx/YIDVFggGrtPtm7cV/EG343dMZEwTJd8hKoE8lwmrOOTMTZxPe21loN2YiV69y0nCXKi+bK2qwQx3q6/3z3T4ElZDYCUPVkwIPknJFR2ZEiIkHjjXM/SxIkZio1ePyPx4vwx5cG4gXsAjneMshQhpq+4bVh3JhPcD4q3AF2TaOGKP1S+s8nGNd9Ula7zxGYf+Bb0nsRJCEsC3btxW9eWN1kol2R5EH/0+MetDPqxswueqmbCaRZdLxZFCRHQy6nixW1QHqarjFJiEniR5zfGU115CBAJI64RtmRCrAPV//9R4fds6Ypsos13ph47MxgXyyeDbqMckgaMJESgTLy6mvfpa4gWRAbP89UsS9LobsFWXjVeIwOoUmWZ1iQQh13XqY//nJsqsamGfNXa7Og+OyQoRcqsrxPDo+qBTBIIIoBPw+PqBwbYdYQgRum6/4+ZZu20/1P2W3x2bZu6y7dHPEdAdqyD8fBKxLyB66Pw4mj5o2oPtoRDnRJbhefTPL2KUOowoRDjfpSdPnnSJEFu2OOP7OEtk/orkU/sln/zG/oknnlB8EQP6AH0gFT7g97nD+5n7Lkr0lwiFiJCFiLFPLVaYHa8TSD1Nfm0dv1/fVjjfPLrEvpZCxKwOa+z7OAGxDDITRCxmKsuEvKjfLAPiEKQ8nmFbFBDiOsUiREx6Kd9Bsm6bcHclA2zATHSZUD/akTPHQazqfptxMbaO22c/S1aIwD/z+5ceV6v7FKnV3+2w6jVJSi1EjPzLAmm2RY5qG1FWJi0SmELEsD/Mc4wvSALdf12XHH/0T9+f8NxSB8kOm/Uzr2OiY5qoECHJZMwkn/qPFZZ9Yx5fZG3xpfHBNl1e9jruGTEiNCGt84B8lgnbH+lnUoQDKa2FrkwKEScKa62tf1b2LLRWaQx8YJa1BZDuQ2XRGXv1BsQySfZvGRvxd91HeUz3OEvbYL/ZN7w/dQK5j4D22t7zlZHPNrzf9X1zbMxg1X7vSZTH6i6dzlU0KXxe4D4+8+SKLPgCtlXDM7M+iFjaT/CZC1FIp9IVFbad2t4wjxQiopNUJnmNsQmKLSCJdWyxs3H6Ts/XjC+XOkhVxJ+Qs8B3LNrneH624px2CyXjO2ii0Y/0tQspZQVBHvTSFEe9KG+SwLEIEfHiou00jxIvaat5DpFi69w9VpwOXUe8QkS/ZyY4ql3cf50LC133yDecW1nN+GqZZ95khQi57ZQMiq7tMFfJjHt3nm1HqoWIOd1W2G1pe3CMJkTovBBNgLHESA9A241bqt+zE+36TR/U+eQRcSt03TxG/+wiRqnFiEKEfHcqtWPHDpcQceLECWemLLsi+ZM58idbsV+1KhKnK8vcleYQASKQwwgMHTpUZevnXnu2K1GXohARshABAn/zmIjAILci0gQ1ZnxjBv32KaX2uEkhAjONdUJ8AWz1I4kz7L+uk56VDLJTJ8y2x977sgxiNugUixBRMDQSywI2yJgUIPxAVIPsw0sLAEMfmqdA1OMl88MOtKkT4g9o25IVIuT2PLpOk6TUQgRITJn2zj9qz1YHsTz68UX2C/E5UJ8UItBXkLY6gUhY3GmT3RfdviRWsSpk1KORWAGIA6DbAV66jNcx0TFNSIi4f6ZjBjp8WNqEraR0Ajktn3meRxEisIWW9hUcZR2IMSITBBw8N8luOfZ+fpQQFvfNdAgJ2CJN2ofz6a87f2RjSyuZB8S4TnJVh8yjz9M6zjH0DZ83emyG/D4iQsBexIbRSW77ZY5NrEIE3gOSkDPfT5Z4dyey5Yp+br7H5RZxsFOuMJGiqMY8zCOFiNiIqvKiKu061lESqCbZJ4l1ELDmc7/rkW86t2/buWS/Wth3rf06vjuyMgMk7tcPDHLULYUIbMN0aEuF9cLWOzqhXI8/uffZN0ngWIQI9CMeXPz6LfHC+6n1yg37daG2yWpj27w9njEG4hUiMKNepoKpRQ4MpY0QHmQa9a/ZnnklyY6+yDpiOUdAZ53Kd1S5yn91/0D92DrO6R4RB8IQIm603LR95WSZcztLxMnw6oP83PNaEeFVZvBLUxS2j5Lp9OGzdv2mDyIfVmMgVoZM49/Ps8t4tcN7sX2mEafkcaIQEXlnXrhwwSVCIEh1a6v/dqeR0pk7a8/kC/vuLcJQiMjc+5EtE4F7GQEKEd6fuZn+LkrU5yhEhCxEYNuhsU8utme+621+MLtcp9P77wbslaSeFCJkbAhsh4StfeRLbvGzb/ExiwDFqgCdsP2QSbT5Bav2I3Bl/ArEtTDrC7rG7PY984+qY5trrIC/CN6LwNk6HS2IELt+7fvVb27NpFeEyPwmSamFCOSRM6xhD4gn2IntW+T2Sro+KURo+/VRY6/z6qMUopAXhAO2HALhjLgIOl+0Y6Jjmgj5DoxkAibS58o3Over1rPWffsQRYjQ5RCHBBiDuEfcAfgughTLNOnFu3FITLI7XUIExk3bq49yVRCEP4kVziFA6YRtqXQ5r2M6xxntyxURXn3TNkIE2DG1TB1ZV20Fgcb7WMb/wLnOa45NrEIEtrmSCf6g69RHfDbqpGOamO9xU4iA2KlTvJ9fut1YjxQiYiOjtuU5g2167XGviT1JrMcjROxadkAPe0zH+b1WOwhZKUTAXm0PtpCSWxwVLd5vP9N5TBI4ViEiHlx0W+YxUbxQT7xCBMogxoZOIPJNe/Q1CHad8D3Y7ffDPPMmK0RsXxCZ/IEg4Lp9ffz2kVHaDOsot+UKQ4iQPvrFL/orbIGkU0N1o2tbJtjlJ0RgBQW2sMLLL7i3GT9C+5rpg3g/YJUQAnTLGDxN9c3qq185RTiNFY+xfZ4Rp3BwohChPymUOnDggEuIwL1sT5kmQNh+9hFT2SBE3LlzR92+fVu1tbVZsVdwjYQ4LLiHZ/J3HZ7h3o0bN6yj3/sOZZAP9eCIelEGdcabUBfKm3Z41YN80nbdH6+8fvd0W7pdjY1ffvM+8t+8eTMme02cYumj2V7QNerTuOv+hN2Gbh/1aqwk7riPMZH3kA924V4seCEf6gCuyK/bwXWsWGs7vY7aRm2TzINn0pdx7ZVwH3b6Pfcqk6p7FCKy7/Me38GJJgoRIQsRc99fZxFpNXsjM9CwdQ9iEeiEWAogubB9kk5SiDCJWJ3H66j33D++9bT92GvrnHiFCMzi1unE9loXOehF0mF2M0SWaOmomGGebiFixCPzFbbR8Ur4Rx32YLa+7l+QEIG4EjKYsi6DLbGK5x5xEA2yPZD8UYn8+2aqRMc0ESECWw7Fk6LFiQAGMplbMwGrFT0KHVuGyfzyHKuMkN8kuzMpRJQur5AmBp5HW0GSznEGjrEIEVgtJIkyrw4iTor2eXNsYhUiNoiVVxB0dH3yiHgROuFzDM8oRIRDAqWTTIuHcE+EWO/0ywEKM9PjSSZp7SdEAKfSgkjcJnxX9HlynIPwNklgTQ5HwzgeXPzqSgQvXVciQgRm2cuEWBC6Pn0EId9yOTKTt7LEX7BIVohYOjASmwttmiLXxA+dqyF7PhxZ0RK2EIH+L+73g4RHzeu5yoWP/HyVKyJqyyO/HbG6QuMpj1jlI9OQv0+18rl8UMTK2DhtpyyizG3LZP08z73P11wdMwoRd9+WWPWA1Q/mC6sksj1RCMhOYiiT45INQkRLS4s6deqUqqioUNXV1erixYsWmYrA73v27FENDQ0WASzfX+fPn1fbtm2z88pn+vz69euqvr7eqvPcuXPWiqXi4mJ15MiRQAFDl9dHkLogoBsbG2Na9QT7KysrFbZqO3PmjLp27VpcxDCI5CtXrqirV69aZPfly5fVvn37VG1tbcz1lJeXq927dytgEERK674Ba2APe0GEh5lA2G/dutUaX9QNfGBXKhIEgWPHjqmjR49aY4X+4YX20L/m5kg8VuRBXB/c279/vyUwg+z3S/jsR5nS0lJrLOCb8NtDhw6pXbt2WeOMsUs0Aaeqqipr3MzVdcAN7wP0AUfkNccVbaOfTU1NoY9hIn2iEJGd3zeJjCXKUIgIWYjAtjIgymTMAawO0LN6rW2T/j3rF0FedZJChNzG6Or5FivoK8QFrxe2d0J7B5ZFVkRgNrYk8nAerxBxID9Sn17BYdZpXh/bFJk1D0KnaFqZWthxo8IqBsym1imTQoS2GYIRYhFgiykzQSjQ+byECEkgBIk0mKWNrbkkkarbQoBrvf2Tbss8JjqmiQgR5nZIGHMvf9P3ZOwT027rOooQgZUht9siX6wQ7rAqZeabq62jxgnHbBQi5GqmWzdvB2JlBpU38UrnOKPtaELE+sFOkhExFpZ332YFKcdqD53CECLyu23V1VlHc0s32ItVYTrBt3GPQkTuEWXxEO6JEOuzuzpXdYEszx+ywfWSggL8qs8TEUEhSIjAVlLys3//uiMOkthFAv/OGTDZjyiMBxe/OhLBS9eViBCBwN8ICq0Ttn/q/dcxNh5f3jfQteXUdCOeh24fx2SFCGxZJNOywQW2LZ//rJ+CCKJT45lLjhgZqRAi0CZWHeiE8y9+3t+2CX2WviSFCLmKBOXNYOAIvn7qcJ2u2qoHW0+hziAfhDB04XQkHg/+2RzdwXurLDk2PM+9z9pcGjMKEXffyiAXTREC8SJyIWWS8Gbb2UlKZVqIwPfb8ePH1Ycffqjee+899fbbb6tvv/3WugfCd+TIkerw4cMWuQrxAYQ5CHoQv08//bRFCl+6dElBaABZi/pAyEIYnDNnjvrkk09Ut27d1LBhwyzC+J133lE9evSwBAoQ4iB8QeoiP0QLHHENcQTCA164D7L5448/VuvWrbPuQRyAPSCFYQ+ECiS0v2jRIvXyyy+rr7/+WnXs2FH16dPHEiYgSKBe1KfbBvGNunAPdSEP+jN16lQ1fPhwi5hG2x06dFArVqxQdXV1lkiBviIvbEDfpQ2wY/Xq1WrEiBFWXbpvyIu2UFYnlFuzZo36/PPP1VdffWVhc/r0aQsD1I+6gQEIbhD2eKE8yuFcH9EG7AeeyIs+4B76ifIYU9iPcUNbEJFwX9oO+yDA6ARRAfVgzJEX2OEe2kVeYIb+4J7OW1NTY/Ub7aFt+AIwBoH/2muvWYIIxghp5cqVll0QeHT/UTfaxAt90TaibfQH9Xbp0kWVlJRYvllUVGT51rPPPqsOHjxo9Qe4IeGoscc5fAS+petEG7gGnriHfo4dO1a9++671jXqgP3ox4IFC9Snn36qunbtqoYMGWKJaRAcgJ9+T+B6/fr1ls9BJAE2aBfltW+hPWAFu/TYAnP0FXmRD7bgHPlQB/LhpZ+hHxh35EN9Gk+r0+IPhYjs/MwXQxTXKYWIkIWIpZ23WEQZ9lhHcFUkiA86YYsbTUTK7W6kECHjOYDsQ9BWXcbvKAPMogxiHsi88QoRm0ZFtjqQtuk6QSBiljteU15ebsWEkAFiCyfeDW6t88utajK1NRP2vsfWL3hJTEGKQ1DQCQT5sD/e3SLGFCL2Ljiq1n7vnFmoY2Sgr1hNoduQsQ+w7ZNcFYO2Fn62wTFGGit9DGNMsWpDBy3X9V69EJmlqre6Gf/MEt1967hp5N5A23RdvscoQoSMj9J6+YYjpkneR5HZrTAmma2Z5IqbWLFAn6KR9VJohI3xbLllYpbOcY6lb3JVEwQiaS/ERZ3C2JrJ3GrNxHHEw/MdgadXfrvdsodCRO6RY/EQ7pJYB+GN7W38Xgc3H7dI2GO7qrVrWgGlQdh6EXJYySDT+knb7XxBQgTqQoBrnfAjWQatNklgxJXws3ndhEK7zXhw8eoP7km85DZBfvnlfVOIuHzuiq/dMv7CmjFOERGrRDCbH6T/zevOLQoOb62w+yvb1ufJChGoZ++qg3porOPhbScU4mLUV5533J/y2SKHLakQImAPtv2SadmgiDiC535CRI8/jXBsfYU6EAcCQabLNh1TrVecM/7g9xpH0wfNVTlj3pojTbICu2MlkS7PY+59rub6mFGIuPuWxAxaU4g4eTIS08jxxs2yC4oB2UkMZXJcskGIwMz9X/3qV6pTp04W0Xvfffcp2IVZ9CBfQfYuW7bMEisgWCxfvtwiXH/xi1+oDRs2qLy8PItABzGK33sgR3H/oYceUr169bLKgwDHSgiIFy+88ILVTufOnS2RA0Q0xIp//etfqnv37hZpXVZWpr744guL9AVBD2HhP/7jP9TDDz+spk2bZpHYEDk++ugjyzYQ1UggjgcOHKj+8z//0yL4p0yZon72s5+pnj17WqICbIfggjr37t1rEb2oD0LDBx98oDZv3myJHj/96U+tciDPQZg/8cQTVh/R/5kzZ1rkMz6HII7gBeFB2wA7UCfug6RGW8ARNoBIh9CgEwjmL7/8Ur300ktqyZIlFrbAA1guXLhQQbiBoAL8ILj27dvXwhErA0DIY4UJyG/UD9sKCwsVxIABAwZY7QH/7du3qxdffNESCCDM/Nd//Zd67LHH1NKlS60+FxQUWGQ56gA+mtiGbRBTgA1shJ+gPxBocB/iwf9n772/o0yy+/8/wb/6HPscH/s427vfj+0d73q96/Xau7N5dma9aXJgEsMwDHmGnHMSIHIQKIEEEkJICBA5R5GFyDkJoc6tyP2eV7WqVf2oW+puBGqJqnOaJ1W4des+3eL9rnsv53gl4IEybdo01d8HH3ygCCiICh3OCFLrz//8z5Wt6P6XLFkiv//971Xbt99+W/74xz8qu4GoYk6QJYzLehUWFiqPDuRHJ6wT8mKn2My//Mu/yNixY5UOmA9kzPbt25UNYSelpaUKyIdUot4nn3wiCxcuVPeQfcyYMWo+6PCVV15RJAtrBOiPHP/93/+t9M0asBZ4D/FO0Df6WbFihVqfd999V/7yL/9SIEaYA4QE8iEzZAZEFmvHmg4fPlzNLz09XemQ9ac/3gt+5/COgUyYMGGCqst68wxiA/KKupAT2Hy0YomI1Py9iX9CaA4AACAASURBVLZW8dyzREQnExEFQ0NEBOAdgLuz6GSrPI9FRDiBbuK0m8QC4FzVjhsR4Oeaz7dGDKXDPzHOnB+vETPBdTzJqsnzYJa8/q1JmRe+tj7iP9GEnuKeWUhurAFMwiFpjxDqdBURwY57XUi0a+6+Buw2y+pepUp+k4iAaFFzeilDbhxrDZ8AaD3v53nqGV4QukCOL/1jUVgPEAJ4Quiya8GJ1mffymhznuyasvZmYX30WnBuEmOaiEA2dKILILMzZwbkEzvincSG7jvi2AERcXZzawx/QpGZfe6Y20qCIc/TEBFJ6SIOIgKZTCDp6sE7KsGz1gGhig6uPiPOEEX6uXl8ruscx9xMOyB3h5aVOZnJ2p1ERMtmEGVC2lNLt3USBzpvy7TvZor/cSuwRpgqxtHt0KEu6Ft74jj7szkiUh9ASwRwN4F1vf6xjrcv3BdC7ZjvY0dhZ2ijS+19t/T95xBp0RERAYlhxto3gXknCKz7j3bcn388DP4mopdYoKOpr6clIqLJq+89vF4TlhudbVsW+Vuj65lHZNM79mPJ3xlExLAfzIrwrDBl0OfR7OJZERH9vjlBAf16bO9jf0ReBtNeTY8IdEQujcvHW/9Tr/twHkmo/vX3WvNuOG3QSUTQtzOPyq6sI+E1jbU+9n7qf7921zWyRISEwT+TiGCHtN4N7XzvU+26KwFvO3ZqglKpQkRAKvzsZz9TADWgO14QgOs/+clPFED+gx/8QF5++WUF4mZnZysy8Jvf/KYCWCEWAH31Tn+O7Bz/xS9+oYBYdm9DTrAD/dVXX1WgLh4Sf/d3fyeTJk1SoXwAZgFx/+mf/kkRIgDP//mf/6nA6dWrVytgHwAdUBdiBFlfe+01BdJmZWWFd/JrIuKv//qvlVcHoXYAuZERguLv//7v5Te/+Y18+9vfVh926gMEQ2hAnPzyl79UQDPEALICHgPk/+hHP1K6AHynHt9ByMtn4sSJCig3vQnwwqANJOn3v/99+bd/+zeZN2+eInzwMtEFncydO1deeuklpRfAdcBy7IL5vv7660rvvL+A4Mi1ePFiBUy/8cYbiiz6h3/4ByUT5AIkEoA2zxgXIgbgmzqQILTlHJm5T38QJYzHGkM+aaIAggGdffHFF/Ld735XkUDIBmHE2gDo//CHPxT0D/HBerOuPIPU6YiIQJ5//Md/VMQKJARrwhxYD8ZhTOwPEuWf//mfFXGCLID6yEvdlStXKoKAfrQ8yMGaIRvrg81873vfk0WLFsk777yj7AFChzVBP3g4oH9IFdbcJCLwSoCkQA70zxpjyxAdq1atUraKbWFXyI09Y8P0hdcGMjAP5oDeuY9ukBHy7Tvf+Y4iVCBFIL9YF4gc5IEAgQijfW5urvLSYY3y8/MVacI6II9eL21T+miJiNT8ztfrk+jREhHPkIhwhrth57eZfyAWEQEQd+dsZFxQwDpAYMK8aOAOIJCd7Bq0e3CxNfwR/8klxBBAogksYiDxEBH0GeElUN8kgMd86v2tux3ZXQ+IjMwmiMN9dqMTSsWZ84L8E1pmc8c689L3Yx2dO6gTSVZNXgbzP/+QORBH+QO3R8wVwmH690NeKCYRgaeElgtAlJA8ugBE62cPL9fq2yr5MmB0Tu8tcjj7XPg+J7l9tobb6LbOYzJrSngjs0CU4GUDyFvvb00aTp0wEfGtDHHaK8Ayu+PJZWLa48FVZzqUG5swizNHBEmSzYJNlM86EpW8W/FWiEjBxswST46IZHXRkUcE62SGZ0Iu7IF3mpBrj2+G3ECxN5PEc66vvn6e69zR3Ai/pQukFetPAnbTq4nnfA9o+TmaIZTIi3Fuy1Upn31E1XESB5qIoJ2TLCKUGZ5H14/c1WKoI3kr9HjO/iwRkfpAWSKAuwmsRxhBlAtIhY1zdkQ8iZXkV4N1zvo6ebH5G4a8ur55ZGe6Wea8u0rVc4LAZh3neU8gIrRO0j/KFggZ538a7lQ9kJxRxVETNeu2+tgZRAR9ERKpfMUB8TxqTXDPd/D9q9Xi9ITQYz8rIoL+M4cVRSx9yfxdYZsy/xZxEhG0hcjATiv3X4nItUGHJMMuTtshg78dmXDaaYPRiIgh35kWqZ8nT2T2WyvDcmm92GPqf6f2hDWyRISoHcwmCcE5gGl3KZYMSE1gqCvXJVWICADRt956SwHx7OZmJzc7vn/84x+rkD5paWlqFzmgPoAvu/W/8Y1vKICYdoTFIbwMBfAWQBogHjKDXduEmOFI3wCx5FCgPV4PhFKC5OAZgDLgO14W//Ef/6FC5bAznP7/9m//VgHH7MoHuAW0J5QUoD87zSmaiPirv/or1YbcDhArANKA2ID7gPR4WAB+8x3CnACfAe4B0dn5j1zsdMeLg/wFAMcQCJAigMvMCxAcEJ9d9IDVWgbk4BrvDYgO+qR/PB0AxCFddIGkAXQHaMYTAAAaYJzQUH/yJ3+igGgAZ2QlhBaAP/LiAYCHRXl5ufzFX/yF0jUAPfqAGKA+7SBC2EEPUI6emC96Z/0ID4Tu8VLhAwBuemtA8gLAMx72gf7RBXqBaMLzgHYQKRA5jA94zrh4HDiJiD/7sz9TOmPOAPkA8ZBRfIcjL14sEGJ4L+CtwrxYO+QC7Iec0kQEYaawTTxP8BLAVmjD2BBF6JO+kA1iBvnxrmBN8NzAowAvB0gK7AgCCm8S6phEBKQDBANrjgcJc4I8wgYJ4YR+8OpAVoB/7ANCAftgXdEZa45umCNEA0QY7wDz4bsH3eG58jd/8zeKQEE+vCrwTuHdYs6EwsKWqIvO0Qtz1OSftifzaImI1Py9MdcokXNLRDxDIgIvBk0asCjH8yvDQBqAWiwigmfsuDaBvWiLCikx479awzYR0sYEx802hGvSJV4iAi8H973W/9Dr9voYcNeJ9hxAZsL5xCrmLtK75x+F9fA8iQhkBPQ0cxNEkxePFOryiUVE8MwJpuvd7xnvbRIz/FG0Mc6UXonwAtDjOY/JrCl9XD3UCiab4wN+mGSESUTQDpLB3NlutuUcEFvnQXHKGnHdARGBV08s2zJthTH1eMkQEcnqoiOwnn4J9WUmpXfqiuvqq67wLv4I/Tg8YJ7nOnc0N8g9M8yaOS/n2pjfP+TCcRYSwzNvJ3FgEhGsq/ld6OyDa4gwHS4tWn+WiLCgWU8A5brzHMiBMP4XC2Tya4vbAORdMS88BZBlwL/2jNBDo1+eKyQF78i7pCt0bce037/J2sCLTkSw89NJQnANKNRdSlcC3nbs1ASlUoGIAKyHCADc553ifMGCBQoIBaAFVGVnPCA4O7sBQiEK2KkNQQFwyxGAmYKHEqF48FiAVCBsDX2zQxwCAACasD8A9IDyAK8A8IDXAMbsWgf0BWgGRObdJ9wQAC/1ISUIDYRM1NXhfRgbIoJnAO94IBC+hrBThFMCdAfABwQGlOfI3ACkIRPYDQ9QXVFRoUIgQYzQDlIGuWlPmCZICQgAdMAOd0IwoRdC/OiCrvDaQG7mAUDOPACuAb91QWfsrCc3AXpg/uzcB2jX3iH0BflDDgJAerwDIGwI3wPRgO4A6iEwIEa4z3joCrKBfAOA8gDThBXiHNIDeUksjeyEvWJMvYbIB9ECUQDpwBzQPyGz0CnrTVgowHVCLHGNhwJAO6SABs9ZD8IzQTbgpYJMrC1eLdgBYbMgpSA30D8kEWA7OmdMrqdOnarIBkgO5sf4hD3CNgH+AfGxWYB6PFbQO/0jD7YBqYQnAevFmjNf1gDvEe5BNHCONwO2zZywTwqyIx/rTzsIIt4NPICwfwgBbAd7Yw2xJ/pCD9gp/WEv2CrzhQBCN5B0yML8mQ+6xk6pA/kAKQYhxjtBXzqHBOTPn/7pn6p+CQ/VnjegJSJS8ztfv/uJHi0R8QyJCAAzEiLr4ty9b4Jv0fIwsCv/cNY5wfNBF4DA+xdqFAhuhrPRICc7wKuvtP4B2xBoVAmTi0bs0V3E7RFBn4B/eFUEPfXh9pwDMDrBP+qz8x2CQhfyZOxeWKF2u+t7gOGz/zdXAZTPm4hARtaB0Ers2jYLO76deRvaIyIgmsyd7OwQ1+GM5v50rVRuu9aGkCBEFjv5Tc8YvXaxjomuKf0QDovxTVKBsQGE8d7QxUlE0JawXAC/JmGDDV7cfTMcJimWrOH7HRAR1Fv46nq5vK81NwcyQZIRzspf22pDANzUT5aISEYXHYH15jwht/D6MXWNRwRJqM08IeE2DhJC339e6xzP3PDgMb9HeGdJMp/1cWTItnWDdqi1YQ7MFZszi/Z+ao+I0PPfNGZfGz3izUW+GTM0HfWd/Tm/iyD6dLl9+mFYRj1WZx6zPynTQz23Y7Kgj21nAUNrA9YGrA1YG0gVG3jRiQjCiDiJCICa7lQsGZCawFBXrktXExG8P+yCZ+c44WzYeU3oFwBXwGAdJgcAlXA2AOIAwngK4PUAGEo4H4BWdvwDPOP1yU5tgFgAaoBiwHZC/dAvO70B5QFKAfYB0wHhAfX5AP5DBtCWHfj0Rf4F2hIvHxAYGTmHUAB41/kZGJvnAM2A7YwBaQCQSyJknjEP2tIHuRgINYV3AWGL0AO73RkfmQCnmSshfJCFOQE4832ExwAgMX2hAy0DOgUopx790yeAOfOAHAHw1wXPAMgBdIme0DcgOB4kgM7IigwQEMwBHdMf3hl4OrBjn+9BZMULg13yAPLoG8BfJz2GzCCvAnpnDGSGgKI/chVAZjBv1k8XPDzQCTpEbuTAO4VwVegckoU1QX5sCMIJfXAP0gZSg/WgT/piHEgN5onXBrJSHy8DEpsjM14E6A0dQVxhD9p+mBdzYnz0Tz3mjncDOoF0YU0hCljrAwcOKL0wV7wdIK0hX5g/dkM/6BDZaaM9UfCy0IQM8qNjyAjGQxbmic2yJtg9c0H3vD/IwNqgb2xIz4d29Avxw3tFrgtINEgh3il0yXojK3OG5MEOIEqwMx0OCkIHsoq1YG2RL1axRERq/t7EWq+O7lsi4imJiM4EtNrrC+B+2etFMu27mXGBauw4X/L7DRHx1tvrP55n83+RHwKiX2qbz8BsD2C84NfrhV3PnJvPUur8pQxZ9JsCJaeZvLqzZYSUIKQUa/I0fSezppBZ2A1hqRIdG/B38e8KZf4v8xNum8hYANhKPy3kVCJtE6n7NLqIZxxsCF13t3Vub25pL4dsF++P9uqZz5g/4bRU3pQOvivMdvocL4vOeF90f8/6aIkIC+qlCqhn5bC2aG3A2kB3soEXmYgAyCL5rZOIABTrTqUrAW87dmqCUqlARGigH6Cbc44A4YDWgOvc45wd+QC3gOe6jq7PM0IyaWCUI8/ohza05zkAMX2y05xzwFRAVurRh37OfcBg2vD+6/paLupRnw/y8FwX+mdMSADAZ651H9TlGe3onx3lHLlH35wzN+pxTXvmQR/IZJ5zzXM+Thm0/MjF3OkXnXDkmS48py19aBnQB/eRQ/dPG+5pHXJNPfrUa0F77nPNkX6ZH3PXeqUPzpkbRwB/duQDrjNHs9A/8lIXfSEL49M/901dcJ97yEA9+tK79ZGR5zwDqOeITrQM1ENe5KFP+uE559TR9RmXOfGc+ozBtdYvc+MZH+Zs6kXrgrEYBxmpx7XWKWOZMmldaPlNWfR86Uv3p+es++AaGXiu54DceGvgGUK4Jrw/8DLhPnXRM+05R/8cecZ8CG0GYUVIKAgY5ttesUREan7nt7dm7T2zREQ3ISKeNZhm+2+fXLH6sfqxNmBtIJoNWCLCAn/dCfizslp7tTZgbSBVbOBFJiLYseokIdjZ3N2KJQNSExjqynVJBSKiu71HVt7O0QAgPJ4KeEUAzHcEbHfOqC92L5oIuXTpkvImQv+QGvEUCBfWijaQHB0VS0Sk5u9NR+sW67klIiwREfdO52ggnL1nwVlrA9YGXmQbsESEBfVSBdSzclhbtDZgbaA72cCLTEQQYsNJRBDioruVrgS87dipCUpZIqK7vcU9S17IBz7suLfl+WgADwsICT7onut4CvX0esXTxhIRqfmdH89aR6tjiQhLRFgiIkbM/hcZXLVzt+SCtYH4bMASERb4607An5XV2qu1AWsDqWIDLyoRQUgLJwnBNeEquluxZEBqAkNduS6WiOhub7GV12qge2jAEhGp+XuTrPVYIsISEZaIsESEtQFrA9YGkrQBS0RYUC9VQD0rh7VFawPWBrqTDbyoRATJYZ1EBElWu2PpSsDbjp2aoJRJRLAx2rk52nmdqN2z1zpav9H60fViHaO1eZHuoZfmKGvUng5MXep6+p6+dh71c47tFb227dV51s+0DB3Jmqwcpi7Mc92fOa55rp93dIzWJ21i3nc8i3fMDpYyLKY5rj4PP0zwxBIRqfmdn+AyhqtbIsISERaATBKAtDvG49sxbvVk9dSTbcASERb4607An5XV2qu1AWsDqWIDLyIRQexsJwnBNUk7u2OxZEBqAkNduS6aiGhqeiL+4BOpq38iGtxtbHwiDY1PpMkRNQeAkvrxgKDks62reyL1DU+kveg7jOEPPJFgXehDfWThWp8Dwr+oBV2jB6+/WRrbzxEcVhFt0KEvQEid0O2GhifCh7WNtX6sg9cX0nusOvSmbCbQ/rqGhXlGJ9hUIBiyk/bsSw/PfJA7nkJd7E+9B+itMaQT1oFnfNCleR6PDNTRMoTtuy5yPeiXcZzrhAxaHp8/tJYdzaWxifXveM7Mo77+iXoPsRs+tON+MsUSEan5e5PMWtLGEhGWiLBEhCUirA1YG7A2kKQNWCLCgnqpAupZOawtWhuwNtCdbOBFJCKuXLnShojYvXt3sv+P7/J2XQl427FTE5SCiGhsFLl8o1GW5/klPdMnJ8/Xq8/yPJ/sPlQnx0/Xy7Ez9XLpWqOcrqyXs1UNUrglICfOhe4BmlZdaZAKrq83SuWlBrl+q1Gu3GiUm3ebZFWBX/JLArLvWJ1UXm5Q7a/ebJSzFxvkyvVGBXrfe9gkWRv8cuhEnZRsD8jGbQFZusYvq9b7ZW1JQFbk+6X6sYMR6fI36vkJAGC9/1id0sfhk6H1Qddnqhrk1r0mOVXJvQY5db5e0C2fB4+aZcOOOsneGJBzFxvk9IUGKd8blH3H6iW3JCA37jTJtVuNat1YU9YG8HvzrqBMWuqTo6dC4zAG7dWaVYWOkBV37jdJWpZfPL7mpMHqp9VgTW2zzFnlk4z12E69VJwPyXfpGnYW0sX5Sw1qrkdO1cvhijrJ3uBX9sp8r99ukuNn66XqaqOcrGyQx65m9TlzoV4OHK+XxWv8Skfb9wdly96gbNgWlG17g6rN4Yp6KSwLCP0/etwsOw/VydHT9VJxNrQWl683KlvnyLvBkTFpV7YnqEiOtNU+taZLcv2qzpkLDare2k0B2bQjKPuP1Yu+x3u5dXdQTlU2yO7DdbIox6feDWRlvucuNah3DnnU/C9ybJTi8qCqz1rznmIHrCf1kefi1UZ5UN0kEBv7jtbJutKAbCwPSEaeX85U1iuiJxkywhIRqfmdn+w7Z4kIS0RYADJJALIn7/K2c7NeDNYG4rMBS0QkBvz1/efx0p2AMitrYutr9fXi6Mu+yy/OWj+r9/pFJCL27NnThoiAnOiuxZIBqQkMdeW6QEQAPleca5Dx8zwyYKJbhs90y8jZbnn/q1pZku2Vr6a65JMRtTJhvkdGz3HLjKUeGTHTLcNmuGRVvk9cnmYZM9crw6a71f2+Y12yap1P1m0OyK17jZJZ6Jevprul9yiXDJnqljFpbpm53Ctfz/TI5h0BuXOvUW7eaZKJC7yyMt8new4HZWGmV+hn1jKPjJ/vUWNDlryoxRdoVuTP2DS3jJzlljkrvNJ/kls+H+eWtZv8MmGhVz4b45KhU90yP8snw2a55crNRknL9iu9ZhX45NORLhk92y1rigPy2he1smFrQBbk+GTaUq+8/7VLxqd7FSBdda1RBk/3yMo8n3w0vFYmz3dL3/EuGTjBrfpnjaofNcn9R80ydLZXqmua2/V2eZZrdudBk3w21i0T0z0ycLJb3hxUKxnrfJK+yiuzlnoUufXpGJciDN4bWiuTF3qk31iXrF7nk77j3DJxgUeGTHHJgIku6TfeLdv2BGXXwaCkrfDKF2NdMnelV5EU81f7pN9Et8xY5pV+410ybq5beg2tlYlz3fL1DLciK3I2BtT7wRp9Ntol81b5lN1PX+qVwVN4X9wya4VXcop8MmOFV7y+Zukz1i1vDqiVQRNd8vFIlwyc5Fa23n+CS2jXd5xLMtf7JKvQL5+McEl6hld2HKyTvE0BGZvmkaHT3JK2wiMjZ3tk2pLQ9fpSv0xI90j/CW4ZP9ctI2a4pf9Et+Rs8Mu4uR5ZsJp+3TJ8hltGznTLijU+gaR5VNusSCjq5BX7ZepCj6zd6Je7D0gmnvgqWiIiNX9vEl/JUAtLRFgiwhIRloiwNmBtwNpAkjZgiYj4wLgRP5wtZ3ZWydIv8noUETH0u9Nl7M/mq8/ol+f2qLk9K/DR9hvfO5PKehr2X7PkTtUDmf3WSmvz/9j917OrbO1FIyIePHjQhoQgLFNdXV2y/4/v8nZdCXjbsVMTlFIeEU0i1241qZ3at+40ytwMn6wu9Et6lk82lQcUCAoYWrQlIKXbg1K0LaDA7LxNflmxzi+17mYZO9+rwPHcjX4FXu45VCcXrzSqMC/sui4qD8rqgtCzBVk+dZ5dHJBLVxvkUU2TPHrcJGW7ArK+LCDZG/1StjuoPDTor3BLUAHK7Dp/UQthco6crJeirQHJLQ4o7wi8V9DPkZN1sm1fnQyb4VEAOJ4leLPgZbJ1f50iJDZtD8iUJV61+3734XqZvtyr2m5gt/yRelmyxi9lu4Li8TbLg5pmySwKyLxMPFn8MnupR+aspK1P8jf51a78x7VNqv/0NX7lJQOZ1RWl1tUs2UUBqa5pkpKdQcnI98neI0HZf7RO1hT7ZeueoOQW+eXoyTpZtsangPaF2V5lZzOWeyU90yt9RtUq280p8suFSyGPHciajHy/HD5RpzwkDhyrUx49G7cHZX6mVxFu/ce7pHxPUDKL/HL7fpPsPVonORv9snVvUJbn+2Vxjk/GzvXIsjy/YPMLs3ySW+yXQxV1sqE8IP5As6wq9MuO/UHlBcSa8U5BMtCWd2HpWp8UlAWU58PUxV61/nioHDwR8pQ4f7FBkA3SD/nxICrdGVRt6GvNxpAt4DGyIi/kfXHsdL16p3mfN20LyMp8v/JuglA8U9kgRduCyvtl3+GgIqvwntChvRJZY0tEpOZ3fiJraNa1RIQlIiwAmSQAaXeMx7dj3OrJ6qkn24AlIjoG4Ub8cI48vudWf3scLT6tgMsB/zZZpv5uaZvPuJ+nS/9/ndRtwM0ti/eG/6aqve95rnJP/PUipb8xP5nX4bhffGO8xFMvFiBJ+4mvLJSMIYWy7Mt8GfvT+dL3nzpe+wH/Ollm/HG5ZI3YKOkfZwsAdqwxzPvJtjP7SJVzPAc2L9wjl4/dkIJpW+Oaf6rIHkuOnFHFyu6bGptkYe/cHjGnWHO19zt+z5PV0YtGRJCQ2pkf4tSpU+HfkO54YsmA1ASGunJdICLIvaBiwrfkZyAEErujCXsDyeByN6vQMxzd3tAHABhigOeA0OcvN6qd01zzjDAvoRjzob5pR9gb+tT9A3ySP4IY9oR34lrX41yHyeEeADl1XtRCDg1yIaATvQ7on2t0TXgkAGPCNl291Sj3q5tUfY8vlD+BnA/cY33Q58OaZqlxhc55ptbZ06wAZ8JAcX3xWqPydiC8D6F7uMd4rAV5CoL1T1QfhGlq7qIEHtgEngXkMuCITjj6/C226wnpCz1ge9qumAs6uHmnUYWggkhgbtgjeuY5dhwIhGwTHfNBd+iRMFiENkIX3CO/inrOeJ6QnRMKifBZ6Jmx9HpRn1wfTc2h/pDN4w2NacqIPLTlwzmhtugbfSMj7x1rxfrRJ3WU3LyzLTJwzbvMM/2+ev0t82t5t6lDn6wpR/qjf21XnNvQTD3ntyPZ71BLRFgiwhIRloiwNmBtwNpAkjZgiYj2Qaov/99EuXelWv2N4qnxybhfpCvQcvoflrX7d8vdSw9l3eQyGfitKSkNcnYVEfHVf86Q5pZsjxvn7Iipo2m/Wyo7Vx8WzyOfnNtzKWa99oDEue+vFtbOWR5ceySTXl0Us8/1U7YIQLWznN11UYb8x/ROb9feHLry2cJPcyJUMOX/lsSce1fKmcjYEEVXK26peTXUNcqU33T/OSUyf1u3/e/9ePXzIhERPp+vDQkBKVFTUxPx/dDdLroS8LZjpyaQBRHRGSUZoLIzxrV9tGqANdCf1rvJn6m+km/ebVomY7udqeduo6gEBbUeEan5nZ/gMoarWyLCEhEWgEwSgOzJu7zt3KwXg7WB+GzAEhHtA1Jrx5eqPziePHkikA8aoOqIiNB/pdy/+kgm/GphuJ1u/7yOeAL4agPhz+qvNkTI0lVERO7oTVpFyjvB1MeYl+fJprk7Bd2ZJRkiImNwgTxpZ1daQ7AxanievWuOmUO3Oa+544pKRiTbzpx/V5yf3X0pbCP78o5H2MiM15eH548uuyqEF4SVtmWIvqfV05DvTFMEF5M7t/fyU/f3tPLY9u1/F6eifl4kIqKqqqoNEXHgwIHwd0N3PbFkQGoCQ125Lp1FRHTXd8LKbTVgNfBsNGCJiNT8vUl2tS0RYYkIS0RYIsLagLUBawNJ2oAlImKDX/3+v4nhkEwVW89HAJVOIuLaydtSseW8XDx8XfyuQMTfNH53UEb+z5yI9s8LVIOIMAsEgDl2VxERFw5eVWLdPHc3Qp7DG2KH+UiUiOj3zQny+K4rPP37V6slb8JmKZyxTdzV3vD9KyduRsgw4ZcLIsgLQOrskcWybdn+sBcHjcsW7e2UduZ6dNX55eM3w/o4VnImYl7ItGLAQ+fNAAAAIABJREFUOoFkWfBJTptnz0vmsoV7wjK6H3o7RY7C6dvCfc560+aLeF5r2VPGeZGIiO3bt7chIm7cuBF+f7rrSVcC3nbs1ASlVGimZlEhadxeQrwQZkdUmBbC3rDzm6MOs0TYFpcnFK6GenpnOHUIE6NCvDSF2pk7zXU980goGMK/0Ib+zWfOc+qFQ8YEQqGI3J5mwZGTjw5V0+J82l1f0Zhyow90RBgdQusQlsepI+7pNXM+45oSXqdgaL10CB5C9xAiSI+j+w/XD4TGdntaw/ao8D+uUMgsHc6pofH5hs9CTvQRSydOPWBzMXVkaJ92jY0igbqWEEWEB/M9USGYsDGeEw4K/TFn+uWce84xzWveGeqzllr32v7pl+fMSd/Tbc13knYuwkERNqox9njsS2JdYs7X4UHDWOZ6s768Y7x3wSAh1AwFxXFqiYjU/M6PY+miVrFEhCUiLACZJABpd4zHt2Pc6snqqSfbgCUiYhMR5q59Z+gWJxFB3gETXCuYujUirM+lI9cjnpt1n+V5KhIRX39/ZhjQ3zCzPEIvOlwOf/HhhULYHF0SJSIyhxXppmothv2gNb+Dc/3mvJMRluPQhpPhdrcv3Bd0qNcIeXUJ+uojQm8l20733ZXHjoiIrpRNj/0siAhyvWjisKveUT0/e4z9XZyqunlRiIjbt2+3ISG2bt0qzSBB3bxYMiA1gaGuXBdNRNy40yTzM30qoe31241y7FS9VJytl1v3moRY92uL/QqUXLspIAsyfULCW9rcq26S67ebhDwCJFImyTTJdEkeTNx9wFIAzRt3GlVy41t3Q0mOeU6C6u37grKu1C9HTtXLnQdNwvObd5rUOXWIwU8s/a27gyoh77Z9QZmX6ZPdh+uEBNq+QCg+PkmE9x2pU8BrN39No4oP0H3+UoMszPJK4daAVJyvV/q9c79JHjxqkpt3mwQdXL7RqBINP3wU0uHDmtAz8hoANB+uqJMDx+tkw/agSprMem3aEZTZK7yydI1P9ZVd5BfaKeA98EQ2bAnIoYp6Wb7GJ9kb/FKyIyirCvyybW9QZi73qvwUpy80yIwlXmHc50kGQczMXU3yc59UXWlQdobdoJO7D5vUPO4+aJLqxyE7vni1USVFv/egSdAdesGOOb99r0nllgB455qcGyRYv3G7Sdnelr1BleT72s3GUP379BWU67ca5ebtRpUYm3dF98uaYM/IwT3ybCBL+d6gehe2H6xXyaBJLo5+eY94TvJpdLt9f1C9B7wnvIfoGLsnd8eiXJ9krPOpd/P+w5DszIX2rB3jkay84ly9bN9fp9aF95EP9eiPutQjvwTECMQFhBTrffFqg/ouWF8akKW5PjlSUSc3bjUmlLTaEhGp+XsT9QsmjpuWiLBEhCUiLBFhbcDagLWBJG3AEhHRwS/A50e3a9WfIYThcQJhTiDbSURQnwS/ZiHEjbMfkh9vXbZfyFfQWN8krgceOb/vsqwaWtimrm67qHeu4Dlwp+qBNDY0qV3/7NpPe3dVRJtT2y/I9dN3TBHk0a1auXbqtvIKoD+nRwTA7O7sIyosEiQAY7BrnITFenx9HPrd6VK+4oCqUx9skKC3Tm5V3lPzIQeEruc86nBXCDbqx3Mj6uFRQpggkgmjmzM7L4blT5SI2Le2NbxS5f4rEeMgU/XNx+G+8ZLQcpohoZz5K0hcbpbpv28N15VsOz2ueRz7s/lqnVgrvG3INbJj1SG1LugawqZoZnnMhNsk5t6Tc1TVqw80iLfGr87x7DCJlZJ5u9Q4kCq6EP6IcY+VnFU6IU+HkgNZTt1us2bIDVF3ZONp5UFEXo2H12sELyLeE3NeJAg3+5r86mKZ1ytT5f9ARryHsAFTr9g7bUimrgtj6H4Gf3taeAzCoOHR8fBGjSKfyC2CrtaMLRE8nExZ9Dnz1MX5Duk69hj9e/JF18uLQkQcPny4DRFx/vx5/dp062NXAt527NQEpSAiAKhJ0rtsjV/mZXilzxiXfDHWJSNmuqXfOJcMm+mWr6e55WF1k8xb5ZXsQr/0+qpWPvy6VqYs9Mib/R+r53/4slZGzHJL/wkuWZLjlSGTXQo8L9zil/eHPJaJ8zzSa2itjJnjlqU5IRC1ZGdQvprulgGT3DJkiks+HVkr739VK4OnuSWvJKBAVED4oyfrZfJCr8zJ8MrAyS4p2uqXtGUeBbAePVWvxkpf5VUeA936JY0hPOsDCD1yllsmLfDI+Hke+Wh4rUyY75HRc9zSd4Jb/m+AS6Yu8cirvWtkSa5PPhpRq4iCd4fUypi5HrVbf/hsr+SWBOV/ez2W/M0Bpfc+o10yZo5H3hxYK4syvbIkyyu7DtfJoZP1ajf89gN1snZzQBEgjD12rkcmLvDIvqN1sjLfp9agbE+dvD2oVpFByPq8CuTBZ2PcMn+VVwZMdMnbA2tlcbZP5iz3yNg0t9ID9rxmo1/+0O+xDJ/plrcG1sr0JR75cFitjJ/vkc9Hu+TLcS75eESt7DwQlJ3762T8XI98NKxWJqV7pPJyo8xZ4VX1X+3zWEbN9qj3Yvw8t3z4Va0cOVkvFWfqpffwWhk6xS29R7pk8kKPfDqiVvqMcsnw6W75eIRLrdvq9T7pPdole4/WyfJ1fvlslEs+GV6r3jfeqakLParP6Uu80m+sSyalu6Vgs1+1n5DukZX5ftl/vF7JzTvCuk1M98jwGS75elpoDNaQfseleWTQxNC7zLvRf4Jbhs9ELyHZxs5xS/9xLrWOECh8D/gDzbJ2k1827wxK3zEumbHYI/MzvDJnmUe27Qkqe6BePMUSEan5nR/P2kWrY4kIS0RYADJJALIn7/K2c7NeDNYG4rMBS0REB9hISq0LO92dgFs8RAQJjc0d/QDDZj+A9SZ4rcfTR4BcwgvpNpwDRrdXSubvCtc3wxI522hZTCIi4KmTuxcfOKuq6z25kbKP+3l6eCd5tAb0NfHX0RNBXzoaCucBSaLnpo9ffKN1vtx7GiIC4kIXZ94D+q46dE0/FnN+5I3QZeWggggZAdJ1km3qELJIy55sO93ePALsmwWiKlo5VX5BnDojDwhkRaxCWCxNLLUXCuve5VAeBpJ9m8WZ82TGH5fHHA9dmSQP45rl9I6qCH3qZxANOpF41vCN+nbU41ffC5FeKwaujwip5awMSRYteTwkhS6l6bvD62muhz2P/j35ouvlRSAiXC5XGxKCJNVut1u/Nt36aMmA1ASGunJddI4IwtCwc3rXoaCkZXglvzQgC7N8iphYnOOTVet84nI3S+7G0P2N5QGZu8onuUV+BYRmFvgVWLu60C85RX4p2hKQ9MwQ2VBcHlBg7IatAZm51CuZBT4F3LLj/sqNRtmyOyi5xQFZlO2TGUu96rMszy+XrjfK/mN1CkDfsieodr6vLfHL/NVeKd8flGlLvXK2qkF27A+q3ejsTidsTU8shMw5c6Fe6RwdsE7zVvtk2VqfFJYFJL8sKFlFflm13i9j0txSuCWgwHK8R6Yv9ar7OHXNWuGTnYfqZPQ8jxw4USdpq3yyaI1f9hypk0XZfgU2AzwfrKiX4+calFfE2tKAFG4LyqRFXuUJsb4sIAuzfQIBdPhkvZyprJddB4MyY5lX7bZvSjCEz9OsFzv4l+f5BS+FvNKAAvvxssE7Ztkan/LemLfKJ3sO1SlbLt4elGlLvJK70S8A+xADn42sVTaFd8fJc/Vy4XKDLFkTsnn6qa5pVgRF+b46RWwA1C/I9EpBWUCmLvIIXhbXbjTIwtVeKdkekIWZPskq9MuQyW6ZtcwrK/N8MnWxV9aVBpSdLsjyyZkLDQLBs/dInZTvCwrvD+TDuhK/ekd4V/BQwfNk5/6gTFnkETwnqItHROmuoFQp746g7DlcJ+mrvepdXJ7nU94UczO8gjdD2kqvLF/rU7pg3KJtQdm2t04RVLzTs5d7lXfTrbuNYY8I3uFN20Pjb94VkFPn6tX8IScIkWaJiO79O5Ls+2aJCEtEWCLCEhHWBqwNWBtI0gYsEREdYFvYOzf8dwm7yJ2AWzxEBG0Ac3UxcxEM+NfJake3fsYR4oDd62ZZN7ksPDZeAmahv/35J9Rud32fZMJ6N/nholNSue+KfqSOyIPHRd74UtWvSUToio/vuZVnhr7mCKBsJim+df5e+DFykz8BWdjRrgu74p16G/7fs8NgMeGrnM+d109DRJDQWBfkc/YN0aOL9raAHDJLtJwIeAzookNLJdvOKZO+dhIRjIdtECoKzxmzmAnI8aQwC2tAbgcn4aV1j7cL9hDwtK4b+Re4tz8/lLS6PSICws7UB2MzlpkgnPMp/7dE6d9JRFAf0gECzCR4uK89MuZ/mKXkqb7V6sGCDpCRz+BvT1XeMyYRdP3MHYGUwyvI7FfPSeuZI8SKLifKzrWxE7OuPY/+ffmi6uVFICLOnj3bhog4cuSIfmW6/bErAW87dmqCV5qIAFysrw/lYSDcjY4Pr87dzQqAJOSOx/tEhW8h9jwhbHheU9usjsSTp53HF/o8bmnHbuuqK42qHc8IBcNYANZ4O7CDnhj/ui/AZXJVEHZJ5yrgmv4gL/S4D2tC4/mDoXqA9c8TBH+eXwiQCOgJHaArQl7pnB7oBF0RxkrrkPA7W/cGFeANkI7OoGgAnO/ca1JrFlor8m2EdArIDJFD6Ca9djqPQa2nWR4+bpYaVyg3ATpHBj7UYV0ZG0LreRZyJGCL6AcdYDtaLp1XhPlhc8qmyfXQco68l641KFCfMEoqz0RL7gbO0Rkhi7Ar5siHvrnPB3t/9LhZjY+dQtTRNx/CIx0/Uy/3q7lmbSI/9K/zNzCGt+W9QCbmEJI1JDeyMxZH2uj8Ehx5jzjqOak19YbWmzWhL/U+tbyb6IQ+6E89a3lHda4JlXPDF7IzZGG+OmcF7cgTYYmI1Pwuj/c3Ntn30xIRloiwAGSSAKTdMR7fjnGrJ6unnmwDloiIDqxBAOgSDYyOl4ggZJIuZoinjbO369sqF8KSvmvVLnV2bO/OORp+Rvx6SAuAPsIL6cJufg3+ff29mRHArxlOKJEcEQC2y/uHdviz89/MkcG4KweuV2OyA90sANVaFufu9TEvzws/o07+pJBeyf8QTwLvpyEi0Lcu0YgIQGddCAeEfISKMku0tSeEkC7aAyXZdlpvzqOTiEBW7fkw8n/TxJzbvSvVYR2z9roQKsv0ADC9XZyhqtrLEdEeEWESXcg0+bXFSpYRP5ytQiJpWSAMmKOTiMBLgRBfPBvynWliElwQD6Ze2ssRQWg0XSBsBr00JdzW9PqAZDP75HzQv0/VTQXyyvncXkf/jrR6GSc9nYhobGyULVu2tCEi7t69G35nuvtJvECFrde9gaZE1k8TEdq2ARmjfloq6Gdc6vN2jzHq6fH0MWof+mGMPnQbo1qPP9VzhlQIn7Nmzuso64hyIto467RoL1xHXzvbGVrW/ie6jfHouZ+GdYC8TpmdczWuyY3glN95bU5GP9NH/Uxfx3vU7Tgm0yaZ9s71UuOaHTllaXmm2zmqtntpQzOl5u9Iu4vWzkNLRFgiwhIRloiwNmBtwNpAkjZgiYjoIBt5EnRxxrkHgIuXiDhe2hp/Hm8BDd6d2VmluxfICn2f46gfpSlyQleY+tvQbnLAVUBTPl/+v8h49zfPtgJDxOrX/SVCRBCDX7fjCAFi7r7XBAfAsVl2ZR4OkyWA5Xg96I8zLr9ORm16h5hjOs8tERHS9Mw3VkSsjZlngxqEAUN3/f91UthGyPdh6nP7yoPhZau9HwnIJ0NEQFZBduhCzgpzPDw1dKEez5xERO6YTRFtNs3dqZsoTwbq6z7bIyKWfpEXbscJIbV0W/Sg7ZGj7s88aq8Jcq5owsd8bs+jf0++6Hrp6UTE9evX25AQO3e2vqMRL103vUgEoLZ1UxNE6ux1cRIR3dS0rdhWA1YDKaYBS0Sk5m9IsmZiiQhLRFgAMkkAsifv8rZzs14M1gbiswFLREQH2Mz8AmN/Or8NeBkvEUE8fl1IoKuBO0+NT99WO8cJa2R+zDAzZh4C2s9+O0N2rj4sJ7dWqvBO7Co3QzpBfuhxnoaIoA8Aa122LNkX7tf09OA5OQmQB2AZIkWPbx7xgMATgoJnhPks1nnKExHzQjk5EvaIaGkXa95OjwgnEUGoI7Po0Ee6vzE/mScA9yRuhmTARkjcrAvnui7HZIgIM6QR/bL+pg1XbGkNfcVzPHc6IiIIg2YWk8hqj4jAm4KQUmZhjsjD+2MmtDbnrc/N95H8J/q+PUb/frR6CemlpxMR+/bta0NEXLx40XzNuv15Z4PYtr/UBJoSWReICP5UITQL4WMI7UIoFsKwEIqG+zoUTFPTEwnUhcIA6RAwKgxOS2gk6hPOJRTCJdSHDpOjw7sQGkaHtyGcDNeEkCHUD+0J1USYHWRSoXX8T0JHXyiEkB6XUDbUpy2hdxgXWRmHa2ToSWGa0AlzIpyOnhvz03MmbBNz5xod6mfoWumpJaQWIYXQNfrlSDgjHeqJtoTfIvwO7XQ4Ix2iSK2b/4k8qg2Fh9LhhajHGF1RkJn1xg7QgZ4/OlCfplA4IUJGOe0aHTFXQi+pubeEHULXtMXusUHmxod76llT6zhKzy2hm1Q/eg1a+qaNkqllHHRIPfoO2XJIfj0+Mqo1IiRSfWhMnnHOejXyDgafqNBaHOmLMfRcwuOp+YfCVan3UetDH5VeQv2F2obeGdaU95L3iXVl/ozd8t+ZhJbYEhGp+fuQ0CIalS0RYYkIS0RYIsLagLUBawNJ2oAlIqIDbXrnPn9vADI7gbd4iQgzrr0O/zPih3OMP2M6Pl0/ZYsaH4+Iy8dCiZ7ba3V8c2uc+2dFRJATwSRrTHnYXb554Z6IRNvoj7wEFHIGDPvBrDY6deqY66chIm5X3Q+LtT3jYJvxAM51IV8E4+FZYJZFn61p045wWbrkTdj8VO2izZl7HRERhGcyCzlNdF94qJg5Gsx6+hzgXdfnmAwRsWpooe4uriNkybMiIpjD1N8tlftXq6PK4n3sF5JZm3M2zwnZpAt5L8xn9jz6d6TVS88OzVRdXd2GhCBJdSDQ+v2n35nufEwEoLZ1UxNE6ux1gYgAiLz3oElyi0NJai9caZB9R+tUAmOSAF++3qiS19bUNsmOg3Vy9HS9Sn68rtQvJ87Uq4S7Dx81qaTRJKI+db5exaDn2e7DdVKwJSCXrjaocxJTk1x6296g6mP73qBkFvrl+Nl6OXiiTu7eb5JHj5sU+FmyIyDbVSLqOpXMumRnQCXsLdoWEJJXV5ytV2037wrKijy/3L7XqHIg8Hz7gaAC07vz+2rKDphMYmiSKJ+72ChXbzYKOifZ97mqBjlzvl6qrjao++SBuHmnUYHJJKEmV8HakoAsXuOTY2fqpWBbUK35pp1B2Xu0TorKA3LweFCu32pQALfP36ySYRdtDQjJiteWBaXqcoPklgRk/4l6mbHcJyfO1kv+5oCcu9ig1pG10JtvTLmf9Tn5STLW+2Xd5oCcrqyXK9cb5e6DJmUH2C12TY4ScjlUXm5Qtol9XL/dKOSFwNawd2znys1G8fsB35tVovRT5xtkzaaAan+4ok7pu7qmSW7ebVTtWQOu6Rt7ZDz64nj7XpM63nvYpJJL8+6QZBq7P32hQW7dbZJVhX7BdlcXBdS63bnfpI4kGt99KKjyV1y/FRqLfnkXIC+OnKyXuRmhZOH0yTt643ajMBayMV9sgHskvSYxNvOlf55hM8wXG6EN98kZwftKkvqN2wIqCTrJuEt3BFXybr4jEi2WiEjN35BE11HXt0SEJSIsAJkkAGl3jMe3Y9zqyeqpJ9uAJSKig2zsJNfFudscAC4eIgJPChMQ1h4FEApmIXa/Trwb7bisX74CRs3kyngglC3aKws/zVGgNTvedXkeRIQGIdPeXSWEsTJzFmg5APp1PY7XT99Rjy4dCeVjMJ/FOn8aIoJExboc2nAyQhbGu3S0ldTZsepQ+HnA0xpuKHNYUfg+bSB2zDVd3KeVqEi2XbS5d0REkIvBLDNeX67khBgxy4H1FSq3BzaMd4AunUFELDISutMv+oxmv/oeibSfJRGBHvt9c4KaL++vmYBbzzt/Yog4cuq8zl+vqkCimV4Yznr2Ovr35Yuql57sEXHy5Mk2RERFRYV+lXrMsbNBbNtfagJNiawLRAQx8tn5vDTXJ7NXeGXsPI+Mmu2RZWt8MmWhRyame2T0HLc8rm2SpWv9MnG+R7ILfTJ0mluW5PpkYZZXgcBLc7zy1RSXAlHvP2ySDVsCsnKtT74c75J1pT5FGnw6xi1ZhX4ZMNEtQ6e6ZW6GVz4e4ZKJCzyyar1PAHzPX6pXu8g3bAvIgkyvZOT5ZNAkl0xKd8vIWW5ZsdYr0xZ7ZMvugPSf6JZZS70yYoZbtu0JyJ7DdZJV6JOvZ3oUEN9TXl5/oFnWlwXk0xG1ao0GTXHLsBlutWZfjHXJkkyPTFvoliFTXbIqzysj5njk2q0myS4OyLj5XgXU9x7lkpX5fhk83aMSVmet98uqdT4ZNNktew8HZe1Gv1RdbVReEgdP1kv2Rr8cOFEvo9J9CrQeONUj+WVB+VXvx1K2KyDj53skPcsn7w6plUU5PmnGkJ5zgWj4fJxbZi7zyug0j3wy0iW5RX5ZscYnS3O9srbEL4OmugVSpe84l6St9MqQSa6QDU52yyTse75Hvp7mlq+nuxVJtvNAUJavxebcsjjbp8D7NRt9ioCbutijdDZqtlsGTnIrEubS9UaZvtir3oUBk92StsKr3pm0lR6Zs9Irn45yyYp8n7LlWcu9Ur4vKBevNsjE+W75YFit9BpWK8NnYtsembzQIwMmuGTyfLcszvKqd2jaIo9618bP88i9B41SXB6QT0e6ZM1Gv8xZ4ZXF2V4Zk+aR9EyvbN0TlI9GumTcXI9MX+KVgRNdMmupRz3PXO9T79vXM93qGjlLtvvl4PEQyXLyXL1MWuBR8o+cGXpPF672SlaBTxEXeGMkUiwRkZq/D4msoVnXEhGWiLBEhCUirA1YG7A2kKQNWCIiOrBWMm9X+G+Neb0yI8BoQLd4iIijm1rJDDob/4sF4X4e321NpAzY3hGQR06IJvylWwrymW3IuaDLsw7NRB4CQt3w0Ym0kYUd6Wd3tYbtIN7+4G9PVXKOfrk1CfTacSURspvzcJ4/DREBuaDLjbN3IsYEEHdXt4by0V4njG+SOuXLD0S0m/DLBbpLdYQw0DIn2063N48dEREZgwsi5Bj2XyEPE5NcqTrcmtCcviGudOmM0EzmmtJvwbStYV2YczHPnxURAbmnbVITCZAS6R9ny8PrNXraigwz5eG8/79MCj+vvhmZINtZ115H/758UfXSU4mIYDDYhoTAG+Lhw4fhd6WnnCQCUNu6qQkidfa66BwRhHQp2RlUIOe4eR7JWOeTBat9MnlBCEyFbPD5mhUwPSLNI0dP1svCLJ9kFfll+pIQibD3SJ3My/AqYJOd4gCmecV+AdRcvc4npbuCCkQHFB6X7pXcjX7JKQ6oe8vX+GR1gU8OHKuTA8frlEcEnhKLc3wKNAZwzQF4XemVgs0BWbrGJ/mb/DJzqVftWp+U7pWjp+pkXWlAgcjsBCdkT08peETsORyURdk+5RXCuqQt9yjdQkSs2+RXpNHYuR4p3e6XmSu8cutek5yqrJeJi3xy/EyDWkt2uY+e65HdB+sUWA/5AAi/40BQCjb75cS5BhU26PylBjl2pkE2lgdkRoZPDhytk9HzvVK2Oyhj5nrkVGWDIkHwLhg9x6PWgLBFz7vgjbAgyy+37zZJRoFfJszzSCmeNHtDtpa3ya/Ih+37gko/+SUBAdDHi+LrGR71rPfIWvVs9nLsuk4qztTL7OVe9dl5oE6qa5qFfiDqsPmV+T6ZBQGQ41NED3petd4v9D1tsVfyNgUUYQY5gJ32m+BW9yDdVq/3yeYdAbl1p1GKt/kVmQZhwHsD6A+ZMDbNI4uzfIpQySzwK/1OXuhVY/NeQdbtPlQnFefq1buwer1fJi7wKhlYX2xgSY5PvSvMdVGWV4ZMdcv6Ur8iZOat9srSbJ9af97PjduC8vBRs6zaEJDsDX7JKfLL1MVe5Qmx93CdpK/2yfmLDSoEVCLra4mI1PwNSWQNzbqWiLBEhAUgkwQge/Iubzs368VgbSA+G7BERHRgjbjyuqyMEtKlPSKCHAlmkmr6OVx0KgKkdZIUAKYmmDf51cUK1Cf2PffxrjALiYB1fcIkmaFlTCIC4Nd0DS9dsDvcjvZbFreC085k1TyPliOCPBC60MZMnA3ZYpZZb65U45HImMKOc3IFaNk7Oj4NEbHgkxxTFJnxx5DXAGPiZaIL+oFg0LJsW7ZfP1LzJzm3fmYmMUfngN36WbLtdHvz6CQizHUDaDdDh7keeITE0bRnPXQ5WFARlg1PDlOXTiICLxVdIDNMWea+v1o/UkdyQ/CcMc3x6NOZH4RwSHhiaPmehogoTd8dloMk6hBiWs5jJa1J4clNoe9zXDO2JKIdMpjPzTBXhBszn9nz6N+PVi8hvfRUIuLSpUttiIi9e1t/K8IvVA846WwQ2/aXmkBTIuuiiQjMGyCZXe3sfG7Sx5ZY8uSHUHWehJ6z+Z17qn5jKJ8AMfpVvPrmUDz+qzcIidMkd+41hnNP0Ia+dVt9Tvz7qiuNws5/vbMeOZQstDHaqfOwjNKS1yAki5a7CzbnP9NvCGL0sz7MD/2QG8DlbpJDFXVSdaVB6UfriueE0qENH61r1kbnOKDu4VMNKtzQg4dNUnmpQeVZ4Lkaq6WtWgOVg0DnImhZf2RpCsmk+32mCojReWh+LfNsye3A/JWumkL6Cs+/xY60nsh9cPd+o/KiIcyVnofuU7fTOlTtWmxX2SDnWl8ta8N9SKPKy40qzBXXoX5bbFjJ0PquheQ0nxk23zLVsBD9AAAgAElEQVSWWoMW2dXaqPc09K6q9i1rwXoouVrqmudaBq2XcJ/GHGivdcNRj6VtKcYSxLxtiYjU/H2IuWAdPLBEhCUiLBFhiQhrA9YGrA0kaQOWiIgOtEEE6GKG7dEAnJOIAAy+f/WR+N1B3Sx8JG49O7Z1W44jfjhbzFA+VKb9npyjQoJrnayanBAA/QDJhGPShcS85GGASGAXt1nO7KyKGOvR7drw46C3TgBtydeAHMkQERAJEAq6nNxWKcu+zJcln6+N8IjAg2PAv01W49w8d1dVZ26mHjo6N8HzWCDxkr5rVSJmgPDitB0R/V8/EwoHxeDo+1DhSTlafFoa6hq1+CrJsikH8zN1TZ4P1oUQQ2ZxhvlJtp05tj53EhGMi4cDRMjtC625L7hvenOYMgLW711zTCCBTI8Z2gR99RF6Qi+6sLboet/aY6pOLCICWZ3hmSB1IDIYV4fiol9IGuo/DRGR+XWRFlEdb569q0gOEnNHEEvNT4ScIPM/zBLa3LvSmjcCAkfrWB+XfpEX7pck8Pq+PUb/brR6adVLTyUidu3a1YaIuHbtWvg96UkniQDUtm5qgkidvS4mEZGsrUNRAFry0QUiQCfgBfzkYz7X9fSR59TnqEtDQ4P4AwHxeDzJf7we8XTJxy1e77P4uMTrdYnH4xK32yU1j0MfrvWH55Fjtz7zeNwS+rikttYlj2tdUusKnbtc1OO5WT/+c6/HJc/700ZWt0s8bnf0j8stHj48d7nF7XJL7WOXPHzoUsfws2jtdbtozxz3XLVuqXnkEo6qzwTaRtTX8uqjY5w289T19FHXd15zP9q99urrZ1GOfr9f6uvb5gixRERq/obo79dEj5aIsESEBSCTBCDtjvH4doxbPVk99WQbsEREK6hkAmyEa9FgNSC6+YxzJxER64+X0zuqVMgYZ3uuAe/rA63kgrMPQN3iuTvDu8kJfROrmMSAMwwR4KqzaFA/GSIC2XNGFQuhl9or1KEuuQF00fei6SPavXiICDxWdNm6dF/EWpE7gUTFsQokzbift01OjNeHqVNn+6pD1yJ25GvZk22n2+ujk4gw81KYskBKmOGxmK8Zwsus65zPwG+1kmOQOc4CGYY87RERPIdkML1unP1AAOlk2k9DREDeRXtfeBfxTNmXd9w5dMQ15MvU37aG0tK6Nr1cCHml79tj9O9Gq5dWvfREIuLevXttSIiysjIBAO2JpbNBbNtfagJNiaxLZxARz+Jd4Xf2Uc0jKSheJ2tLsiW/NEfyS3O7ySdHCjevkrKyxbKlbFG3+2wuTpfNRd3vU7puvhRnpEvR0nQpWmI/z0MHG5aky4bs1XL71i1pNllEEbFERGr+PiT7fW2JCEtEWCLCEhHWBqwNWBtI0gYsEdEKKjkBNp1jABD4q+/NiAAoYxERJL0l+TTJkWe+sSKijbN/rgllg0cBIKku9EGoHDMRsm6bN75U/K6Arqo8JzbN3al2xeubAM5mOKFB/z5VTpSd04/VUXtNJEtEIA/zu3j4uuBlYRZ23xMWScuMlwLFKZd+3t4xHiLCzJcAcePsb+T/zJFzey9HgNiA4+hkyH+0hl1ytpv9dobyPjABfDxfyLWAh4qzvr5Otp1uz9FJRBCK69rJ22E1Q5IRgsskE3T7eR9kyr3LrbHckZ8E5nPeXRVuzwnkg27DsWT+LsGLQhftNdEREUFb5owHhElO4aECEWfmRnkaIoJxtPeLlhFghtwkeh4QXXhKmHIwf5JXT3wlFFJK19XHB9ceqe7wLPriG62htvRze4z9Hfmi66YnEhFHjx5tQ0ScOROZ70i/fz3hmAhAbeumJojU2euSykTExctVMnjyFzKnbKyk75woC3ZO6hafRbsmSObuQXJg/5tyaP/r3e6zd+NrsjvvFdm19lfd6rN96S9kY5+fSOHbP5GCN+3neegg/42XZfJ7f5Bjhw9Lo4PAt0REav6GJPu3jCUiLBHRIwDIgqE7Zc/iCln8u8Iunc/aL7YpOVa+XdylcqTyDnR0w1qhq1SW08pmPTnisQFLRMQG2UgArEMkOXfaPwsAjlj1xN93xrB3jsXzMS/PU3XbA8Sd7QDd2RE+4odzwl4WzjrJXBP/H68CZDd35+u+7lQ9UH/jETZI3+vMoyaMGAQQPlbf6A05SbKscxbEqmveJzQWobqcZJRZJ9p5su3oy0lEaFKLNZz06qKI3BTRxube19+fqfoxcynEqqvvs370jxdLMqA8bci3gS3rPjv7yBjkTGFNotkb45FHg+e8J2YeD6cseGroYuZdcdaz17G/J19k3fQ0IoJwLySldn5qa1vD++n3paccOxvEtv2lJtCUyLqkMhFx6cpFGbdomGy8tVLKqrNlS01O538edUK/jj621WTKkZrZ4vf2l6C3X7f7uC9/JI9Pvy81J9+Xx6c6/lBPf6LVj7cf2pp1dZ/mMVr/+t6DXe/I5Ql/kKoBf5AL/Y3Pl8Y59/U1R/3R981rsw/9XN9rr56uE+2YbDuzr2h9RLtntjHPqWtem+fx9tNS72y/38vyvu/LiaNHLRHxv93j9yDZv2csEZHiRMSsH+bImdIrUlFYJZNe6npgcNvMI0oeZJr1PzlxAcnH8y+oNkdyz8dVPx7wz1nn/NZQ7NX1Q3aGx1g3aIfcPHFfVn9YGr7nbNfZ10fXnFfvYtmUg89tzM6ew7Pub/Pkg0pHx9ZW9jgdrXq/RE5tvCS3Tz9Un9PFlxOyv66w2We93j29f0tEtA+wEWuewu5w08vgRQbfEpk7Ia42ztmhPhpMT6R9PHXJrUFhF3wioHs8fXdVnVhERFfJ01PHJYwZBa+IREi9nqoPO6/2fw+c+ulpRERlZWUbEuLQoUPqHemp/yQCUNu63QNUetp1Smki4upFmbB0hGx+mCk7PHmy05ffLT67fWvkpH++NDUOFmkc2L0+DQOl7uan4r/wofgru/7jOx+/DK7978vNKW/ItSFvyLVBb8i1gS1HzqN9eO6s09F1rH6i3TfvOfs1n3XT86uD3pCLA16XjH69pOLYUWlsjAxpaD0iUvM3JNm/bywRkeJEBIC2Ljmfbely4LZq5w0tjmybcbhDebI+KQvXd9/zdVg/WdAyGhEBCEzZt/TkMxvXKa8lIjomy3oqEbF/xelw0rSAq06CntZQMXvjtMGusFmnDT/va4hCvktWvNU9vYgsEdE+8MSuch2XnmTBAOtOMMpet6/DZ6kfPBx0iZZU/FmO/Sz7tkTEs7cpvJx0Ic/Is1xP2/ezX8+u0HFPIiIIc7Zt27Y2RMStW7f0a9Ijj08LWtv2qQksPc26vHBEhLcTCI1ofXCv5b4lIuInD0yyIxHSIVq7CCIiEeDfrOs8N69jEQbUaa9ee89i9Rntfmf1E63vJO5ZIqJ7/h4k+8eNJSJSnIi4ez60U5EFPrv5ynMD1GOBkSYRUX2ltkN5zpVdDdvm8yYiZv8oVwjZNOO/sjuUM9Z8E71viYgXk4jIH7Bd2bnvUUDyviyXKd9ZrT5r+5VLna9BiJGf8d6mDu2wK2w2URvv7PoHV4ViJ2+fc7RD/XT22J3RnyUiOgbI0j/ODicA3pN71AKW/9ixzp4XKDj/wyxxV3tVfoL2QvA8L3k6axxLRDxbG1thJDgvX37AvtMp9E531jv0PPrpSUTEzZs325AQ5eXl4f8D9dSTpwGsbdvuCTp1tG7dhogwwX8N+pv3UshbwhIRyRERJrmQzHlUIuJZg/e6f31MAtCP6q0Rq59Y48S6H6ufTrh/daD1iOjo+zUVnyf7940lIlKYiFj6xyK1rpf335bHNz0qCSKhmjoDPEu2D01EsOOb0l7YI0DVpoZm8T8OqrrPm4hIdo5P084SES8mEaE9cvYvP9Xm/SSMGSVer4insb/u2NYSEco8EvrneQBEnT0GseQ9NT7Jn1RmQcsUAy3JE/D192b2qHWZ+OtF4q3xhz/TjITMnW3bL2J/k19brMhFEnS/iPO3c+4coqsnEREHDx5sQ0RcuHAhod/27lg5FUERK1PXEhzdhoiIFZopTjJihzdfdnjyZbsnXzjXYZ5C9/Pa3NfP2z3GGLuziYgnDQOluT704VyHezLvi3FfP0/q2EmhmfBu8Jqfcx+K99yHor0eOKo6LffNZ4mQELof2kQQEQDtgPMJAvTs8r8y8E31AWjn+qpxrUkDXe/yAF33zejhnzoB8NdjtnfU8iC7krkDufUcrySoH1MGxrGhmbr2+zuZ389k/3axREQKExGHs8+pdd0wbLfsWVShzrs694AmIojvTwFkjQV+ssOZciQnNI9YRMSCX68Xck9cO3xXIF0IcTPnx2ui9jv1u5myY94xubT3lsr/APC/4JV1ooFgM0dE0Yg9Kl5/9qdlbfqa+d85UvDVLjmxvkrunK1W7akfay7E7j+WVym3Tj2Qa0fuCmsz72d5beonQkSQS+DAytNq53z57CNSteOGyitwPL9Slr+5sU3fO+YeU/NJ/9U6wQ6uHLgtlduuRdSD/Nk4co+cKbms+qooqJL8gdsj6phznPLtVULIL+Rgbpf23JKd84/LtP/MjNpm9v/kysZRe9W45N/ADpa/0VZWPQY6xSvmzpmH4bWIFpqJtUAfaz7f2mbc1b1K1bNNY/eFny36v0J1b+uMw7LotYLwOjrDl+GFsG/ZKTU3dEUIIOas5TOP6Pxk0UVVl7lVFF5sd25m2+Ixe4X1iWYT6ItyetPlqOOa/USzWWwP3WR+tFmW/mGDYGPId3H3TTWmXisStROG7PqRu3Lj2D05nHVOsAezf6234tF7Zc7La+Rgxhn13tEGG4j13tFHvO+AHg99opOrh+4omZzvDHbAvB5eDiVxvHuuOrTO4/ZHyKz7S9Wj9YiIH5AiUfDgb0+zwGWKEREWVI3fhq2uWnU15ifz7Lts3+WnsoGeQkQ8fvy4DQlBwmqv16v+/uvJ/yQDWtg23Q9oSmTNug8RsVZ2+pIPq1TuypdN9/Jlw811UlbdSkao+3fzpejWOil71Ho/GQLiWYRmgmxoDPSX2ur+8vhhf2nwDxDuPWkYIPX+0D3uNwVD95MiH8w8Fp1EREBCPDzRS+4d7SUPT3wgtw72ktuHeknNyV5hQgLy4cHxXurZ3cO9xH2mV5ioiIeM0KSGrtuGiEiQBABYv9D/Lano+56c+Px9qfzybbk04E05+8U7cuLzD+Rcv3dEA/fcP/XFu3K8zwdyrE/oGcSFCdQ/z/OLA96Sk33fk4q+78vlgW8KBMmZfu+qeSC3lg25T3/xnpL7+OfvqznpZ4nKa4mI7vnbkOzfOJaISFEigtAueBLU+xsUKAxYTyFUU1cCcpqIyP18qwTcdcpLA3A6mkw1N9wqZj5ANSUaEZHde4s0NzarerW3PeKvDXlaeB/628SMn/2/uQpcV52JiK8moNrVeeuFsSgmERGLFJj5g2x5eOmxqt9Y16Tk0n1ChEz+91agGpBX72inDuMgL6Uh2NiGMIg1ZjT9PHkiEnTXy62TD1R/zL25KdQ3cq0f3Jp4m/bXj95T9SBsdHHd8YZ1P/8X+YLeKPX+RkGfugD4TvtuW3JB5yQgdNDjW55wjoPaO942oPrcn+WJ+75PdYnuGZvSVN8kAPERc3wpQ5EDenxsBe8YxrnXEm7MTFatd8VDyET0860M1Tf9nNxwMfwMUJ5CeDBvdUAPEyHH7oUn1H3W69F1l1ovbpBI2mmzgOKsB4X3jnBKFO49LfkHEULZNKaVSHHOUV9Hsx88KSisO3aBHvle0OXinpuypu+28D0zNwX2AOmm+9d6u1f5SDwPQrbCWuriuuuVxb8tDNenXaLvAG0gjXThvUduCnbJdwd1IAH9NcHwuvCM62eZ1F7roTOPlohoBSYtSGt1YW3A2oC1AWsD8dpATyEiTp8+3YaIOHbsmP4zqEcfEwGobd3uCTIlum7di4ho8WTQoZkIx2SexwjPRKLr3AsF0n/RNnlv8i6ZWlIipQ/zpdyVJ9nnCqTv/HL5YOpOmbmlWDY/XKc8J2ISEeZ44fMWgoRrX750pkdE0DtQThwbLGnzJsvstEly+MAACXgGSsAzQA7sHSiz50yS2XOnyPnT/aXO1+otkTQh0QlEBATD/WO9ZNXsATJr7CjZsvpjSZswSqaMGCfFyz+X6hN4R/SS6hMfSNHy3jJ5xDiZM26YnN7yodSebg3r5CQaNOEQ6xg3ERGDMLg04C0p+6CPTHxlmgz7+VxZ9vsR6nrGKxNl1C9my9o3B8nF/m8psuFk33dlwW/HyPCfp8lbP8qUZX8YoUiLmGB+jDFjemxQX7fRRyex0nIf74bDvXvJyF/Oli9+slhO9n1f9n7ysUz/9UQZ8cs5subNIXLhy7cUGVHx+XuS/tux8vXP50mfnyyV5X8YLlX93w4RKNHG4V60+3hcWI8ISfT7NhXqJ/tHjiUiUpSIAISmACBr0OxWRQiwJmSTvve8j2Eios9W5RWAjHgzOOXAC4HCbmh2ZVOcRMSS328QSASAZDNRLf1R2CFt9ns097y6jwfD/F/mq2fs4D6e3+r63BERwW54DeQrb4SW3fEZ725Su/YZYPfCivC4WhbAa4B+5Jn1PznKO4K67PSPkHFNSMZ4wGsNfD+4+DgM/k7/XlbYg4TwV9O/nxXuXxMRgPl4LSx7vUjm/TzklYFMgPI8K591JEymoCdAZ+e8kHnvkhDAfeXAnTAwj7cFNkdhl7ye24z/ypL7F2oUMG96jhCaqyHQqD7ssNf12T1PAVgG/OY+cyuZsF/JyLPOICLoByIHrw/mqvOB4BWinlU8UDv/GR8i5tyWUM6Sg6vPhGVFbgggdJfTe4tMeilUd9O4/aoPiAytZz2/eI4QZ6UTDygQHgInnrBq7RER2Av6Q49T/2O1kJfCJCTIIYN3CPKv+qA0TLaZ9qyJCCaG10zay2uVHub+dK3cOH5fzRd7MOeX6DuQ22er0idEmP6uggzR/UD0mESQJqFsjgil/rj+iRfksfUsIGhtwNqAtQFrA6lqAz2BiKivr29DQuANcf9+6G+quH7Uu3GlVABBrAypRXB0SyLCJBwU+N+Op4Q3X7bV5kna9mIZsqJM5u3aKIOXb5HcyvWyuXqdTN+8SYYsL5O0HRtlWGaZ5F0qkO3u1tBNUQmJFsIh6rNOJCLwfHDXDJDMrFGyefNw2bN7oGRkfCXV9wbI44cDJWPFYNm1Y4Bs2zJYVq0eL65HqUFEPKroJQcLP5TRA0fI1BHD5UTJh3K85FNZs2CAzBg5SHlAQEQ8PtVLzm//QI6XfCzpk7+SgqUD5FFFKxERi3CIdT9uIsIJ6Ldc40VwrM/7sueTT6TovS9l6E/TZNzPp8ron8+QDe9+Kfs//VCqWogIwPvjn38gJe9/IX1fXiQF7/QPe0vEJCNijPu09Qkddarvu5LzxmDp+6NFcqj3h5Lxh69l0i8nq3ns++Qjudj/TUVEaLmL3+snY385QwreHRgiImKQDe3JZomI1Pouj/e3Ndk/YSwRkaJEBKGHKHgMaFAQUJNCqCN973kfNRGR13+7EOaFUn3V1UYeDfhCqADiUpxEhO4LUD1iHi9lhHfe67BKEA6N9U0K4GwDCr+UIZqk6YiIyPokRJAQhihizG9lSNbHrbvs9TPAU8IbOUMlAdwCXANgm54G0YBk3ZfzCLDMR4PB5nM9n63TD4fl1EREG319K0O2p4V2XpnEle6PcEF4LUAY6LEIcRXaWd+oiBVdlyMeIxBEFE0uENKI4gSpqa89RswcCJr8IKyY2TfnhN6idAYRwa5+AP+IMV7KUJ4mjLHq/ZKIZwtfC3kWsUNfkzyEc6I4SSX6xGMELyTsJmKMb8XOhYE+mL/2bmHd2gt5ZPYbzX60RwSEm1mXc50MHg8OJ9GhQ6MR8ku300QEHkGm5w/Paa+JDUgu3SbRd0ATGhASug99JGQUhVBc+p4lIpRKEvonVUElK5cFPK0NWBuwNmBtIF4b6AlExNWrV9sQEbt3707oN707V44XqLD1uifAlMy6dSUR8eTJE9Ef53vF/UtXL8qEpSNk88NM2dEB+B9JCmhiIk/lg9hcnS/TS4plYsEmya0skNG5pbL4QJEU31kv4ws2Kw+J7POFMjK3TFadKpRtrnUtYaDoR3/iJyc6yyOC8EvVd/vLwgVD5dSJIXL14heyZPFAuXl1gDy8O0jS07+Wyxe+lCuXvpLpc2bKg7uDw/kjOtsjIl7vBOpd2tVLMmb1kVWzP5OlU7+UyvKPpDSjt0z8erQsnDRA7hwJ5Y+gLt4TF7Z/JIumDJZtOZ91SEREk0Pfi0pEtLOjvw3ITk6IgW/IuX5vS/5bA2Xkz2fJhz9cIQN+NF+m/GqyrH97gArXpNtVfvmOrH1rsEx9ZZIc+PSj5MIyJSJfLCIDuQe8IeW9PpPBP50n+z75RKa8MkX6/3i+TPrVFDUXwkzpEEyEcVr/dn+Z/ep4RVoQyknNKUEywhIR3fN3wvldG++1JSJSkIjQIDcgqwkWsusdQJkdxeyI1kDe8zxq8kADiRoc17vekUUnqcbTAQ+Eha+GwF8nEcFzwPBoIC071ikaiAfUpEQDwhkzWo6IaKCuBuwJxRNNbwDnxM+P9kzfA8DGQ0CHtiFkkX4WbUz9zHlURETzk3Bb8zmhjigmsRBN17rNhR3XVX1yIuh75lHrh1303F/5ziZVn/tmPX0OAYQMmrjQgLdur+txXNuvXPWFDFxDcjA3iI9o+RjQPaUziAjTa0PLtOg3Bap/PDj0PfOIpw1F79aHyIBUQmZFZL0Um2Qw+4l1jh50WDLGeXCxRnmvxKpv3o9mP5qI2JXuIOy+lSEl40NeGxB/Zj+cYwsUPIj0M01ERNMbdbQ3TJtQWw7iJdY7wPcVIZYI96THNI/ksaBvk+iwRIRapoT+iRfksfUsIGhtwNqAtQFrA6lqAz2BiNizZ08bIuLy5csJ/aZ358rJANW2TfcEm+JdN4iI5uZmCQaD0tDQoIiBZG28qalJ6urqBM+jxsZG1W+svhiLvCw1NTXi8/nU2GbdmEREmJDIC4VlMr0jwuetz0hGveVRvkwvLZZx+SWSeaZARmWXytLDG2TT3XUyvqBUJm/cJJlnCmVETpmsPl0o5I0IERua0NDXLcewDMZ9417nEREDlffDgoVfS8XxoXL5Qr8QEXEtREQsWDBUqs71k4sXhsrMuTOl+t6zIyJieSE473vO9ZLd+b1l2JfjZMxXo2Vg36myY00fuXHgIynP6SPTRgyW6/t7iedsL3Gf/VBuHvhQCpZ8Litn9pObB0L3nH3qawgHTTroe+YxKhERC7yPch+gHo+HDe98KSN+NlsK3/5SBv10vkz8BWD+AJn0yhQ58tkHYUD/VN/3Zcqvp8jq17+Ss/3eaUtEJAjsa4IjmSOyl/fq00JEfCzTX50kU389Uda8NUhmvjZBhW6CcNBES/pvRsni349WxIomKBId1xIR3fO3wfyeTeTcEhEpSESQjJlCIlkTxOP8wvYQ4Gzu/HfWeZbXmoggAS/jFH61S8lKWBg9rt6JTWx87hGCiWISEdpLgrA3xKV3fghLRCHhLn1ob5AT69ruCue5BtpNvUQDdUlYTFn7xbawvFruWEd20ZNA+vFNj/LKUB0Y/zwLIoKQRxTIBy1Xe0SEzg1hhrzR7ThqMBsihmtCR1EAgc16sc7JH0EhxJBzrTQhgxcA7TUR8OhaW08Znj9rIkKHZWJ3v1NWriFIKHj16PkShglSjEKuDrwaCPdkervouvEe036yVtkta0PfJN3uqG00m9VrF42I0HMlzJKzb8KdURIhInRejT2LWsOT0W+878CS34XedXNMp1zOa0tEqGVK6J9UBZWsXBbwtDZgbcDagLWBeG2guxMRDx48aENCEJYJ4PRFKfGC07Ze9wSYklk3iAgIhKqqKrl586YiBAKBgCImNKnAc8gKCAYIBI6QB/oaEsPv9ytS4fz583LlyhU5evSoPHr0SOiLNrSHnOBDqa6ulvXr10t2drbgleR2h/JH6ncxJhGBhwKgvwH8R3pDGORACzGxzZUnC/YWydAVZTKzbJN8lVEmGScKpOjmOplTvlGGLN+iQjSNXrNZ1l1dn1hopiiydBYRIQ0DxfN4oOTnj5Ti4uFSvnWwZGcOkRtX+smDO19KbvZA2Vo2UEpLhkhe3ljx1Ax6Zh4RJuDf3jkhlyq3fyzrlgyUtAnDZfjAibJh2WdybFNvKcn4XGaMGiJX934gd4+8L3ePfCDFK/vIlBHDpXjl53LjwIfiPttL2uu/vWdPS0SQI2LHR71l2M/SZPar46T8w94CYD/zlfGS9fpQmfrqJDnY+0OVFPrigDflyGcfqrBNW3r1aT8/RBTSI1HQv736EAKV/d6WvLcGyac/WiqEXVr+u2Ey97Uxsur1r2X2a+Pl4Ke95Hif9xXRQvipMT+fLsXvfflU4aQsEdE9fyf0d2yiR0tEpCARQWJdCruqyU1gfgBSKYRucgJ6z+NaExE68a5Kql0TbE1a/VJGaDd485NwHgd2P1NMIoIY9hRCAN08cT/mZ8fcEHCu48ubsf3N+cZLRFw9eEeNa3pwmP04z1e+XayS6eKJwhiQLOzoBgDWZMmzICK0x4KZJyMmEfFShvKUYUd/NA8E5gSITQHU5prwThQn4Oycv77WCbrbWyu8Jqivk5Obsut+OD5rIkLPFXtrT15n6CDAdtrqZNrohyTbOrmyOYdEzguGhvK9mB4gsdp3NRGhPYbM9yyRd4BQWBSTQIs1V33fEhFKZQn9Ey/IY+tZQNDagLUBawPWBlLVBro7EXHixIk2RMSpU6cS+j3v7pWTAaptm+4JNsW7bpqIuHfvnjx8+FCRB3v37pUdO3YI3kIQFDyDaKisrJRbt27JmTNn1LvEEULhwIEDsnPnTjl48KDs2rVLNmzYIF999ZUUFhYKiZirRtkAACAASURBVOCvXbumvB9ojwcEhTBpaWlpqh/GgbAwC8TFxStVMmFJlNBMMUgIvB/Ux5OnEk7rcE4c8y+vl/HrSmTIyi0ya2uxZFQUSN6ldZJTuV7GrC2VoSvLFFmxpSbUR4jocHhERCEdopEiyRAR5INorg99ONehlRr8A+VS5QBZu2aYZGcNk+NH+knl2T5y92ZfOXuyv+TmDFOfm1e+lAb/gHA73T7hYxLJqvFSIMSSt8VjgWvPuQ/l4q4PpDznY9mW9ZGsmNlfVs7qLzvXfCI3D74vZ7a8K5XbP5CVcwbItNGjZMXMgSqXRM2pxIgI00MiUSICIJ38CiR75ljZ/x1Z/+4AGfOrmTL115Ml8/WhUvre57Lw/0bJzFfHK0+JY33ek60f9FYeEMf6fCDL/jBcAfztehXE8oyIdT8O4kLLjtx4OiDLvN+OlX4/WyCLfjdSCt/uJ4t+O/L/Z+88wKK4uj5u74lJlF4UlURjS/LGfMa86YkplsQ0o1EUBASRtvRiwQqKYu+9SxMVG/YuNsAu9oaKUiwoaHz/3/O/68CyLLDgoqJzn2ecmTu3zb1nZvH85pyDsb8OFS6lEpx6iXthLAmCiJl/DcCBfn2U1h0cRynGIoOI8vnboPqeLcmxDCJeMhDBr6aZhAumjGzxdTa/0FbdpMC6qgpwSalX1nt1EMH+GPSZiUGSGdOC6cyOPFCiCUTwa3EmBrTVZsxS8GNVywvVetqCCFpUMKkGXFZtR/1YUkprUkZT0c2kug6aFMnqbUrnRblmku6XFjBS+UJBxMfzRKBqjoXBpqXyqvvDUafFWCXXSiv8lJYsCStOayyvWpfHEhyTAnarX1c9Z6wBJloCqOZLx0WBCE0Biwl+mBJjknPbK8rFEN1rifIr88pLfWu7p3zSMklaI0KKoupy3gubewbRZiJYLKoNXtMkP8/TIkIKCL9h1L7csZbkGaArL23vVZoLGUSIKSvRPy+rUkkel6zwlGVAlgFZBmQZ0FYGyjOIoBKV1g/qG7/Yfp2StsppuVz5VDCVZt0IImixQDDAbeXKlZg+fbrYJk2ahMjISGzatElAifnz5wu4MG7cOCxYsECU4bXBgweLcgQS06ZNw5IlS+Dn5yfgBK0eli9fLoAE27p69ap45Gh9ERISgqFDh4JjINCgFQQTLTF4Hn9gHwIneGgVI4IAIvZGJCLORWPZ6RWIOh+FtTcJFZQwge6W1qZGIva6Mkj1xowI4YKJ4GHVtUjEXI7E6mu8Hom4tAhsvlvQsiK/5YUapMh1CxWB7feWIvH+JPz7WDtXSY8fMii1By6d98WVi964fcMDjx8oQCDxvxwP5GR54F6GJ+6meyL7vgI5WQo8eqBA9j0F0m4okHZTgQd33HEvXYHs+3kQo8QQ4rEHaIWRfdkBWacKBo2m0l9V8U/rhLvH7XB2pyNObnVC8jZHXD9gi8wjfQSUyDhii7REWxH34cZBe9w8ZI/biXbIPMq8Pkg5YIOr8XY4t9MeZ7bZi3IEGkVZPRR1LR+IkBTr0l6Dcv+Ya2/sc7LHLse+OOBkiyMuvXDczQpHXK1xxMUaJ1ythOui4669cNSlN06590Syew8cc7HCKbce4vpeRzscd7XCOUX3gq6ZpD6LGEOupQPLSJtUT3UvteHRHbTcSHLpjT39+mK3GHsfMYajrr2R4GKDY669wPgVYtyuynEzEDfHzFgRHG+ic29xv6dE7IinMSLU+5P6VM1XOSZ8SVZ0wzzXPkg4eACPHz/K93MaGhqK0ryT5Dpl+/uTb5FKcCKDiJcMRFDZykQLAElRp76nmyAmTUGL1cvq+lwTiJjSOVIobOmK58RT10fhbptyx68JRHBcD+/kiHrTukTnli1svNP/UAbGpmsgWmGolzu5qaDLKk1KXSnoMudQvY3R/10Egg5JOc84HIQ+dKuj3id94d+/rfzSoixABL+eZyLkkcZZFIiQgoPT5ZJUXtrTSkKypJFiPkhrcutcBkZoiIlAt1pcSwa6ZjsMeMy0ZtjuAu1L/ajuGSOAf/sxJoBqPo83hOwTbalaCNDyhSlRAzyg2yRxTUsQId1bxrV7WsVSYUwQjkWT6yRJ3jXNq+p9sS8mQgfVfB4TejFdSSwYIF29rCaZfZ4gIvVshhjrsv7KQNOleQYe3s0BLWhUnwvpPmMCtgu5UgV7MogQU16if7RV8sjlZIWgLAOyDMgyIMvAyyoD5RlE8KtudQixe7fy79US/aCX88KygqdsFTzlcX4JAaj4j42NxaJFiwQc8Pf3x6hRo4TFAt0mzZ07F+vXr8fMmTMxb948ODg4iGsTJkzAhg0bMHz4cCQkJODMmTMgvKBFxJgxY3Dp0iXhokkCG2zj7t2n7oPv3BGWFWx/ypQp2LVrVy6IYOwIWmWMHTcGipH9sPbmQmy5W7jin4Bg850IzE2KQc/gHfCYtRGKGXEYv3mVAAvrUiOx5oZy25gZgQ1pkVidEiXyGCdi7uFohG1ajUXHojEkcg1m7F2JVdeisOF2JOLSI7DmprI8j4sHFBEQFhElABEP73kgLs4HQ0PGYfqMoVi00A8njylwL0OBrDseyLjthQd3lUCC53fSPXE3wwP30t2weaM3Tp/wwMWzzli0cACuXPDCnTRPAS8IJVj3fqYHHj3QElAUASI0QYDMo3bw8JyE0KAhmBIcgAXj3HBqi72ADQI+HLQXMIJQgiAiZX9fcX5mux0iprvgwm47bA/vi+VT+uPy3r64lWCHO0eVZa8fsEfqIXthbaGpb/W8fCCCCvOiFPue3bHRtj/s289G8K8hIrjzku5eOOrSCyfcrEClPuEDY0ZwS3KxFgp+5q21dsaqXq7Y42CP6X8MwKpebkh0thaggrCCAIDleUxrC62sDYoZay6w8OyOE269MO3vwfDtMAHDO49G6C/DscHGSYydAOKIS29xDwQWBCviXsT9WGFlLzessXHBdvu+mP1XADbbOeWOlfdJAEOQQeBCiwfVftWPZYuI8vl7Uto/Y2QQ8RKBCAaAZaBXBs6VFMaSAk91L7k/Uf/Cml9kP4tPe9U+CjuWFLOSayap3Lk9yq8RqHympYBqkG1JMazqmon1tk05LOT20qEbCP1icT4FbpTXVpzfdw38Ml3q48L+FFGefuylPO7pYkdyHVRcjAgG/Ka7ncfZ/+YGK5baksajqgwnLGFiLAypHBX3CSuUwIjXVEGKJkVybj21gL9PP9KA5H5KKjeza4yIY0A5YLwFKb8oEME5ZnlaIUz5Jf/X+9unJoh7UHeXI7WnDhek+BSMCyH1zTyOl4BB9X55nZCISnbVQNlSrIGzu66I4NVSO4wNIsWUUAURkgWIOmji+mc+VfJraxHBvig7TPsWHssPWtrME7FXCKIkuCQFfOaX/9I4xb7NvFw3TVSg57umtpaM0cB0MPxkPtnncyC5A1OFSoW1pUl+ygJEUP4X2a/Ld0+xQbvEPRCqqLr4KukzQHdfTEdiz+abizFfLRGWXZQjVWBD6wum+MXKeDCFzc3Lmr+473ox/uf5z8uqVJLHJSs8ZRmQZUCWAVkGtJWB8gwi6GZGHURQSfq6pfKoKJfHXLbKLoIIxnjg8zFjxgwBGJYtWwbGeiBYuHHjBsLCwgRsWLNmDVatWoXg4GDhpomxIE6dOiXqJCcn4+LFiwIqsBwhBS0srl27htmzZ8Pd3R10jybFiGB8CVo90DKCgIOQQrKIYEwKwoiEpMMImuqLdeogQoOLpE13IjB592rYT9yG8DNRmLRtpYARM/avxNRdKxG4ZIMITB19MRKzD8bAZ34cBi5bj2m7Y6CYuRGdfffCZ+4GOIzZBMdxm+G/cAPmHl6BZaejERS5Hr4LNmLuoRjQkiK/ZYTa+b1wpUVElvYWEbR2iIr2x+Klw3D6uAfWxnpi2owhSD6pwKY4b8ybPww7t3vh9nV37Nrhg0WLhmHdWl8cS3SBm/9UjBgVig1rnREwMBTTZwxDePggpFxWCJjBuqtXBeDGVTft3DaVEERkHLWDVd8F2BHtgpOb+yBssA/mjffDme02WDrJCwsn+OLg6r44v9MW4dO8MG3UIOyOtsfKue7o2nMWZoX6YEaIK3ycgzA1JBBxi11xNb4PYma7YtaYQMTOdRbgQt0SQx1C8LwAiChGkR7T2x12388WgZwZjNrrhwlYb9NfKOvH/T4Mk/8Iwm4HO+zoa4/Q30Zgyp+Dsbq3C4I6h8Kh/UyM7TIMfj+GIfDnMIz5bQRirV2xs689Zvw1UJRnW2fcexSpzFdX7mtznuRqjeDfR2NWt0BstXPAvK6+8P5pAjb26YfwHl4Y89tILP7HR7iMWt7DE2N/G47ZXQNFzAvFT5Ph2H6mcDfl/2MYBnQIw4Tfh4p24vr0E/fBINaMhSEgShFzKIOIsn03l9VvX2n/7pFBxEsEIqjcZ6JSvzilGyEEExXELMsvmJnEF+5qStLi2irJ9cJABAP7SkkdFBQGIvi1dcoJpQkzlZ/0S0+lORW3VKpTMTzu+2W5czGvV6yI18B+CCWo2KWi+3HOv7n5xYEI3iu/sGf7DFpMV00EENeOporhU+mtqmiX3E7RMuLcnmtIWnVGBGxmffbLpGr9oUmRXNj8SiCCbXHNGZ+Aiuzs+0ozNLpTUq0rgYPC4ltIY6UbLyr5aTEjASLKBSGMantcF6kvWpSwfPKOy8IChIpq1WDOrCe57SEs47wRoNBqgm0wXgbXR2p/zJeLhdstzg/7JhCgtQnH9uihMqiYKogIabcw12rj3q0H2L/0hAjMnpX+UFilsJ2SgAiuoRTD40rSTRELg2O4cUrpR5TrKMEyupK6cVqZT/jCvjmXjHHBxGeNSnTp3jTtCUwIaZg4fs7VoYhT4PiZ6NqKFjea6qrmaZKfsgARkvxzTeiCihY1lEdu6m7LJLnS9hngfd46r4xzw/g2BBNcOwlo7J6tDGIv3TctqpgYL4byTyAiXSsPexlEyEo3bZVucjlZVmQZkGVAloE8GSgKRNC6wN7evkSbl5eX+HuirP+hIlQdQsTFxYkAvWXd98vWflkpNuR2y6dCiusmuWbiM5yYmCgABK0aRowYIaBDRkaGKDNgwAARH4LgIDw8XLhUonXEsWPHhOslxo4gtKArJsZeoXumyZMng4CC7psIM/gsSrCBEGLq1KkYNmyYCFjNulJiGcKI5LOMERGglWsmul4iiHCavhXrbkYg+lIUfBdsgM/89bAfvUnEgLAJ2Yqwjasw59AKhMTGwnnyJrjP2ohhK9ag34TNmLhtFWxDt2DAknUYuGwdfOetQ8jaWChmbcT0vTGIOh8p3DnlggjVWBUqcKSkMSIIIlas8MeKFUORnuqFa5c8ETQyFHPm+CJk1GBER/ti5KgQHDrghsRDbohd7YvhI0di22Z3DB0ZivXr/HA0wQmKAVOxfr0PZs0ejC0b3RAV6YkFCwJx/Igr7qaXDYigRURvx/k4vN5ZuFZaM98Zg3xHYu5YF0wc5onpId6YPMITR+P6YMvSvlgy2RXurhMQM8cV7v1HI3GdPcKnusDHdQjiFjth1mh37IrsAy/n0Vg73wlHN1gj40ifAi6hdAUi+rWfIawH4p1s4d1hPMZ1CcLAn0Ix7rchCPg5DHO6+mObvT3m/+2LwR1DEdhhLMb/HoSxXYYi1toFnj9NQNhvQ0BrimEdQzD7Lz/4/TQeMVYu2O9oA7pE0gYulKQMQUTI76OwuIePcNFEaNDz2wUY++sQ+P8Qhql/DERQx9GIsnLHql4umNk1AA7fz0T4PwoE/zJSxJKIsXJFYIcwzOg6ACGdR4h4EiM7B2P8b0FYZ+2EJGcrETejqHHJIKJ8vvel92xJ9zKIeIlABAPrMqkrAjUp46QvzqlQ5XW6laHymG1oKq+rvMJABJW6/NKdysoJP+ZZMbDfwkAErxFGUNFJKwUpUZHLL8zVrSRYfk7P1blKTpan8pJxBQgxmLQBEWyHsSyoLJVgAJXpp7ZcxLj2eeCD5fhl+O45R3KhA/ugUplfk0tzwQC/LMtNkyJZuqa+F4rfJ/8DwQLdWkkpJ+uR0iWTmsuk4kAE22fsB8lNENujFQqVwKpfoKuOg0pgQh26n2KiZQkV9wyWrVpOOqZsSm6eWJ5jvRCfotEFEyES4Q1lgolxT46sPovCgjdTTm4mp4uy/Idj4ZpIgK4kIILjJRxgfT4XTJxvrp0I0K02t1Ses30JJojyT/4HBuAuLPaDNCfSnnNMxb5kncM2CKsIlMK+XapxPqW60l6T/JQFiKAsrRuxJxfWcKx87rg20likfUmfAdajdVdC9GkhH9LcE0ipW1JJfXDepKQaF0W6/jLvZRCRp1SSFWzyXMgyIMuALAOyDGgrA0WBCAahLSmIYHl+9VzWKT4+vgCIOH78eFl3+1K2LwOD8qk4Kst1I4hgYGg+i7SMYNDomzdvigDV6enpwoIhMzNTWC8wlgTdOPGcsR4YY4WulggrmE8rB15jW9wTLtCqghYWmzdvzve8sx/CCLbD+qyrmggjzpxPxrCZGoJVq8RjkKDApjuRAkT0m7YVa65HCKsIrzlxcJ0ah188d6H3yG1wGK8EEUMi1sJu9Fb86rMbtmFbEbx6tXDnNOtADNynxWHS9pUYs3413KdswMTtSssK//lrMW3PSqy/HanBIiK/26jSgYgAREUPxa3rXjhzygPDQkZj2IhhUPiEYdLUYEybMRI7t7ti7hwllHD0nI7Y1Z4IHh2Mvbu9cfZUf4SGjcSRRF9EhPthzSpnbNnkjslTAhAR4YNL593LxCJCgAiHBTi0zhk3DtoiaoYLAjxHYqjvQAzwHI6QQUMxb5wnNiy0Q+ggP4wMDMIfvRdi+TQX+CtG4MIuW6yZ54hxgz2QuM4R88OcsXWZLcYPC8DEoZ6InO6GWwllByIc288Qroh2OdjD46eJGNFpJBy/mQmPHybDr8MEzPvbFwu7esHnh/Gw+mY++n0/HZP/GITpfw7ANntHBHUYDVod0Pph0I+jsKSbJ4Z2GoXRnYcK6wnGYChKmV+aa0qLiFFY1MMXh/vbYJtdX/T+dh4GdxiN3l/NRWCHcRjxSwiWdfdAcKcRcP9hCjp9GYk5XX0xpsswzO0WIFw5MQD3qt5umPzbQLHN7uqPoR1GYdJvg7DNvq8Igl3U+GQQUT5/T1TfsyU5lkHESwQinlXZNuqzhQWUiM/a5vOsT7c9hSnM1cdBJbdwQaSmUFYvV9x56BeLhGsh6ev4wsrTjQ9dEKlaaBRWVtt8CURI5WmxMO33Fblf6kv5pdmzLXUXTUW1I+7vzxXQVoZKMlYq+Tl3kiukosbBa4RBjC2hbfni2uPa0sVV2DfawQDGxeA60EqjuLY1XafinsGtOf/FyZWm+mWZpynIt7bPXamegTbzxDyEfVf83DOmBNe9rN3L6Xp+ZRAhK920VbrJ5WRZkWVAlgFZBvJkoCgQkZqaWioQcfas0lVmSf4zXJKyVIaqW0Pw/M4dpaV6Sdp6FcqWpUJbbrt8KqUIIsoy0VLi0KFDINSglYO2qeQgIgJT9qyG9dgdwuIheFWsgAqj166C0/iNGL1mNWYfWIEFSVHC0oFWD7SCcJiwBaHrV6H/xM2YtG0VPGduENYPjC/hOWMdFh6NxIQtMfCZsx6u0zeL2BIS/ChsX2IQkUnXTAGYNWck4vd6YfEifyxaNADLlnpj/PgBOJrohhNHnHEs0RnjwnwRHemNIcNHYc1qL4weMxLr1voIi4iJk4Yi+YQ3Vq7wwfo1zjh1zAlbNrpgePAI7NrpWSYggq6ZevZdgLWL3LA3xh7D/QIxZ6wHFoxzwaIJztgXY4sj662xZKIDJo/wQuxce/zTZy4iZzoj0GMkDsXaYdXsvpg20hUnNvfFogn9sW15H+yOssbiic5w7ReKq/tsRfBrTVYQqnkldc200todNt/NxcY+TiJegvcP47GomxdGdAzG4m5eWG/TDxttHDDh18EY88tQBPw8Fs7tp2LGXwMwrssQxPZ2wfCOwVhh5Y5NffphyE8hwpogqqcbhnUMFq6bGK+hKGV+aa4xmDYtIib+GSTcSE3oEoRhnWiN4Y/BP41GbG9nbLRxxJpe/RD44xiM/XUobL+fI1w4hf02FJN+D8JKK1dM6DIY622cMeOPQMz8IwBxNo5Y3M0TA34eg4XdfZGsKBqiyCCifL7ztX0Hq5eTQcQrBCJ0rWCT21NaOZTVPKiDiLLqR263bNexPM2vJhBRnsb/Mo5VBhF5SiVZwSbPhSwDsgzIMiDLgLYyUBSIoIKxNBYRDFBblomWD+ogYv/+/WXZ5UvdtgwLyqfiqCzXraxBBGNC0JKCVheSWyZtHpICIOLucg2WCBHY+tQlEoNILz4RDdsx2+AwbisUMzYKILHmRgSm7IyB29RNcJ26CQuPRmHC1lUiDoTblI0IWbMGi49HQTF9IwYuXQcCDJ7PT4zGmPWrMDN+BVynbILzpM0itkRceqSyTw1WGRKYKCmIyMnywK4dXhgaPB5jwkIQs8IbqdfckHrNHStXeGLCxGAsWTwAVy+6ISbaDxMnDcPMmUE4nuSGTXGemDJ1GLZtdkHsKtbzwKH97jgY3x/btyowdlwIli/zQ8rlsnHNxMDSwweFYIjfSIwZHIT1C/ri8h47nN5qg1mjvTA2aDA2LHLCkQ12mBLsjykj/TBh+CAcXmuP5VMUmDHKF6tn9xUWE1f22glriIOre2NaiC9CBgRhxUwn4fKJMSKKixNRUhCxra8jFD9NQ2CH8SJY9QabfjjmqgzoHNRxDII6horA1Ous+2Ngh7EY3GGMsITY1McRob8OBwHAnL/8RHyFeMc+WNDVB6usnDG0UygGdRgD1mMA6BLDBgauVo3NoHZ+0t0KC//xh/dPkxDw83hM+m0wDjjZ4EA/G8zv6ocBdB/121DssFcG0x7wcxgGdQgD74/QZEiHUMz9yxfLuntir6MdVvdyQXQPNyz42wcBP49DWJeh2NXXrqBbKbWA2jKIKJ+/J9q8fzWVkUGEDCJK9dX3y6gQLG9jkkGEDAiet8zKIEL3MieDCFnppq3STS4ny4osA7IMyDKQJwNFgQj+p5UxH0oKI+hHvqwS4ciGDRsKgAj6qX9dU1kqtOW2y6dSqqxBRGmftYIgIr/7I0npL0DE/QhsuRch3CatvhaFmMtRiE2JxIa0CGy+G451tyKwOiUSq65Gibx1qZFYeTVKnPM4Lj1ClI+9Hol1qRHYmBGOuLQIcbw2NVJZ91qUKLflrlpwag1AoqQg4t9sDzy464lbN7yRluqNu+meeJKtwOMHCmTd8UDaTWXeg7seYDyJjFteuJPmiZwsBe5leOBOmgey7ijw4K4C2fc9kH1PgYf3FLif6YHbN7xFmUcPFGViEXHvuC2u7e+Ly3sdcWWfA24n2IFwglvKfntc22+Pm4fsRP6Ng/a4Gt8X3N86bIdbh21x44Adbh7kdVtkHrFFRlIfcXwtPq/u3eO2ULV8KOy4pCDilLsVklyscbh/H9BygW6Uznt0x0k3ZX6Cs42IH3HSrSd4nOhsLdw4ES4cdekl6hBc8DxZ0QMnXK3EdbbF8qfcle1dUAMJ+SCDKnDQ8visxz9iXOyDG/s7o+ghNo4hwdkaR3k/7j3FnuNOcrYW5yd4b0/vg/d12r0nuOd2XNS1EfeW7N5DzEVRY5VBRPl855f2nSyDCBlEyCCiDIN7F6VolkGE7pXCRc23fG2eiEfCH4uL+1Pk515Hz70MIvKUSrKCTZ4LWQZkGZBlQJYBbWWgOBARHBxcYhBBeJGVlVXa/xcXWe/ixYsFIMSWLVuKrPOqX5RhQflUHJXlupUfELFcsyWCasBoQgGVoNG5sEIDLMh3TZs21MtoavNpmZKCCDz20A4SPI9yjzyQfdkBWae0U/4XBgWYX5wFQ1F1S3OtpCCiKCX7M13TBXhQsz7Qejzqfaufawk78vVXSBsyiCifvyel/TtHBhEyiJAVkjpSSJZU0b1l4kFsmZAX6Lqk9eXyMsgoqQxM6hAByl2M/3b5udfRcy+DCFnppq3STS4ny4osA7IMyDKQJwPFgYiVK1eWGETQgmLnzp2l/X9xkfV2795dAEQkJycXWedVv1iWCm257fKplCo/IKIQiwhNQCBfXmnrFW/5kA9mqPT5KoEIbWDC8yxTFKB4aUBEaZT92tYpBArkAwfatqVtOU19enQXFhPJim6Y59oHCQcP4PHjR/l+QkNDQyH/Lrx8vwv5FqkEJzKIkEGErJDUkUKypEphubwMEmQZKP8y8KqAiPXTdyJ+ZdKL22KSsC8mEbsiDmLLkj1i27F8PzYt2oVty/aBxzvDD2BnBLeDuXuWZ96O8AOiHMuzvqgTvh+7Ig+KbUf4fmxduhebFu7C9uXx2LhgJ3ZFHhJ1mc/ryraVfbDMtqX7cvPZ3vbl+7E3OuHFzdGLXJ/n1DdlYHfUIbF+nH+uA9dl69J92DBvO7YvixcywnXd/XT98uTiQO41ad15jWsbt2AntizZmysXbJOyw2vsZ/Pi3bnyQ1kT+cv25ZMJKY/yIvoMPyDGx/J7V8hyUdbvD86xWPeoQ0JGpDXmnmsjrbW0tpQjrrEkQ5QdrjPfEVwzXhdlIpXvnK1L9ua+d1iOzzvzhMw9fY9I7fE62xDvn/ADol0hAzEv8B2qxTO6J/IwXiYQUhyIuHDhQqlAxPjx40vwX2Htit6+fbsAhGCsiLKyvtBuVC++lKwUevmUQi96TcoNiNDGIkEFBghIUJo66m2U4vxVAhFFKf6fxzVtIIc0jtcCRGgLD55DOdkionz+npT2LxEZRMggQgYRMoiQZUCWAVkGSikDrxKIKO0fErqoR9+9DD7Ir0u3bt2Kffv2gQFAN2/ejGPHjuHIkSM4fPgwDhw4AAYL3bFjB86cOYOjR48iISEBhw4dApVW27Ztw9q1mRROzgAAIABJREFUa8V15vM685OSkkS+VJ4BTZl//vx58fXsqVOnRBvsg32xH6k+81jv9OnTePDggS5u95na4FxJ2zM19BJWluQgNjYW3LgOXA/KA12gcO0pD/Hx8UJWKANcJ55TBigzXNOTJ0+Kelzn9PR07N27F1FRUYiLixP1KA+sy/YoY+yHefyS+ty5c0LW2B7lQrqWmJgo5Ir9sx6v89qlS5deqFxIsiDtX8Jl1cmQ6J+f63Hz5k2xVlxjrjvPKQOUkT179ggZ4BpxHblOzOcxn3fK1NKlS4UM8V3D9btz547w+893B2WAzzrlhfLBL+CZJ72DuKdMHTx4MDePfbIMFdJcgxedJDmQ9qrjKW8ggmP38/MrFYygGyVdJj7/6kGq+dvwuqcXrfSW+3/5FFevNIgoDiKUEah4VUEEoUBhYKCwfEKCoq5JEKGwfXF1Va/rBERo+vr/OSj1y9SioYzGL4OIl+99rs1vbGn/DpJBhAwiZAVkKRWQ8tfs5f9rdnkN5TV8VhmQQURp//zIX49KM4KIlJQUoeClcphuOSQlHxWAVARRSUhlc3h4uFAKsQwVjVRKUiEsKaMJKvifYQYWPXHihFBgUllIBSKV0dxYh0FGqbjevn27UHRTMckyVGxS4UhFJPtlHsu/aBDx5MkT5OTkIDs7Gw8fPgTPX6VEOXj8+LGACJz7TZs2CThAOLV+/XqxTlxvriXXg3CIMsE12rhxo5AJyg4VzpQd5mdkZIg9lda8xjbXrFkj8qic5lpzfVmffVDZTZlJTU0V8kPZYDusT9njnmOQzqmw5lq8iETlvKo88PxVTbw3rjnXi2tCmVi1ahUyMzMFcKBMECRFR0eLdeZaEi7wmb5y5QqomOaasZ4kT3w/SPJBGaDM8N3AdigbhBVce8oNr7MtyoC0/hwHj/neeVEyoLrefH44DsqE9H5gnpTKI4ggOCppwGqWDw4Olm77mfecS3UIwXO+I173pI2SQi5TPpVLpV23cgMi7i6HRldIhAklAQqFlc3NV3XlpHqs4qpJU58qea8qiCgMFpQ6/0T+OBSqUEHbNllHqpcPRJQEKKiWLey4OGW+aj2WVT1XPS6qHU3lVPNUj0vSjrb1VNvUoo4MIsrnb0Vp/w6SQYQMImQQIYMIWQZkGZBloJQyoA4icrIe4faFTFw8kIKja85i7/yjiBsdj2jvrVjmHIe1w3Zj18xEJK06g3N7riL1TDoeZGaX6De8LFxr0DVTcenBwxxs23EMq9cmYNWaBKzU6XYYK2MPI3rVQUTGxGPh0u2YNG2V2EfG7EfeFo+lEbsxY846LIvcjeVRexCxYh+iVh4Q9cKj9yEieh+4D4/ai+VRexG5Iv7p9f2IWBGvvBa9D1Ex+0U+9yzDerwujlXPY/KurVh9SMf3rZzH2HWJ2LztGK5eTc0HF3IePsSV06dwdPtWnE1MwO2bN4VylMpywhkCiReRCEAyM+9h157Tup2P2MPgHHM9VddKWk+xvlyjmHjl+j2VDa7dgiVbhbwsj9wj1p15USu5xvuFLOS291QueB696oBoh2vOtoW8sO2VT/O59pSFQrd9Ql50LRer1yZi89YjuHX7Dh4/zoMLj7KzcfHEcRyjPCQl4kZKivhyn0pzwpO7d+++CHHA43//xe3bd7Bn3ymsWqvrdwPbU8pF9NPnXDzjUXvFmnGtlPn7xbth9rw4sedack2Vz7/yHZIrA9F516R3i1hj8Q5Q1mF+3ntlr3g/5L4bhDzwfaF8Z4RH7xVyy3Hq9r2YN5e79pzCjZvp+eThyb//4lxSIpI2b8SFEydw/+5d7I+Px+XLlwVAIdQr7yCCVgelARGsM3XKVJ08D2fPni0AIsoqDoVOBvwcGymtslquVz4VTtqsW7kBEbmgQAUIFGfxoOm6Ltoppg0ZROQHDNpChWctlw9EqCrVS3KshQI+n/WCVF7aa+qrqGuayr/IvBKM9bxHd8gxIsrfb0Np/+SQQYQMImQFZCkVkM/6JbVcX/4aX5aB8i8DEohI3nbpmYKAL3FYj4To0yDIKC69KBBx42YmvvpxCIyb+sLgXV/oW8qbrubAtLk/PvlmOFau3oWcR49zReDOrVuInTAWwT98icUD/XHu+DHxdTcVjfzKm1YkLyI9evQYx46fRae/JkLf0keWBR0/C8bN/PHxFwOwd/9pZGXlwaZ76elYNnwIRv/4NRb4eeHqhQu4euWKsOyhPLwof/WElHvjT6JLtzAYvCe/F3T1XlBtp8Mf47FxUyIePMjJfeQJphZ4e2DY520QNTYUt65fx8kTJ4RlGd8RrwKIoEx7eXmVGkbExMTkzldpD2hZo24RQUs6OUEOHPpt+VMaaQMTnqVMuQURkgVCMVBAoxWFOqAQbRRi/aBeVovz1xFE3D+ZHz5IVgpFwgU1iwj1suptql/nOctIfekERJQUAmijuNemTEn7Lax8UX0Vda2w9jTlP21Htogon78npf1bSAYRMoiQQYQMImQZkGVAloFSysDUX6Mw12p17vzN+GMFVvhuw+ZxB3Bg6Qmc3noJ10/cRlbaQzzO+Rdpl+7g/L5rSIxJxvaph7F60E4s6rsut/7kThHYOvEgbpxOK/R3/UWBiJQbmfig3SBUM/ZGZQMvVJI3nc1BTTNfWLYZiojoHcjJyQMRd2+lYsvYEMz8ti1igwKQcvaMUC5SwUhXNapfOxcqMGVwgSAi6UgyvugwDpX0ZVnQ9bNQzdgHjT/wx849p3BfBUTcT09DdFAA5n7fDjF+CtxPu41HOTm5MvGiXHVROb5j1wl80ykUVQy9dfZc6Hpey3N7n/04FmvWHc4Hph5nZyPK3QnTPm2FDeNH427abWQ/fCjkQdP7oTy6ZuLriy64SmsVwXq0Fiptun79egEIQSjxoiBwae+jrOo9i8Jarls+lU7FrVu5ARF3C3HBVBSIUL/Gc/U8ggVNearAQf26+rlaG+UeRFxxRNZpO2Sdsn2pt/tq48vcY43LId1xwbs78lktaFKmy3nPPEcyiCifvwml/ftCBhEyiMhVgMlfZ5f/r7PlNZTXUJaB5ycDIZ8uEO/PaV2iEBcaj5Tjt0v7W4x7tx7gUPjJfFCC7pwuHbpRoM0XBiKuZ6JV20GoYuiFivpeqKAnb7qag+omvmj8nyEIj8oPIu7dSsX+CaOx8ucvsH34QKReOFdAHl5EBpVwiUeS8fnP41ChvqcsCzp+FqoY+cCilR927D6F+/fzLCIepKdh/bCBWNPpK2wZ6I2HGen430sQJyRLgIjj+LrjaFQy8JblQcfywPdMux/GYs3agiBik5czVn71H+yaPBYEVU8e54FM9XdDeQURjOPxLFYRhBG0aihNYmwQdWsIxqWRk3IGilNKa3P9jz/+wPDhw9GzZ0/ZwuIVsLAoPyCimBgRmuCAKkyQjrUtJ5XXtJfaEHsVS4qn+eUaRDz2wOMMZzy66VTutvvH7XEl9B8ZRJQUshRnKVHIdRlEyCDitfvbauf0BFkZX8qvgV8XpefIT+Yj2nebLCeynMgyUIgMjGq3EJGeW16L+Rn934UY/fkiEfvh3O6rOv/NTD2bjt2zkzDr75UY+ck8cazaiQwiXj0AUhiIyLqdiuNTxmLv79/h8OghuH3h5XAHIoOIspXBwkBEdkYadoYE4UDX9tg/zB/ZmTKI0BUMfNnb0QQi/s3JRry/O/b9/CkOTh+PrIz0VxJE8PfvWa0iCCOWLVsmAnmr/p4WdXzv3r0CEIJQIj09vahqr9U1bUBDcWUIIiTYM3/+fPj5+aFLly4ylCinUOKVARGqwEACBap5Go8LsZDQWFYlNoVq+zyWtqf1yjuIwGMP4JGi3G05V5xxNawHLvq8ZhYRhYACra1CWF910xJkyCBCBhGv1R9QvFkZRDy/L4jLI7jgV8/n9lzDowePEdxW+QV0ebwPecz55Zyuc3ZMT8CozxYWqTyf1DFClIsdvKvIcrqc3x3TEkSfumyzqLboHohzMblTZKnvcV6vWPHbwUDMRfVVnq8F/998cW/L+sch5UTprR+0/ZG9f/sBVgZuV/bpHIdrx26Jqs8LRNDtT2ZmJm7fvi18z1+9lo6WbQfKFhFl8LVz4SDiFk7PHIeEHj/i6PhhSLt4XrhjehEumej2h4q5GzduICMjEwmJp/Dfn8Jki4gykIdCQURmOvaGDcUx65+RMHoAcgSIULroet4yQXlgcGy+H1JT00Qg+686yBYRZQU0CgMRCUM8kPTn50iaMxEPMpUggrKgSR7Kq0UEf/j4W/SsVhGEEaNGjQIDYGuTTp48masglxTle/fu1abqa1OmOMigzfU///yzwDxzvqdMmQIXFxe0b99ehhLlCEqUGxChqvwvDhTkXlexVsjNUwEKReaxrlRf2mtX95UAEYQR5WzLuaoBRDyrkp5KeV20UZhyXxdt66qNErYjgwgZRLw2fzxJNyqDiPwK2vKsKCyLsSetOoP/Pfkfory3vrIK1rKYt5e9zftpD8QrIOzbpUWu6wLbtaIcXeQ8r3uivDE9r/4u7E8R/S3qu/6Z+kxYcVq0Eztk9zO187zuuyT90AqC5XfOSBD3+Dz/2TP3iOibVhjxi47heYEIKhovXLiA/fv348yZMzh95gqafewvg4gyUDwXBiIepN1C8vwJSHTogGNTR+D2xXPIzs4W/skfPnwIrlFhSkddy6gkD1u3bkVy8hns3n0Yn7YPlUFEGchDYSAi50464qcMw/H+nZA4YRAeZqQhJ/uhkAnKhRQXQJMSWpfywPYZp+TSpUvYvn07jh49gbhNh/BZ+xGopC+7ZioLGFEYiEgc7YWjNl/hyKJJyMpMx/1798TaMMgz5UF6R3D9yzOI4Pip4CRM0MUWEhIiZJfPjaZEGd+0aVMBBTmDwsspbwa0AQ3FlSkMREjwh+s+evRo9OnTRwYS5QBIyCCiKLggwQhtQEReGRlEvBiIoRFEFAYANOWXUBFfrMWBrtvTNGYp73n29bRPGUTIICLvr4vX5EgGEdqDCH4xvTE0HhGKza+colGTUnKxw3rxFLzKX3lruu/XIU8GEXnPva5ABK2Hrh1NFdZDxQGe8ihj5/dee2G/ivduZWHab9HivTvgwyk6hxHrp+8scG9UxFy8eBHnzp1DWloarlxNQ8v/ky0iykLJWCiIyLiFM+GTcMSnM+InBSI58QD4RW5SUhI2btwovka/evUqbt26lU/hWGAxdZBBxXNKSgr4lfDNm6k4LFtElFkshEJBxN10HJgzEif9uyB+kh/OnzyGpMREHDhwQADD5ORkAQdoqVCWMEIVRBBWXrmSIltElAGQUn3XaAQRj7KRNMUXxxXfY9fsEKReu4Id27fh9OnTiI6OFi6E+A7n+5trVt5BBN9BY8aM0QmIkGBGQECAABwEaomJibnPD4GDpAiX9gQTZflc6eA1/dybKA4yaHO9OBAhzT/3dK81ePBg/P333zKUeEmhRLkEEZJ1hLQv0rKhONBQ1HVtruUBiK1PxyGDiHIKIiSlvrzXKpC1DCJkEPHc/4h50R3KICJPIVmccnC5y0axXGd2XHktQMSF+BRkZWQj9IvFr8X9Frf+r9J1GUTkPfe6AhGUj4V268Q7Yucr5qIp+/6jF/1TpZzXGcqYRgEfTNQpjCgMRPCLWumr2mvXM9BKds1UJsrnQkFE5m2cWz0Vx4N/x7FlIUg5fwqnTp0CFc7Hjh0TACIuLg6EEdLX8GUlqFTA8etqKgOzs3PkYNVlqHguFETcy8DBJaOQHNoVRxYNRfqNqzh/7pyQibNnz4r9rl27hDyUtcJUkgfK3f37D7F9pxysWhUc6PpYM4jIwbH5ATg1vAOOrpyGu+m3BJgifKD7oevXr2PLli0CKHO9yjuI4LuN0NXHx0enMEKCEqr7pUuXFgARhLByyj8D2oCG4sr89ddfBeZaFT4Udjxr1ix4enqiY8eOMpR4iaBEuQYRhQEICVBI+6LKFVZGU36heflhhAwiZBBRrLXEKwA7ZBAhg4j8f2G8BmcyiMhTSBanaH6dQITk8377VDmYeXFyUR6vyyAi77nXJYigLKRfuYsHdwjwFr0SAC/jyt2X6pdw09j9Yl79Wo/XGYzQBCLUbzrleiZatR0ku2YqAwV0oSDi7m1c2DIDp2d2x+k1YUi/fjHXFRMVwHS/snnzZqFoJCAoa+UzZYJ95Dx6JIOIMpADSXldKIjIysDhmDE4P88KJ1aFICcrE0+e5MWISE1NBUEEXSY9D1mQ3hFZD7KxY5cMIqT1K4u9JhDx5HEOTkQPwtkZv+HExll4cC8D//6rfA9w/e/cuYNt27YJF3s8fxVABGWOrgJVoYGujxksWZPymzFy5JR/BoqDDNpcLy2IUF2j8ePHw9HRUQYSLwGQeO1BRFGQorBrqvka4IQAEfcn4d/HXuUuzkJ5iwuhOt5nds30CsCB5wlAznt0R7KiG+a59kHCwQN4/Dj/R4ChoaHyO/4leMer/67n/6tA+7MK2hd9dUvKICJPIVmYQpm+4xkrgRYCTHdvZonzvQuOCoXY/iXHxfn0P1cUUDzOtYoV17ZPPSyuTft9hThngNxx7Zdh77yjot2L+1NAX+jjvl9WoA1pXPN6x2LXrCRcSbqJkxsvCDdRUgBZqYy0n/3PKiSuTBZlLx++gYQVyZjdfVWhbUv1pP3prZfEvc7qtlJjHfa7pN8GMWaOh1YiWycdKjb4sdR+afZjvlqCaN9tOBx1WgSuPRF3ASsDd2gcX2na11SH87hlwkGc33cNXKP4xccx8adwnfU54adwbJt8CKe3XBIBgLmuMf7bMaJNfrmU5GbdiD0Y1W4hNo8/iNPbLuPqkVSxzlO7RGkc08Sfw0E5pQyc23NVBGWmr/1nBREjP5mP3XOOCFmOCVAGFNY0f6XJKyxGRGzQLtHfzhmJBeanNP1IdQoDEfOt14j+KG9jv1micX6lNlT326YoA0EyILhqfnk6Dv5EGZiacvkypjVDlMHTfVqF6QRGqIKIwhSY129koE07f9QyVqCmkTuqGHigqoEHahq6o46hO2oZuKGmvhuq6Hmgop4n3jB2R10Td7xj5oY3TdxQ18QNdUzcUUPfFbX0XVHXwBn1jfqjtpEb6hi7ob65C+qZucDIwgV65i6oaeCGavpuqGXgirpGLtAzckY9I2fUMnRDJX1PVDLwRA0jD1Qz9BDt6jVwg0EDV9Qzd8M75m5409gNdQzcUN/UFW+YKFDL0B3vGLmgvlE/vG3kjBqibTeYmjmJra5Bf7xh4II3DVxRXd8d1Q0UYsz1zV2hb+6Cd0yV43jLxBV1jNxQy8gNRo1coWfuindMXKBnynG7inutZaTAWybueMvUXYyRc1JZT4GKeh6opOeBanpuqKLvLuavkp4CNU288d4nQYiM2oGcnMe5IvfwXhou7ZuN8yuscWbbRGSk5skjrRMkRSMVc2UFIjTJw6NHjwWI+K5zGKoZ+oj1qKjnhUoG3qhk6IeKhv6oYhKAGua+qGzkg4r6Xqio74sKhgNRyTAA1fQ9UZnn+n6obuSNGiaeeLORN96w8EV1Ex9UNvRDFSM/1DT1Rm2zAFQ3DUBlfS9U1VegpoE7ahr7oKppoMivauyLigY+oq0Ket5C9ioa+KKSUSAqGgehkhHdifmiinEAKhv6o7JRICroM9aJD2qbeKOOqQ+qm/ihhokX6ph6oJZ5IGo3GoxaRl6oauyHWmZeqGzojYqGAahoEIBKBn6obBiAqoY+qG7ojSqGfqjM/gx8UdXYH9U5LpMAVDP2R2XjAFQ1DlDOifEAVDAIFPPAe6li4CWsayrpe6GGgSeqGjC2AsfvhapGvrBo5Ycdu0/h/v08H/aPHmQiacM4XF5th9Obx+LRwzv43/+e5MoLv4Cnixl+Ea9p3XIL6vgg60EOduw6ia87jkUVA+Ua5CnjlffFe6ug55N7j5X1PMT9C7nR90Jl3r++t5ChqkZeqMK5NfBBZX3lnHDOKuv7iRgUlfX4/HuhspEXqht7orqpDyrzXMyhsg/2z/cQnzfulf0r41eI+pRXcY3r4C1kqKqRt5C5ivo+qKjnLfqqpO+LymIcnmA95ivbUq6f8tnmc+2FKvqeqGroKd6NlQ0p80q5FPJoyOeAY8sbX+4cMa6Gga9yPnifRnyOfMQ98j5ZrjAQcXrjMFyK7o5TO+fh4X0lmOLycv3T09OFPNBahu+LVwVE8P7ojkzXAEJqb9q0aQVAxLx584QVmo4fnXLfnLpCojTnXbt2LTDfqpChJMd0STZixAhYWVnJCqsXpLAqlyBCFQRoebzlbgQ2ZUZgY2YkNt/Jc7mkzI8skC+5WSrNfvu9pUi8P1EnIOJ/jzzwJMcDjx964tEDT3HMPCn/EfMfeopzVaX8izxWjtdDjPfxQ+X4OXbeA8etOjbVsjxWv65atrjjAiCCcRNKETvhvMc/OOvRA6cVPXHO459cN0U8Zn6yoqfYeCzaL66P4q4TgJRyrJrAA8d5RsFx9hDjp+UCy6nna6pbkjzZIkK2iCj3fxSV9AZkEJFf4atJWUhokJX2ENn3csT0/vvoiThPOXFbKBqp5GeSgqqqtnEo4pS4tmO60rJAct1y/eRtATR4UVIK8zgz5R6m/1EQaBBkMD15/AS3L2bi0UOlsoaK6LBv8gccXjdyL/6njPeLrPSHkNyqMG998N5ilaNUMrOfOzfuF1r2yOqzYjxUGvMLcKm/jGv3dKqol+ZyzJeLkXomXfT5OPtf3Ll+Xxzzn7O7r4Jjlsrqak/Ft5TYH/tlysl6jKX94565v8WOG8T6sE3KFudbSsfXn8/XviQ3VxJvCgjDcvzqXkqPHjzGlF/yw4g5PVbj3i1lUGquE2WB6db5THEPPC4uloHGYNVt5gkFPetzPKP/q9sv/zWBCK4FZYzPyrQuylgBulpnTSCC0O7h3RwRqD3Sc0u+tSiuX45Pmpviyr6M1yW4Sej2Mqco761iXbxbjXlmGCGBCCqrHjx4kKvUpjJLUmim3kjH71/Z4P2mffFxKysBIwzM++Pj5rb4vFkffGJuhdYmVjAwdELl+u5o/9/e+P7/+qD7973x5Ye90PHTrviirR2aG3XFhyb/4OsGv8Plk/b4tOU/+LR1b9j89Cc6f9gFAd3+hMdvf6Bpwx7QM7BFm3f/xM+tf4FDq19h27oD/tPESijw3zJzx8cf98ObJq5o09oGrt16on+nv9Hli974s30vtP+4F758tztcO3ZF248cYGFqh95tfoNtq0/x1wd/4t0GNnjPtAeGfPU1xnb6ET9ZtMe37/2JH9/9C/UNHNGksSM6fG4Nm5//gkvH39GlbTd8b/krunz2N/77gRVaN7HCUId/0P3rv/Fr61/h9PWv6PtjN3z5cW983MIBf33WC12+6ING77nAwNAZBvp9UV3PVSjTmxp3h6FhHzRp6oT6erZ4w8wT334fgOjo7flBRFYarhyZj8s7HHHh4DRk3r6cK5Jcq9u3byMiIkLEbSgLEEGrCwbFltqW5CEn5xESk87B1TEYhu+NRC0DhQAFbzbxQ92mo1C1wRiY/HcqWnceipqNB6OagQ9qmgxBFct5qP7uXJibukOvYQgqGQfj/TbeaPaBG77tNRDf/BWM9z4YhKpmo1Hv3Yn4z2eu+OybcWj82Uy8YegHI4O+aGVhg/+0CUKDT6ej5dcToff+UKHor2AahooGgaiu74aaJkGo9+FMvPlRLKo3nQ99iwEw/Hgq3mgSAsOPF6CiaRj0mvih3acD0P47fzT6ZBQsP/LG5+0c8NE30/G5zUp8amkFo09m4fNOvqhu5oda701AVbNxeMd8ON5qOgdG7w5Fi2buMLYMxttmQahjHgLTFmGw/HIamrWbAYtmo1CvxRRYfDgRlc0GoV7b5ajYYBYqGQ5CHRMfGDf2EwrmKvpeaNJIgYaNB6CqYSBqc/xmg9Dog0Ds3HMK97NUfueyM3F05yRc3+uMs/ET8Cg7P4gggFi5cqVw3SU9t7kCo4MDtsmvwiV5YJPMEyBi9zl888ts1DHyRW19V3FvBD6ETbmbYZBQxlfS84SBvqOALgRUhFF6TQYImFPHIgANWvjCwHIw9BoPxFsNA1HbwAvGBk6oZT4OlQ0Hor6hG2qYeqF+M2+828IFTb8ZiZqm/jBs4osKRkNzQQEBRB29/qil54oKBgECQBEkmBg7o4ahH97Wd0YVAQt8UNlkON5uEoDPOg5ERaNBqG7oizeNA1DLbDjethgII3M31CUEZftsS89XQAlDfUfoGzgJsGZs6gnTVl4wMusHgxY+AoZVMAlB1QYj8KblANRoOAQVDAahAiHc0/pKSOeDmpYjckGMQasA1LIchhrm3ninqQ8q1PdGux/CsGbtYWSpyMOTf3Nwbt8opOzsgzMHF+LhUwsZaV1oIbNixQqhQH/VQATvkXFyJHigq33//v01KsWDgoJEX7Q2klPeDJQGPKjX0SWIUIUWCxcuBGOA/P777zKUeI5QolyAiJsLseXucuRCAVohaLBEyL2uAU7E3ojE3IQYTNm9CsuTo7H5Tji23ItA7PVIzD0cgyl7ViH8DPPzIEVR7RV67V44dOma6d9sD2Teckdigh8OHfRD2k13PH6owOMHCty6rsDhg35IOOSHexlueJKjyKfkL05xXxbXCRLupClw7Ig39u0LQPJJT6SmuGF/fACOJPkjK5PjVMII3tut6+44kuiNwwd9kZ7qjn+zS38PGkFEKawcTrn3xFb7flhq5YP4/rbgl/9U0B9x6YU4WyeE9/LC8l7e2OXYF+cUpYMdJVH4a13WQwkbEp17Y72tM2J6u+OQkzXOKP7BWcU/SOhvjbU2Llhp7Y4k594iT+u2NcyjDCJkEJH318VrciSDiOJBhKQsLMw10yJ7pV94KuSlsmLfZl4ubJACrUoKZYrX0TVnMb79clFnwo/LcelfPwP2AAAgAElEQVTQDSF15/Zcy9fOqgE7RP6VhJvCioJt86v44xvOi3zJMoP5tLJ48u8ToUBd4rhBfDnOsrFDdouyBAz8Sj7fOD/OPwdTOkeKsvziXlM5fpHOxHFKEISBvGk1wkTLAU31SptHxahkjULYIylK6T6KwYGZdO1CaqlTnJjHjKt3MfNvpVUILTI2jtkv+qNSX7r30txXcNsFIv4GGyPo4jnb4T09vKMEXsucN+bOo6rcUE6kMc34MyZXbhKiT+eWp0XFzeQ0MVaCMslNEC0nCK+kVBoQcWDZCVGd7Y/9WntLAW3nSR1ErPDdJuSZsKYkVj3a9qcOIggCub4EHwQg2rYjleNa8h4IgaS88rbfPTtJEpGXdk8oNbfnaoz4v7lwaT7smWCEBCJycnKEb/GDBw+CAW95/ujRI6FsTL2Zjl++ccK3n9rio6a90MSyH378sDd+/U8P/NSqNz4ys0YLIytYGNmjjr4rOnxlg05f2ODrNvZoZmmPT9/vjmbNHGGu3wvvGfZAMxMr/NT0T7R6zwaffdgHnT7vif+26IHu3/fAn5//jYam1qir74gPG/VAG8t/0Pn9f9Dzkz/xWSsbVNX3wNsN3PDjl3YwNHVE06Z98U97K3T77G982soWn31ki0+aWeOzRj3R+RMrNHm3Pz4wt0bH97vh20Yd0NayN0xMHfB+I2t0bf0r+vzfb+jU8Ef82Lgz/q9BD9Q36IfGDR3xzYc2+OPL7vi13T/4srkVWpv3QJsWNvjyYxu0bWmNv3+wRvsPe+A/ja3QvnUPdP60J/7+7G/Yf9cDVt/1wrf/Z4/Glo54R98Jb+s7wcDcBcYWLmhobIN3DB3RvIUTLBra420zBf7+2gEro7fgUU6eKXL2g3SknFuMGyfccenkbGRmXMmVR0IC+kun4oUKaJ7rWvl8//59ERg7Pj5eyAMV0JQHZYyIs+jZcwLqNgpFfUtfVDMfgrc/mAbzrxejeuNxaPh5KCz+zx9vNvBFNbOBqGo6CpWazEeVhuNQz1ABY4uBqGU2CI2bucHM0g0tvvbD+58NhuF7w1HZNBS1G46CRXMPvPtRGEw+GCPAQT0TN1g0coNF0wGo12I8zD6aiDctR6OSYSAqGI9EjUYhqG3ui+qmQaj30Vy89d4kVG0Uhncs/GDWdgxqNQlG3fcnoILRcNRrOgQt245Ey4/8oNc0CAbv+aBpS280/GAsmn43Hf9p3h+Wbcag7c++qGbqi2qNQlC98QTUbTIWdZtOgEnzgTBvrEBd88GoaTIU1czGQq9pCCzajoZZq9Go32gI9D+chEafTkaNFotRp/VCVDIdh2qGA1HD0AtvmVFJTwuLABiY+6N+g0GobDwc1Q198GajAfipgxeSEk8IECQt+qOcOzhxaBrSznjhwrGpePyIH0HkWURQDuiq6/LlyzqXBY6BMsZg6bS6yM7OFufMY4yIHbuS8U3nqahh5C8sXoTVgAAR/qigRxgRgDcMfVGV1ky0mNJ3UVoi6PmgqqEf3mg4BBX1vfGGmTfMmyjwlrk/3jDzRy0TP1TT90JdfVdUMx4h5quOgReqGHmhjoUnDC0UMP5gsLDMqWvmgwoGA56CCFpS+KCGngLV9BQChtQ28ER1fQ/UM3RDVcMA1NR3F1YPHGslo0Gobe4Py0/8heULAQVhRVXjQahpGgDzRm4wbuiGqsaDBdCQQMKb+q7ifcd1rGvkhbcbe6Gusauw8KEFTQWjYahsMhg1zP1RxXSwEkRwPvRo7eGF+ma0LvNCFfPBSosIAy+82cQXVc0HoqqxF2o35D0NQrufZ2HNukRkZSn/PuJ6PPn3ES4eG4fbp/vj3PGlePjwjnDVJa49eSLeD+vXrxeumV5FEMH7pCsyXUEItjN69OgCIGLt2rWIjIwUW2xsrJD/HTt2QH3buXMnVDeOTXXbvXs3VLc9e/ZAdeOzpbrt27cPqhvfw6rb/v37RZB61T0tRaSNv+Pq26FDhyBtjCOiviUkJEB1YwBv1S0pKUn8Jkh7usrgxnmTtlGjRoFbSEhI7hYcHAxpGzlyJLjRcoFbWFhYgTlXBQq6OJ46dSpcXV3xww8/yFCijKFEuQARqQuxpUTgQSVmw71wbLoTjrmHV8B9ehw8527E4PB1iLkcibj0CMzaHwPXKRvhOScOw2PWYNXVSGy+qwojVNrSADjyAYmnY9QliMi644HNm/0xZ/4wLFgUhPVrvXA3XYH7GQqsjfXE/AWDMGfuYGzf5geWLQu4UJI2CSJuXXdDXJwflocPw8IF/ti7qz/mzAtC2ORRSLnsCgIIlntwV4GNG9wxc1YQ5i8YiO1b3XE3zb3U91AARGhQnherePfoDoKI+X/7wbH9TERbe+ZaRSQ590KElSfG/D4CDu1nIbynpxJElKafMqqT7N4DkT0VGN45BMM7j8KCv30FdDjt3gNLunljROcQhPwyEgu6+eGoS69ca49i50XDeGUQIYMI/l33WiUZRORXwhelMCwMRFDpK32hz6/QpTbolomJ1g9SnqRQ5tf96l/xU6mbk6VUwuS6RGozL1cxTVcxUjvcU6nMxC/16W6HeXSXxEQFvWpZHtOKgVYcdDWlfk31nEp4poPhJwuUC2m3ELQIoVWAursaWi1IViMEIqptPssxx8tEF1Dq7UgQ6Na5jALX1MuW5FyCQpwL9XqXDl4X46GbKPVr2p5P/TUKBAc7phWMwXEoQhkQkMpgqT1Jbmg1oQ5AVvhtE+NRXfNw980i7/aFzAJujFif68dUUhBBd0xMaZfu5EI0aYy62quCiOWum4R1Di2AFvRZmzsfuuqL7aiCCEI4ul5jkmIRlKave6nKNnRtLVKasZS0ToT7JnH/5eEfuo7i/fk+o4smCUQw5gAVJVRO0O2PFACXCumUa6n44StP/PGVNVo2sMbHrezxz+c90Ll1T7Rtagsj434w0LNDY2N7GJk44dM2DviyXV+8Ze4u3CcZGNnDoKGLsAqop2eHt01cUd/EFe9a9MNHzR1h1sQF5o2d0bypIxqY2eMNfWfhIqmRiSPMzPrDzMIZn3zkiNatnFDbUAHDBs744b+2aGxmh4YWjmjdxBrNzHrDzLwvLBv1RQOTvmhubgtLC0c0aeqMto2t0dDEEW8YucG4kQveMHRBQ8v+eMPYFXpG/fCh6T9obfwX6ur3h4FJPzRt7ICPm9oK4GDS0AkNjPviTUMXvGHghI9aOODDlv1gYNofnza3gVlDZ5g2ckbLZnbo3vZPeHb8G9991hdN3nWGeYO+eKO+A6rrucHc0gWWzZxR28gd1Q098H4LJ7Ro6YR3zBXo+mkvrIgiiFBxzfQwHVevLceVa944f2Eu0tIuCYsVKoG5JlQ8U5FFIFEWICIzM1Mo1qgMo2VESkqK+Nr+1q3bOJx4Ct/8MR+1LCfC5OMhqG4Rglqtl8Hi52hUaxgMg1ZUICtdVL3RhF93h6CC+WSleyM9T+g1VOBNc3+8aeCCGgbuwq1RVbNBqNF4LKqYB6OyUQCqmgxAFbNRqN0wEHrNfVDdLAC1LYJQTeQPRyXTEOVmNAjVzAJRt/kE1BaAIxBvNZ+IunpOqGPkhdqNBsG0zVDUsRyO6uYDUcFoCOq8NwZvtxiNanSlZOyPGkY+qGYaJFwqvWHmBZP3B6JRUy+YfeiDGkZeqGw6EjWbTkBty7Go29AH9Zr5o5qxD2oaeqCGyQDUMB+JWg2D8FbTIahhMRxVTAajfusxaPJNGGq1iUMlszGoajwAbxj5o6aeCyrzS3yDgahoOEhYSVSkAt1kFCoaD8Vblv6w6qHA8aPH8fCB0pKP76NHj+7g6LGZuJEagLNnZ+Dhwww8fPhArA1lgvLA55frpGsoxf4JJqmUZR98V5w/f15Ajxs3b2Hr9qP46udRwvWWsIQQLoiU7reEOyL9AOgZ0u2ZB+juSLjqeurmqKKBPyoaDRGK+Nr67qhnxPmhayNv5SZcVhEsPN1YXlynOzC6xWI5umKS3CY9dQOl7yf6qWPigdomnjA2cYaBmSuq0W2SAV1tBea6SuJ4KhnQHRJdRNGlktLiQbhpMvCHUSMFjJu4obqxH2oaeYv1Y391DRTKezIIVFoFGbihugHvke6eAp5aYtAtE90v8Xxgrhsx3mODxq54w8BZxU2UdN/cK48rGA5Bu44LsWZdUn4Q8eQRzp2fhBupCpw5sxxZDzJw754SINNyhUHsuVZ02UV5eJVcM6n+Ph89elRnMEJTkGpdKMLlNtaVOWzQZo4JkghObG1tZSBRRkDi1QMR+a0laPUQlx6OMRtWY8CStQJIBCxcJ/ZrbkRi5Mo1GLx8DeYcXoHAJeuw+MQK4cIp1+JCk/VFMVBEVyCCyvq0mx6YPmMg4vf64sQRV8yc4Y1rlxS4fd0D06Z642iCC44memHClFDcvvkSxKR45IHHD9xxP8MVVy4qsHSJN/buckVSgg/mzh2AqxdchNWD0nLCDfPmemBtrA92bXfD7Fm+uHTO7YWDCFoPxPfrI5T50b09cPapeyZaRhBSrLF2QXCnkdhk2y/XWqKAIr8wd0yF5WtQ9JfUrRTHd9TFCmG/DMGsvwKx0soVozoNx3Z7BxxztcKAn8ZieXcPbLDuB++fJyK+n60MIsrovapuSfgynav+PVaSYzlGBAAZROgARHw8T7hlovCpumeSvipW9RUvKZQLsxqQrApWD94pFGy0pGC6cSpNoxI25fgtcV36Qp6KZSpy+TW3cF2iFmtAG6Uk3TcxbZl4sECfElxhfAZNbS12WA+OXbL00FSmpHmMh8BEl1Oa6jKmAq0KNF0rTR4BERX1/OJaU33GAuE95sIiNYsSTXW0yQv5dIGwXJDmP2FFnoVDUXLDmBVMVKBL/UjAgHE7pDzVveQOrCQgIi40PrcfWsCotqfLYwlEMCbK45x/BYhQtQ7RZV9sSwIRfF7SLysDMzMWy7P0I1nqzPgr5pnaeZYxlLbumR157m/Egr/k/yy0XYuQz+fpxCKCyit+LXnq1CnhguX48ePi68e0tDRcvXgNvb6yQ+dmPdDJshvqmbqgQWNnWDRhnAeFiA1Rub4C9U1c8G5DOxg3UCrZaxl5oLK+J2obu+O7z+3BMoyv0KxFf3zwbl/81rw7mpo7CCsHc1Mn/NCyNxo36icUc/S/3tC4H75raYN6pq6oY8y6CgElPrS0QbP3+8GykSO+bd4VjY264Y16fdGuRTdYtfsDrRr1QfMmfdDp455w+cMK777XD5amDnjT2B2/fG8HQwMboQCvVt8Nb+k5oIaem4AkFesr0LSZPTp/aYXfvu2N71r/DkNjezQxdsCb+i4wrd8Nrcz7iJgRzRpYw62bFbp80hs/f26L37+ywtfNuqNtKzsYm7sIFzBvG/SHfr2eqFPfEVUNPFHNQDkf1Qw90aKVE5q37C++Am/5cSAiovK7ZnqQnYELNyJw6oYfEpOn48Kl48LNCmNCUPlGWHTixAmhaCwrEMEvcI8dOyYsIeiWhJAqJeU6DiecREe7SJh8sQDvtB6LyiYDUNEkCFUbjQN94tN/P13jMD5DvcaDYdLYCxUM6dZmICroeQp//pXMxqISlfH0vW8SjKpNJkO/7SzUaEIQ4Y+aliGoZB6K6hbDhd98xoKoaj4UtZqOF7CDCmwqjCubDIFei4Go3mgUKhn4w/z9odAzZSwSNzQxc0Wd9ydB78Px0G82EkYtaZmxAJUspqBG46GobhGMuhYjUK+BL6obeqGagScav+eMGsZewt9/NSMF3jZwQcXGy1Cp4XTUMfaDoZEdqjccJMCIsXk/GDZwgamlJ+paDEFFi1mo0SoKVRtPRk3Lsfjkj1Go1CAUFQ0DUaPJcBGbxLB+D1StT/dFqopzuhUaLmBENdOBaPGJH/bsO5nPFU/O47s4fGIOzqUNQOLpKUi5fh5nziaL55UyceXKFeGmi2BK1yCC7RFG8QtvfjFNEHb69GkBKy9dvorNWxPw1c/BwmJBCSJU7q2+l3AvxLgQjAkhZMAwKNeFktJ6grETpLgOjOngpXRhJNwYsS3GSmAZujWSzpmndHNUQfShjKegbI9WGLzmgxYtnfFuM2cYNXDFJx86oq45YYMvKhiHPLVukOI2cE8IEYgKhkoLBXEvhkEiFkgVEcvDExaWLqhtTMsOL3xiboP6BkqwVE3fAx+Y2kCPLpwom+IelWNQjol5kkWFEpzwfdBAryuq67mId57yPqX74F4JRtr9OKGga6Ynj3Di0lScTfPGoWPzkZZ+HYmJCSJYOb+EZ4wIvh8kMPWqggj+RPN9GBgYqBMgMWTIEKxateqlUJxro1yXy5QOcixfvhx0udWtWzcZSuhQefZKgohcywWl+6X1tyIwKnY1hq+IxZIT0Ri0dA2m7V6J1deiMCRqHUatjRUAYsDS9ZiXuAIbM1UtInhMqwhpU79W8Fx3IEKB1BR3TJnijSMJXjif7IoZ0z1w6bwHUlM8MXmyP86ddse5M74IHR+KmymepVbil8TqobiydBGVdccdO7e5Y+FCX1w8647kk76YPz8/iHh41x3r17pj2rRATJgwAEFDRyL5hA5dM2lS7muRR4V+oos1Qn4diRUqIIKw4ZhrL0z/awCm/jEQdIFUAEBo0X5Z1Tnn0R0J/XtjdKdhWNLdG1v69MWIDiOxsY+TABEeP0zG6t4u2NnXHh4/TcJuR/tnGr9sESFbRLzkKhfdD08GEboBEXSRw6Tqnolf6RMIqLpCKkqhTMWhFAtC+lJecstESwnGj1DfGBuAiV/AS4pHumGi1QJTVkY2jq49hwiPzcKdk1SmqD0DaDNtGLUvt02pvKQk3ztfGahbyi/LPQM4M9EipSz7kdqW1vLasVtl2h9dTDHYNl1uMQYJZUU1aQsiCH2Y+BW+dA+MMcFEawkpT3VfUhAhXBU9UQ7w4PKCljKqbT/rsQQi7t9Wxre4cTot1x3Xs7atqb4EIqT+CD9Un1lNdYrLO7Xlopj/cLdNGue/uPov4vrINvNQnqwhxAQDwrKI8/UssSIkiwh+VS0pNKl0pHsmySd86o00dPnGHZ3a2giFfjUDBq1WoK5xfxjoWUFfr7cIMq1v7oqPGtrgfUsHofxr/J4LfvymL5qZ2aLjR1YwMneBhakj2rWyxn+a9MF3H9jgi+Z98E0LK7RubIM2Df+GhakN6jdwhUljF+ibOKNNY2v8x+Q3fP5RLwExGEC6bfM+aNHIDl+16I3PWlujnmFfvKXvhPcb9cHnrfugoYUT3jFxRsumDviunT0MLVzR7kM7EUD7m8/6oqlpH3z4nh0sLWxQS1/5RTKDYNc2cUerlg5o+5EdPmhuL9xQWVo6wMjUGY0Ne8NSvzs+teyBN4zd0Oxde7T7xBEtLR3wSXN7tG7pgI/et4Ple07QN+qPdxs4wMDMGSYGtsI1k6GFGz78yAl1zdyFkvudBm54y8wNdcy80e6rgYhSixGRlZ2BU9ejcOjGQBw+PxdXr58Ryl9++X7y5EkQENFagYCgLECEpGy+cOGCaJ/xQygT/Br+yNEz+LbbEtRuPhVVGw4V8IGgoLJhIPT17dHIoJvS+sEoEG++Nxr1m41SKmap/DUZjXofjcebLSf/P3tnAR7V8bVxEtxpiW7ccad4hVKgtKXtvy1tcYh7snEXQkgIEtytUEoJwd3dilMsFCvu7uV7v+ed3Rs2y8alhO59nptrc2fmzsze3ZzfnPOinEUiyponwqhuNAybDEbVhlNRpc5w1OmaghoOQ2HfMBQNmgVC1yhKGOp1jaOg5xAHiybR0LOOFOFzyhpH471GqTBomowqdSeihlW0MPhXkIVBzzwM5SyGoIL1UFQ2i0JVwgLz0WDsfl3zZJQ1T0I1uxGoapmAytbJqGEaJgTPyxpSmFgxI72SLBYVrcZBzzYBFWTxqMpZ8ZbhMP8gAjbNg2BqGwRjmyBUMhuEMibDUM5qFCrZpaKc5TAYNolBOYtk6NWPFGVRE6KakTcqmkWDM92FpoEIJ0QDeATKGMWgnOkgWDWOxDaKVatoAjx78QB7js/Ekdvx2PfXVNy8fRnnz58Tn1mOCX52GZbl2rVrRQ4i+L7hGGOYFpZF7wiOA46J+/cfYev2P9Hxq2FCzFsBDBTGdIoty2zcYFrXBxVkSsDA5+WzZgIFhaiz0JIQICBMASsEtFIa8sU94SgjG4oyxtRTUIAL5kGNiYZN/FHTKhiVzZVeBAQULIOeGBZyvG/mj8rGAeBnsKKx0sAv8pcghPKcMPyHibFbyTgQ1UwoLE4PDApYU+A6CDVN5UJcXMcoFkZC+J5C9Bz70TCQBaAyhdIJOjKfUSqDz0l4xq3iuZhnDT1XKCCNsn0EdFG0nwQmNIlV//PqBQ6en4yDt8Ox/+Q83H9wC0f/PILLly8LgEwgxVA/UqiudxVE8DsqNTW1SCAERam1hv2CGfZLW7vNnz8fhE69evXSgogiBhH8rrh+/TroVcmwcAVZCL/5PcP3GPMhWFXVJ9KUJ3/D8vcQvXn53aS6ML/TZzOQMCUSqxia6UF2IZKyO68ABMIj4rbCIyJ67kpM27cYYTNXYdofi7DsygIMpkfE/JWY+sdiRPy6+rVHRCbMeBM0ZAnHpCFd0YEIekTIMWVqBHZsC8XhA36YOiUIF8/548blAEyeFIyDf/jjwL5gjJuUjNs33g4Q8fBuAPbuIiiJwI6tcqH9cPxoOCZNjsXpk354/kguvCKePZTj7zN+WL82GJMnR2Ly5HDxbLmBjuyuF0lopsCewgNin5cjBnVPwbw+ITju2xcMeURPif1eA5H45RAs6usPhjsqLqhQkHwJUI749EXqN3GY0iMSC/v4I+nLRGxychP6FpGfj8RvPYOwvL8PQruNxl5PrUfE2+SpUFJ1UX3P5mdf6xGh9YjIl5Ew29BMyhnx9FrgMq3XUjD0Dpe/D1zLUkZuIEKa/S/pPmwet1/kw9BPzCu7VT2EEMM28d6rx2+J+/mH4sZ5EVmW6kAoom4Q5Qx7LhIoUb9eHMdnd10WZbLtiiN/9TwZAovL+T+uFl95LWeCXiVcGD6JHgz0+CB4IoDgUhgQQX0PLgxtpP58PM4viGBeHD8EYgQmxemhIIEIliOFPFP1NNL0PIU5J4EIPuO9yw9Fu/Fzph46LT9lnN6qiGVfUmM2P3XLKe3pba9j8IuGKKE/r/75P9HXUt/np1iCo0nfLcTgNlML7BWhCiJoyKRHBEGE6qzq69fv4sOPI9Cto6uY1V/RUI5qhn6oaeABO/3/wVq/ByxtPGFk4YuWFo5oWc9VzBz+oJkn/Pv0RzuLXuhq1wu2tp5oZO6ETxv2QmPLAWjW2ANdmw+EU+vv0dKhH+yNfoSlcV8RNqlefU+8Z+YHGxNndDXvhD4df1DEXzf1R+tGLmhi6YjuTXqhcWMPVDKSo7aRD4xk3iLMk4GlH8oZBELP3A8W1j4CQHRq7yIM/x80cUMbOyd806ov2jfoJbwbCFaYB+FAw4aesLP3hMzUHQ4ObuL4PTN/NJL1hJ1hf7Sv2xtVjf1Qp54nDCz8YGDmg3qWbtCz9EO9+l6wtvOEmYkbmto7C68RS1MP6Ml8YFfHG192coG+la8Q3NY14AzxQFQ1C8ZnXSKxcFFWj4jHz+7hyNWl2HotEX/8PQ837l4U/4jzn3H+g85/tBkeh//wFxeI4Ox3ekGojoUXL17i8JEMdOg+DTomw0TIGRpey5syXFEwrI0GoKXxV9A1ihWCvVXqjES1+hMUhnfTEdAxHw+rjtNh1HI0KloPQQXbkajXPAS2rcJQ3nYCKjsMQwfH0ahlNwRtPvBGxw4e0DWOQxnT4SKsjbFtIOp/EAaLurGoJosUYZyq1p8Ii7bJqNlinvCmYFibcqbRYLgnERLHOEGIAesQaMgGoYxRtAAiZU0SUNVhFCpYDRcQQ88iVug06IrQSYpZ9bqmw1DZfDDMHcKgI0uBrskQVLUMRt2O4bDrEAkTu3DoWwajrMkgARZ0DKNRxT4ZumYpKGsUisp2w2DZJho6JikiHFA5k0hUtElGGVmSIhyTUYwwdJdh+B6DEJQzTYBl4yhsJYh49Fqs+tmLh9h2bA523R6KPefm4OnzB3jxQqHjwjFx9+5dYYChwUa1v/LzPskpLcfY5s2bceTIETHepLRCrHr7MXzyJUHEa0BASEAthzr1B6BeSw9UMg1QejpQN0LyalB6J1Dng31DAz1DJskGKz0KmF+oYp+GfbMxoDC5wpCvMNbTO6HzR34wqBOMGjaKkEYifwEiIpUhnRQeCBwXknH/9ValLqwXwz0ZhKKaSSBqW8gVoZzYN0pAkBkCSjY4E1AI+GKcIEJt6VDQWoCIrG0h3a/wuiCIUVzPzE/kHwxdho5Sq2d2IGL3+RnYfise+84sweOn9/Hs+TPxjqCWC0HRmTNn3unQTPQC8vPzKxIIQY2IcePGaUHEqncXRNDThVoW2tBMxTfzlh4RfP8QWhOOEw7w9yRX7nPl9xW/T7jP3zJceV3a528brrdu3RL50ONpxYoVAkrwPNPxfpbDvLgQePC30IwZM4Q2Ce9VXV7936s8gogcQMHDNCFqTWFqakF4jVkH+eS1CJ25GlN2L0Ta6QWYsH0xPEauh3zyGsSlrcTii+lqGhE55K8BQtBzoqhABA3uj+4FYOWKSEyZGoOZMyIw//dAHDvihcsXfLAoPQDTp0dgypRorFsbKtJmZ6QvqfMMuXQ2IwDxSSOQmDRYaFpknPDBvN9jEBw9BgvSwnDvph8unffF7Wv+OHfaF8uWhmDa1Ahs2+yHh3f/ZY2IwJ4CMCzoK4djpxmI7T4cawZ4YquzM4779sEWF1cM+mIotru6gB4IeQIGeU1XSG8KeigQjvzWKxCxXwxD/BcpmPhdlAjF9IfHAMzoESbOJX6ZjGk9InDEJw8eHTnUXesRUXzv5eKEEqrv2fzsa0GEFkRoNLm3PiEAACAASURBVNJmZ6jLDUQwpjwXGk0ZjomLejih3EDEH78phIAlbwSGHeJyaElGvuqq+gyjuvwuwizRsEtDHyGF6nX1/fSgTaJMahWoX5P0CFSN5Oppivr4wIKToj70HijqvDXlJ3kYUAdB0/WiOMeZ8lyoRSEJVUv5UiCZi2ob5zRupPqqekTsVY6jlQk7NT5DfkEEAQTDclE4mgs9JEZ/nrPoufQ8+d1KxuhViTvFWH32SAk/vN7U68hv3prSSyDiz1VnQE0HCSgSDmlKn5dz9KbhUlxtlJc65CcNocu/6Q3BPmcYq8URW8Q7SjRePv7smK4IpRXQcGiBYARBBA2XNGRSbDMjI0P8g6hqzLx67R6atY0CQy3VNPVHq7oD0bfuN/jIsi/MZR4gmKCINI3/FKPlSmHarzq5wMDSFyYGvWGk118IxzLEUVvTHpAZuqK6ga+4j2FNKB5rZusNW0tn1BAaEXKh71DL1A9NG3mA8eMbmjnD1MoX5lY+sDJxxXuMO28YIAz7ZUWZAeLY3NYXhBEMG1XH1A21jPxQxUiOuvVc0KFRb/j26ifEouvV94DH971gb+2Mtg2c8Z6RIsa7qY0Pun7sgvqNvVHJmM8VoAg/pR8gwkvVNPSEoZkHenQdiO4dHdGpvSvq1PMWcKauSX90rfsT2jV1Q7NG7mj7gZsAFAwtRX2AavoeMDb2hIERQ7oEopJJCOxbxCMtfSueq2hEPHp2D/uvrsTqayOx80I6bt5TxP5nv/CfcP6jzZj9NDbyn3HV/srH8Mk2KWcibtq0SXhhqObNf/4JIj76MhWc4S/i65umoGXvX2H4wVhUsRkEXWFIpfFWEddfGJONB0PXJBk1jUNgYOQHWxNv1DCSo7qRHJaN4mHXJhIVTRS6ALr6waBHQ037BJi3jISOHg3E9IqgqHGIABO6RjGoYjMY5S2GghoLVe2HopyMsf8JEGjkZfkhwvivQ8M2DeOm0ahknSC0BcoaBcPEnBAhCWVtf4OO6XCUMx8HC+uhKG8cjar1JgnDOp+PoaN0LMYrQAPLNwwSOgB8To55Y2NvVDcORRmGcLKZA86WJ2hgiKm2P8WiVsPh0LUYjTIWkxUhmGhQNwhGVQNfoUtS0TxGQBM+WznjUFg1Cn8DRDx98Qgbj/2ODbfGYOvZ+eAxjSvsG67UBFizZo0YD6r9lW0H5+MC86Nhm0YmeuNIxh9moQARx1VABGf8Ryr6izoNwpOAHiYaZvwztJZxOKraD0Fl2wToGoWhgmUcKlrSmE/vAQo7KyGA8CRQFaRWQAWRvwH7g2NRMv7zmmL8vQYAEoRQ5pfpeSDdEyzqUsVuiMLDh2PXIAQVLOJQnh4sAhxI96rnLZ1nHTjOolDJepDyHmkssvxARXimLN4Yr/OiboR5y1BwbKo+S3YgYsu5uVhzcxh2n1mBx08f4J9XCtF6GuX4+V27dq3oLx6/ax4RDDlVlELVzCssLEwjiJDL5fD29haeJpIxlVvJwCptJQOqtOVnRnWll5n6So8O1ZVeZ6orQ/Cprpwdrrrye1t1JYhUX+k9p7ryu0N15VhRXW/cuAHVlQZe1ZVeV1zd3NzE6u7uDq4eHh6Zq6enJ7h6eXllrmxDrj4+PplrVFSUxjYvSg+LsWPHijp89tlnWu+HIvR+0GTc4ncE3zccwxyn/H3CMFgEBBR4528Khv3k+Fu/fr2Y6LB69WpMnToV3HIiDNPOmjVLwIdFixbhl19+gbOzMyZPnizCptHTi+OPeRFGcuFnjiHp6B0VHR0trqt+xbFOp8+cUvGI+F1AhTe8EVQ1HB6mCc8JClsLcWvp2sM0rLyehil7F2PkumX49dhCzD+djiUX07Dschom71qM1PVL8fupdBGWSXhfqOtAiOMcvC9UrhcERNCA/38v5GLFiwCI9WWAEHa+fd0Pe3YFYse2QAEgLp73xr2bPrh2yQ+7tgdi985A3L/tJ7wMSgo4qJYj1Vva3rrmjy2bQ7BxQwj27grAhTPe2LYlGKtWRWD71iA8vOOHaxd9cfeGH65c8MXObYE48AeFqgv3DPn1iKAhnV4E0ipBhQx5b6wZ6IVpP0ViTs8QbHJyxU43R5zw642DXv2w0clNQAn1+6T786vtkHmfKoggAMgJAqjUO7MeAT1xRt5LhIxa2s8XaX0CsNt9IHa5O4JC2we8BmBxX38s6C3HQe/+OC3vpRmkqJerfqyspxZEaEGE6jv7P7GvDc1UNKGZaPSjwZ8GNcaZ54zqV/+8wshOv2UxZuZkUGYeN/66K8bdPKXRlToEXO5efghqCORmXKRWAkPnaBL2PbXpgsiL4ZVyymdaz6UinSQEq5pWqo8Qh9agP8HY+sfXnQN1C1TvK8z+OqU2gSYwQsMxDciqRvvClCXd+/TBc6FNoMmQTGMpnzEv3iVSfurb7VMOiTbeMuFNsWop/JXqM+U0bjSBCAIwLtlpeTBkF5f8aERIz7A/TQGGCFEK4zUg5ae+lUCEdL644YcEIiQRd4I6CX4UtI/pWUEReQrZS8/xtm8lCCoGxr/wh+Gs2EbUX5HGQF6rQa0c3hvSaEShQcThw4dFKA/OOFM1Zl67dged23nD3twJH9btg44OfdHZoRc62A+AmYU37O090bKhMwwtGOYoEIQChibe+KjlQOGF8L6hC6xlA+Fg5Y7qhr5oYNIP9WUDoG/ggkr6vqhh4Iu6FgNR384JRqaeIr4/AQNju5uZe8HCxgeVDOSQGXuhlqm/8Lxo3dAZDpZu+KCJK5o2coexsRca1PPAp60G4pNWTnCo7422rT3Q0MEdLR0GoFvznmhoOwCf1/sZn7RzhbWdFzo1HYjO7Z1Qz94Njeu4wsHWTYTmsbL1QLePHVG/sRcMrXzgYDZQhHuqZKiAEuYyN1GG22c/47t2P6FlUwIHd+iZ+aKJvRM+rD8AbZu7oUEDT1g7+KCpvSv0ZRTr9kMlfR8hyNuikQeMrH1haBOADz+NxEK10EwPn93H7qsbsPjqZGy+sBw37l3LHBL8p5qGpY0bN4pZ8MUBImjMooeMFNpFKlwCEQOcU9G0mbcIoVS1/njYdp2G6g3GoLzVUJQ3j0c5WYJCFJhGYqMw6JolobpVAvTNAlDDKACGFtGobhGLysYhMGk6DIYNomBf30fMQK9oHAKrxvGwaRiK9+mJQCOwURR0zRJR1oQizxFCGLmCeTTKmsQK2FDJYQzKmsYJrYkK9hNQ3mIQysniUNs+BQZ1RkDHOA5lzUcIcFG73mA0+CgBDZtHwdAhGRVsxgntifJWY/CexTARYqqC1VAY2sYLfYAKZkNQk14MpsNRyTQChnXDUdUmRhjLKUz8nnk4qjuMRYV6v8OUMMYqAWVNk8GwUZbt4lHFfjh0zVOhYz4WOsaxKGc1HBVpcDcMEPok5cwSUNY8RRjv6RFh1TQO23adyhKa6cmLR1hzbBGW35qODWeX4OnLx1k+owzJQ8MMQyepfnalfivMlvnRWErxY3rhEIRJiwJEZOCT7hOha5Ko8HwREIGeD5IRPhgV9H2VoswSkKCnA8W6Q1FBgJhoAZHKmkSgnAlFneklEafwkCCQMB3xel+CE0ovAgVseG3Qf338uvxMMEEtDtYvE1QQnESIkE+6sgRUMI9TQgBFCKWy9LqRUWiaHhsEI9S5iMqqV0EvCKWHAwGTrnEEypnSGydasWa2A7UvGDIqa9sotC4UoZ/es1eKZqs8oyYQ8fLVS6w7l45FNydi+5l1ePTsIV69UvSL9H6gBwvDlPD4XQIRNOYXNYSQ8mPIHnUjeFJSEn799VdpyGu3yhbQZIjO77mePXu+0d7q7V+QYxq2g4KC0L17dy18KGb4oNrnkkcEoQBDR06fPl1ocSQmJoKfI3qlcKW3Jfto3rx5CA0NFSLi9FYhTKd2B/uceYwfP16kIbAigKBnBMEE0y1cuFAAMn4/EXiwrLlz5wqgyO9BaSGkoFfFr/N+RfAwH6y6nlNoJmUIpgdpWHB2IYYsX42hK1dixNrl+D0jXQhPMzzThvsUrU7DmtuK7fr7acLzgccLzy/AvJPpWHR+AWYeXIRFFxaA1yXokQk2NHpAvE4npc8viHj+JAAZJ4KwdFkCVq2Kwb69Qbh/yx8vnxJMEEbI8exRAJ4+DBDneJ7r80d+wqPg+iV/ASb+PBwIhkXiPRIoUACO18fS+aLa/vMsAKvXJmDFinhsWBeF40f9ce+WXNT18QNFnV88luPJgwA8vh8gtqz7g9v+OHPKFw/v0CvCD0cOKkI2ZdZdgJmsz5JbnfMLIhiaaGrPGMzqGYF5vUOww81ZGOcpTk0YccyvH0749RVeBqflvXEmoJfY3+PuiP2eA4RexNqBXvjD01Fck4CCAAOqUKGI90/598EaJx/M6BmFmT8zBFMADguw0FtAFYaQomfECb8+iueR9xLbk369sdvdCbvcnAWU2OTshkPeAxR1V8IGAWfU65sdiAjoiQz5z5jp64iD+/7Ay5cvpI+w2A4bNkz7Li/Bd7nqez2n/SydlI8DrUeE1iMiX0bCKT8qdCCyE46mIUwKI8Rx+NeOS2/kLxmUaaSc45I11JA0E57QgfoBkuHy7G5FaKLds//MathsORPUc6CBXppVv2LQDvERYEgm6X6xbTkzM0wTDelZrqmJLQ//SPHPxhX1PJTpGLKIy4qEHVny+cVppTivqpORUznDPpwjNBJyC/MzouNcERaIbSaJckv5bh5/QJSZV48Rhl2iZ0VuoIShp7gcWf5XFmP78I/nCt0NepeM/TIty/NLdcrLVhJ+Vgc6BD0MgcSFgEXKSxo3mkTONYEI9uHT+8+FQVcysEt5bZusgCAsoyAgIrntbFw9oXD5zY+oM3VK2PbSWJXqo76VjNCq5znGueQHfuS1r9VBBMtdKHl+3H6K0V1/z+wH1Tplt8+2J4QUfav22crunrfhfMaWf1+keq77GtHWC0M2CaFy0el5+PP47lNxX0STMQUGESyGM9gIIqQY8DRe8R88rtSI+L69I9pZ9UKvJl+jc52+aFDHHe2aOMPawRttm7jghw690KSuE2oZeqAyhYItPWBn4YQqRn4wtfFGcztnfFjPEQZmvjA09sIHFv3gYN4X+oZusJM5o5PdD2hp30foKphZeMHAxAdWdt6oa+aCqgZ+QmfBwMQLtU188Z6JLz7+wAUtHZzQ4+P++LqDIxpbOKN724Hw/KoHenzcC00be6DnlwPRvKk7fmrTA4GduqGOaX98YtkHFoZOMJW5oVujvkLEtkUjd1jbeKBF/YGwtPaAjaUzurXvj3qNPGFj54mPrH5EyzrOqGEsF8bjhmZO6PdFP3i0+gZfNvgfGts4oWsHJ7Ro5IKG9T3RtJ4bOjRzgqWDN6oY+KOV5QA4WLjhfSMPVDL0g5mNj/AWcajnDdu6fuj1tRxLFm8Cwx5Jy8NnD7H9ynbMu/ob1l9Yj+v3rkuXhCGY/cQZhZwJT8Mw+6koF85mZFgmGp6lcfBKxG1WeESEBKfi6888YNR8LGq1mAWGYNK1GAdds6GoZJOEimbDUd4kFlXNglBRFiy0IPRsoqBvGYRyshhUsBmNSnYjUFYWjZoNRqKCWSzatPSHvkM4qltHo+VHQ9G4kRcqmkaigmUidE3ihKZEZZt4VDIPRi37EFSxChOi0WWNI1DWhmUPRuWGv6FKk/mobD8MFS2Gw7rpONRvPRplzZJRznoCdM1GwrzNGHTuOQLNPoqFfoNkyFrEw7LDSFSyHYoyJkkoI4sXwst2DZNQ0zocNa3jYVY3RoCEGlYxsGsZjdoNBgsjs65hGKrZD0aN5r/DqM1MtPlmKAwaDUEFyxHQt40X3hsVLZNRvc5IlDVNQkXzCNRulIya9VNQyTREhAEqYzIUZczGCo+L8uYpaNwxEbv2ZeDxk9ehmR6/eIwVx1Ziwc00rD67Gk9ePhEeEVKfS+OBMbKLeiwwP87spiGIBh9pvCnOP8fWHWfwyTczoGs+SiECnWl4l+BACKrqeQkthCr6ngrvCBr1hQFf8iYgNOBKUKH0fKAehIAR0ShjMfW1iHQmRKCXAe+hJoOqcV/KS8PWZIQyH4IGpccFPVgY8kkSsBYghcBACR5YBtMYKkMqiVBfks5FsAjzlZmXqJuyPoQeAnzQS4faF5GKrciXOhF8doUHCT07yunLM0NAKa4pnq9tl1FYuXJ/FvFygoiV51Zg7s252HxmMx49fZTpEcH+4Xthw4YN4n3+roGI2NjYYgMRI0aMeMMwTuOqdnmzBXIyTuT1WlGCCMIizob/8ccftQarf8lgxc8KDf/cMtQZAcTIkSOxYMEC8bkiECBcIPCj5wOhQkhICOj5QI8IfsfQ4EjPO+pTMQ/mRU8Hej+cOnUKEyZMEPlu2bJFlMX3HaErPXACAwPxww8/YPny5ZnfgwSXR48ewbz5vyEg2VMBItQ9FNSgwPr7CzBh11L8PGgbEhatQNDU1QibtQbp59Kx8kYaVlxLw4rraVh3dz7W3FHs83jp5TSM27YYcfNXYcaBRQiZsRrjty3BkksLsIrf3bcU3hT0qFh7d75Cq+KNukieEoptfkHEo/uBWLAwHENSUrAgLRSpqTHYsC4Qd29S9FmOh3dowJfj+WMa+OV4dJdrAO7f8sWvv0bh4H45zpzywrjx8Th7OhgP7gQIHQZqMXCf99L4n5shvyDXnz8OQH//XzFnbhQWLwxGUnIC9u2Rg/CBYaVYz6cPFMdP+Cx3FfX565Q/Jk6OxbXL/tiyyR+/zArCrWuKay+eKO5l2qcPAvB/z/MGUvIMIpSG9SX9/dC742xM7RGBpK8SkfhVEvZ6DMQxv7446su1nzDoUx/iT9++YqXBf17vQMzpGYytLq5I7p6IBX3kAgTQ8M/1mEjbT+hK5Dl8k7rxP4fjo74DkPJdMmK/GoYJ30Uj5vNhmN4jHAe9Bgg9C9b9uF8fUT7rw7rzWagfMevnUMzvE4h1ju4Y/W0sVg/0ER4UTEdQwXTH/foKcEEoIcEVTVsCFy2IKH1eEW/+MsjbGS2I0IKIfBkYaSykWDRtHRQD3jbl0Bv3S+LSHIJLo7e9cV0yKNPYSqFpGps3jtmHY2to6IBY1UMQTfx2IZ7cU/wzfvHwdaHPQCghhZA5vPR0prF8xCdzQXFfLgQCDNHDUFGcMcyF4YZoTM/N8Ml0rCO9PNTT0ljOGeNcTqw/D+pGZGz9WwhkExaoCmer36t6PP5rhY5GTmBHSk8BbqnNGKqJAOLy0RuiDpx9zjaS0ua0PbriL3FPmvy1uLem9PS0uHn2nkh76cgN0eaHFmcI4z5P7pimCAWj6d68nCMIkfqUOggHF54SRvZXL1/hxVOFIU4VJknjJq8ggnVgeC8uFC7n+KLuCJ+F7ci4+lwKAiKYNzVQhNfAq//DXA+F8Ti3575/7ZEok4b6nNKyflxU02SBHxo+d6pppf289rUmEME89s1Xwo99VzM/X1LeOW05trjwc5lTurft2vXTd0S9/80/D248zvQiI0i6/ff9PFdnVOd5BdaJkDQi6AXBmL40YDHUBP/h4z+NnBl/6dIttGgdhloyX5haeKF5Q1e0/8AVn7V3QcPGXnjP1A/6pt5oaj8QTcy+Ry1Dd1Q1kqOaEcMj+aNbR2e0buoOQwtf1K3vJcIkmVt7CVFoSxMXtLPoAxtTV9jY0rPCFT+27o129gNQW+YDc5kL3jP2QguTHvisYS+0a+gIPWNv4RlRU+aP9838hJaEqRV1GLxgZOkNGwtXGJt6wcHKGQ3ruqJNUxeYWXmK+tQw9EEP665oKOsDPRNvmFp644tWA1Gnjhf0jD1gZOQGEyNXdGo1UHhEVDNR6GFUM/JHJWpJGMrhIHMUnhidrH9Aa4t++Mrue7Rv6gi3bj1Enk2s+uOLhj/BzMYbZqZuaGHdDx80cEYT8x9hZOqOzz9yRvvWbqhhKoeehRzftXfF4vT1eKESmunBs0fYcvUP/HJ1BVZf2IYrd66JkDj0fqBXAkNlMF4/Q2pIhuE8D5g8JKThmbOpaeDmeKBnBMfD1avXcOjwKXT+diRqmAWivGkUytpOh65pEnRs5kLHKFJ4QJQ1DEN1iwjYNg7E+4au0DEKRznjMJQ3jYeuWSp0zEYoQh4Zx6OsLAplTeJRzXYE6n6WjMq2Q1DNZhAqmYSjkm0qareejwq2w6FrEoX360XAtHk4mn8bC/P2CTBskoTKFpFCj4Iz0XVNYlFWRn2KKOFlUN06CmbNo1HJPArv141BZZuhqGg9AtWtI1DFPAxV7QfjwwGD0eq7GFSzjUBZsxiUsx0vnqeKWTisW4XDoAHBwwjoyBJR1igMFU1CUF4WqnzOEOjVj0Ct+sPQ5NsUNP9xCkxaDEIV+/Ho+GmMCBdl1CQGdbuNE54i79eLhv1nw1HDIQHGdYJQVRYDXYIICjEbxaK8cQS6O8fg8IkMPHmqCiKeYumxDfj11losP7sZj54/xouXihjZHBNXr14V8bQ5HooaRHC4cIwxpAbBFA1NDOHG/YuXrmLz1mP4+MsRwkuF+gg0qr/2OKA+A8O1BQjoYqn/E8rqU+CZ3gEEBRKskLa8VwkYhPFe6R1BIz6Bg7iP0EEy5CvFrQkHhKGfEEAK6STlqbKV8pRgB8sXmg7KUFDCOyJBqUvBfAgKlKsEPOjpkFkGn0Oqi7IcCWQQokheHbzHJEUBNChUznJE2eEoYxgr2qiWAT3KFGG/JBChYxCG9p+Pw+pV6iDiHyw5twkzb67Ahr924sGTh3j+4rl4R/D9wNAnBMuSePm74hFBQWnJe6E4tgzDpGkGPo2Z2iVrC+QVNuSUjmLRmto7r+c4K37IkCHo16+fFj78S/BBtX8JDfh7gWEjGZJp9uzZAjzQg4GQgSG/CCb4OaPHBMM10VOCng7bt28Xkx9GjRolvl/424PQgffyHMEqQTu9KAICAsRvVOm3DyfSMD3LIKgkMJcWfh/ynXgy4zjiJ4UrxKrfMP5n9UQgiBi3cxk8Jm4WItS/nUhH0PQ1GL52OeLmr4Bj8ka4jdiA2UfTMWbzUrgM3yjODVm6HB5jNqKjz154jV2HgUkb0TN2C/oP3ozk5csxYedSuI3cCLfUjZiwbQnW3clarvCCUKtbfkHEw3uBWLQoAunpCbhxJRBHD/sheUQKdm6nIHUoEpOTMWtWBM6d9sfKFSFIGpqM8ROisH2LL5zk0xEUORpLFvnCL3Q0ouOGYlBiEo4eCsCmDXLEDkrB9OkxuHjet1hAxIsnAXAK/hXHj4Xj/i050hcEY8LkJBzc543UUbEYmjIYa1cF4sIZP0yfHouEpBSkpYUibUE0vnGci9FjEzB5chh85CMQlzAUs2dH4vxffhg1Og6JyUOxYEGoACmZnhIvs4cSeQYRSgP74v7+cO88GUd9+mGTixsCu43BvF6BmPR9JAK7jEVQ1zFYMcAbax3dEfb5KIR2HYVpPcIR+sUo9Oo4G3FfpiCgyxh4d5oIeZdxmPBDjBCxDus6CuHdRmFxXz8BAzQZ8Qtz7ojvACR/NxSze4cK8ey1Az3g/Nk0EYpp+NcJCOgyDsO+HozNzq6Y0iMcwV3HIKrbCCzp5wPXzlPQ85M5GPb1IMg7j4X7p1Pg99l4/N4rELN+ChXPkdg9GVuFBkY2oZuU7acNzVT6IATf/QVdtCBCCyLybShkyBvOduZCQ7K6MTGlwxwRkoUG+WEfvmlwzTQo/3EVjIEvGaOZ38ObT8CZwOp58phAgKFLmC8XQotb5+8pRKPVwr/QiE6juaQDINK/+j8BT8Z9tUBj/uplsm5cJK0K9evjuy8ADbg0cnOhAZ2QhDoC6ml5TIO3+sz8yT8oPEzO7bmi8R71fH51XyPggDTplYZwtklq53lv3E9YsjZlDyZ9vyjLtRPrFALRmkJXqZfHviQgoD4CF5bLWe7LY7dnyZP30WuD3ijUEcltxr9Uzow+yzK9VJg/4QDDHkli2QRVUtrMcbP3zbbS5BEh3ce6Pr79VNSffwhtCA4kDYOCggjmz7HKheNMFVgRGmiCUdSV4PhV9faR6qm61QQieF3Aj4cKLw9p5jzPF7avswMRqvBDFToSoHFssf9U6y3tMzQaxwo9qKRzpWH7XAkXMweLhh2+owg4i3NliCipvdgHWycdxD9KcKahSpmnZvRdhqQ2MwvlEUEQwfi8DPHCfyTpFs9/DAkkTpy6gLrNw1DdLACNGnnggyYu+KZtL7Ru4AwrS0/UMx2ARrJesJA5o7aRG2QWXmjW0A1N67qiU52++OpTZ3z+ibMIl/RtF2fYmbvDzt4LllZeqG/titb1ndHIwQ0yM280rO8hPApkZl5Ci6LnR33QzaE3TI1d0camP0zNvVDXzBX2Fm5o7OCKmkZ+sDF1F+fr2Hugro07TI090Klef3xo2w8trJxgbE4g4Cm8GSxkHrAwckJtIw+YWnqiV/uesLD2xvumFN/2xgfmfdHGoh9aNnJD8+YeqGXuD12DQNjIXFDfzgX2Jm5oXM8V5uZeaGLeH59Z90IXm574sUEPNK/vjCZ13fBxw4FoVtcZJibu0DfyQG2ZNwzMvWFl3Be923+D/l/1Ratmrvi4nQv0TL3QqmUQ0hdsyqIR8eDZY2y8ehTTrm7D4r924cyVC8LQzP6hpwIBEf8xZ/9I/4xnDogi2GEoHo4HgimODUKPdevW4cKFv7Ftx360/ixFGIV1TEeiEgGAxURUrjMeVWyHgKGVLBpGozq1E8wCUFEWiXKWI1DeKglV6o5Bxbq/Kmeg0xNgPCrZDkdZsyRUdhiOanYx0LGeCF1ZtBCz1jUdjPJ2Y6FrGofKdiPwXrMZ0Gs+DsYth6B240RUtR2EqvaJqN1sHMqZJ0HXMBy1Go2CrmkMKtoORQWrZLzXMBk1Go6CYZupqGwzREAPQg0dozBUshkE42bR0G8QAlmLOFRrNEmEgNIxbzZdrQAAIABJREFUjoZBgzDoNxoMWVuGehoMHdPUzLA+NR0GwaDpcFSwYDifGFSrmwTLT8bCoPkwyNqOg1GrqTC2j0I5y6Go0WQGajrEoqp1BPTrhaOGXSQqmIShlnkIrOqEQ7/eCJG3rkkKasqC0OKjEOw5cApPsnhEPMOiY9sx8+ZuLMzYiUvXr+JURkYmECA04gxRyYOlCIZAliw4xvbv3y+AFI2ykpD5seMnsXrtPrTtlCB0MwgdKut5o4KevzC0EzhU0/NADT13EbKtsp4XdCUQIYz8qtAgK8BQGONp5FcHFtIxAQE9F6RVCQ5EeskbgnBAJb0AGUxHYPFaNPo1EFF6MxA0SEBBwBICB8IKliWFdpKgiQROpPyUZTOtgCPUzOBKgKG8X8ANhReHjn6oADXV9T1E6LLaZv4ixB3bsry+Hz7pnKTBI+IfLDy3G1Nu7sCK4ztx+/5d7Nq9WwBKvrsZuo2zhAmMaIh7F0BEWlpakUMIzr6eNm0a0tPTxfuUY5yfI3VDOCG9dsnaAqoG6ILuFxREcIY8NSoKWq72vuIxehFEEIzz80JowN8PDCHJzxN/Q3CCA7876AHB3zAE53xf8TohAr0e9uzZI0AqvTJ5jYBh79694n1GwMAy6E1BqCFBd3p9SQCWIQQJJlQXpjt9NkNFI0LyOlADAUoIIEDEjmXwmrxJeDEs/nsBQn9ZA//Ja/FD+Db0S9yMHtHbMHTFMozauBQeozfg+4jtcB+zEYPSV4jjsVsJHTZg0MIViE9bicApqzF87TIBLQYvXo7fTqaL0E6b1MBDJoxQns83iLgbiMWLwrFkySDcuxWIKxcDEJM4HCNHRcM/ZCSGpSYjetBI7NrhgxXLgzA8NRFeIeOwZpUccYOHYe3aMPx52AthcaOweVMopk+PwuqVvkhPC8SIkbHYsc0PN64Uj0cEQYRzyK84dSoczx8FYMOGEMQNGY5x46MRPSgFiUNTMHFSNA4f8MPcXyMwdEQSnAJnYtnyUARFpuL0STmWLQ3GkORY7N4RjF9mhWDvbh+ERw3H7Nmh2L/XX3iB5BtE0Oshm5BCEgQgiPDsMhkn/fuAYZqCvxiF5O6D4d1pAgK6joVn58mY8EMUVvT3ROyXw+D46XTIu4zFyP/FY8S3CVg50Afh3VIx4ftozO8dgLhuQzGjRyj8Oo/HhO+ihDH/pF+fHL0KpLqIbS71ldIeVoKIuX1CcNSnP/Z4OKLPp7OR8FUSnD+ZirAvRiPo8zGY31uuACfdRuG7j3/HLz8FI7F7Esb+EAdqSMR+mYJZP4chpXsCxv8vGkO/TkRUt+H4rWegyJMhqqQyNW21IKJ43snF/V2n+p7Nz74WRGhBRKbBSzJ85WVLjwIaGTV5FozpNl/MOKengKa8NBmUeU9ew/wwJv/E/y3EyI5ZtSc0lcVznHk/8btFoEEvuzSazjM9jY4XD13P8T4a3Sf9sAhD22nOn4b5kxvOC2BxeuvFLHlJwteadBI01Uk6x5BOBAya9AkIBOgRwtBB9AZ5cP2xMO5L9946d08Yw/OityHdwzj/ND6r631I1wlrHt16AnpqnNr8tzDM0zNFup7bNvWzeaINczPQ55ZPTtdZf03AJqd78nuNYbPoRcDQUs8fv4YozEeCJZo8OvJbjpS+WPo6l1BK9GCiBsyeOccEzCHEkOrDrRQSi2GOVM+/7fv0JsjL8ptn8QiG59Y+UqisnOooQVyf+gn5hhGqHhGc8UzDNv9ZpAAmRTJpgLx89S4atY7GexZydGjtgk6t+uKrD3qiZV0n1LF1RTOzXmhj1gNGxu5CvNfIyhcftXBBu0bO+KZRL3zTyQk9ujniw7bu6PWVI5rYuKJJAw842Hmgrq270Fho2sAN9ep6oE0rd5jb+6CazB8fNR4Il6598XW93jCSecPe1BXGlj7o0MAR7es7olPzgbCz80Sbus74oLEr2jRxQ7sGLrAx98QXjfvjQ4cBaO/gCBtbL1iaeqCWiR+sTTxQw9QfVYzlcLD3wIBPesGmnjdMbH1R09AH7az7oWvdfujY2hXt2rjD2MYX9Iaob+qExg7OqGPmhjr1vIQuRSNbZ7Sz7o82NgPQxbY3ZJY+aN3IDe0au6BhAw9YmrtBz9ADMmsvGJh5wNjIEb3bfYsfOvZE03qO6Nq+P2RmbqjXIgpp6VuygIj7T59g/eW/MPHyUSzIOIiMSxeERwL7h8Yy/hO/c+dOYRguDhBBY/Off/4pZsHTsMAxwfHALT0iOnQbiTJ6gShvloqaRkEoZzkJVeqMRQ37IaguC4BV41hUMfKHDkWEjeNRznoMytumokr9iahY7zeUMZ+AMmYUcJ6GyvajUF6Eahou9B/KWEyCjiweFW1ThYh0GVkidIyiUNlhLKo1noMajSahqt0QVLKKRznzIahkPwbvt5iG8pbDoGuajFrNJqOsVSoq2g5DWcuRqFInFdUbTcD7LaejvGUyCDfKmsVCxzhSaEmUNYmCrlEIDJokolrjGdA1GSS8H/Tqh6OK/RDUbjULumYpKGM+TugDUKPivfpDYNhiJMpbDgbFsCvajUCtphNR0SoB7zWbgNrNxwptAR3LUahQdxZ0TQehikU4atqEooJxGCoYBqOWsT/sGwTBssEgVDZJRHmTIdCTyeHQOAjbdp7MohHx6MVzLPjzD0y9cQLzTx3ARQEiTuH48ePiM0sQQWMNDT+ScSand0Z+r3GM0YDElWCKhh6OkfsPHmHLNnpEpEDXMBjl9P1RU89VaL/QuF9B3x+19ZxQS99V6QkhaUQoAYHwLJBAgSo0UN9XPZYAAEEEoYIEIJhGSsc8JU8F9a3y2htlS/cq85c8JbKACMIIKT+ml+pCgEGvDdVnUXpnCIDBOkr5K7cG4SivT+gQgPJ6Pqih5wpDswAYWMhRRd8LFfW8UUnPAx07J2DFygNqoZn+QdrZIxh/4xiWHtuPm/fuYr8ylBrHAUEEDXoSmCrtIIJwoKg8ICIjI8UMbBpBNS30/lIHEVu3btOU9D99rigMHPkBERMnToS/vz+6deumBRBvgfeDpv4nJOCiGtqT3x38DSH9TuE1aZ/fVTyWrnNf9V5pn1veQzBBCMXvIU6YUV+k/NS/A3mcJxChDNGU6RExYTOWXl6AucfSIZ+8FgFT1qB33CbEL1yF1E3LMf3AIhG2KWTmGniO3QCnEZuQtGwZAqasw7R9ixE4ZQ0m7lSIV8snrsaMAwvFddfh6xH52xqsurkgUztCAAi1EFE8l28QcS8QCxdGYMGCBFy7FCSM9knDhyIpZRBSR0djy+Zo/LEnHHt3+2P0qHDMT4tBdEIKli8NQHJKMnbvDMZfJ70wekwCTh4LxqKFIVi5zBt/HvbD7NlBGJI8BIcP+hebR4Rj0K/4889w3L0ZgLT5wRiSMhSjx8Ri3rxwbN/G0FGhWLLQHxMnxmLlygj095mFxUuCEZ+YguuX/bF5oz+mTQ3CudMBSPtdjt07fLFlUxCmTA7D4CHJuH9boZWRW+ioLB4ReTDqKzwipuCwT39sdHaHf5dxGNp9MEK7jMTUnyIxr28wVgzwwqhvYpHwVTIivxgJj88mYdz3MZj0QxS2uLhh8JfJWNhHjnWOHojrmiwM/LN/DkZYl1RM/CFGhDnKDYhoMvJrPKd8Jskj4pdeYUKfYtUATzh2mi5CS4V0TcXcPqHgsy3u64uwLiOR8u1gDPhspoASw79NwMye4aAXxahv47BqoA8mfReFid9FYdVAT4z5NhZhXVOxuJ8fqIuhsR5aj4hS/X2m/g7O67EWRGhBRJEbCyUh3wWBGzXmrQlE5GaE+7eub0j9Q3yWJANfQepBg+ya5N34Y95xqIMIyaNico+imznOkE0MKyXVlbPl6WnAmf+ShoWq9oKUrsDbljPx7OFzMCSXlAc9PHITBJfSvktb6pVQhJvaIeogYssEhZaHuq5IYZ6/pPt6Wq+lAjJK0HBo29nCW0Z1/BKqcaFXS2GeraTvndV/RZ6+N/nZ2T71ULGuKwfvzNJ29KTKS4imTWP2ifvkDZIKDCL4Tx0N3DR0M/SK6j+KV67eQ6PWMahpLkeHVgPx86ffokE9V7Ru7oZObfvD1GgArMycYGDmjQqGAahsLEf9Bp4wtfRBvbru6P6ZE3p/7YgfPnfGR+3cYGXjjVZN3fDtxwNgYuWDZo09RFil7l1c4PrTQNg28EZlIzns7b3Qppk7DM18UNfUDVWN/NGiiQd+/sIRnds5o8MHLujU3hmfdXCB648D0PVDF7Rq6i7Era1svGBk4YOObV3xxSfOqG3uC9s6Xqhl4g/7+l6oLAtAHQcv2Dt44efuTujyiQuqy/xFqKYOzdzg9L0jPvnIHXb1KJjtAX0jb1E+QzNVMZLDq3d/NG3oAT1TX9g7eKK6gZ8IE2Vt7w2ZlS8+bu6MhnXcYChzxZcf90eruj+htpErDGTucDDtCQujnrCQDYCpqQvsWsRhfvrWLCDi3pOnWHH2bww/eQ5pJ/7CxVu3xYw/zvp79uyZAAI0zjGOMv+JV//HO0+DOodENDTT84IwgnlzpTHg+fMXOHQkAx26pUJHLxDVZFGobZYAXdMU6FpNQzVZGGobuKKCLBy6sjgRckaHhlvZIOiYDYeO+UjoWIxDGavZKGM5DWXMx0NHFoeqDWdBx3y0wpjLMEUMY2M5AWXsFqKMcQJ0KGxslgJd00RUsklEBfNYMF8di/HQsZkDXXOFILWO7TzoWKRCx34JdEyToWOSDB3WzSxJ6EyUMRuFMhYTUcY4TrHKGIaHwtNhKGuaAF2LkdAxG4kyNnNR1jhEeGbo2k6DjtV0BTgxihGeFxUJQUwiRMipMrIk8Uy6FsNFSChd82ToyiKhYxiKMgxBRc0J2ykobxaDCsYhqG4aj5qycBgaOkJm4w8HS0cY6Q9EJWqhGHnCrlEQtu44iUePXodmevj8BebuP4xRZy5h3rFTuP/0mQACHA9cGZqJYIozSot6LHCYcIzRQ4qzWqXxxnIeP36GLduP4RMliKAB/X09R1TQ9xGG9+p67qhduz8q6PkIgztn+b823kuGeVXjvWTc5zmukqGfWym9dI7Hqmt251Xzzy6NdF51q5q3+r563aQypPvV0/NYusatAmYQ2pTVD0ANPWfU0huAcoZBqGwcBlO9n/B+7QGooueGDp2HvgEiXvzzCrOPn8bQ0xexjOPh8WM8ffYs8x3B2cTsr3cBRHC8UcC2sCAiPj5efMfl8NoTl/h5UgcRPCbc0S6vW0CTITq/53r37q2xraX2nzVrFsLDw/Hdd9+VamNNftultKaXQMTrUVK0e/xs8rcqt/n5nmPaLCBC1QuB+9KqAiKoEfHToO2IT18lAETozNWYvm8RfMetRdC0NYidvxJT9y5E6IzV8B67Dn3iN8N97EaM2rgEjsmbkLh4ufCCmLJ7McZsWoLgqaswceciJCxegeAZaxDyy1qsvJ4NiFCpT35BxKN71IiIwKChI/DbvEiMHBmDTRsCsXmDP5KS45GWFoHVKwOwf68vRo0Kx6RJkQiKGIl1a4KQOjoBc+aEY8dWT4wbH4u/TgZhxdIgrFruhT07fTB/fhiGjxyEfXuLxyPi+eNA9Pefg5mz47AgLQzJQwdh6yY51q6WY8yYaCxaGIodW/2wfKkfxo6NxvTpIRjoPwvr1gUhKSUZ69cFYslif8yZHYC/z8qxKN0fO7Z6YdnSQPw2N0zACopf59sjgsbyXGDEkv7+6NVxDib1iBZGfEIFGuiTvhqClK8TMO77aCzu64Nx/4tGxOcj4NVpIny6jMcvP4eK9AxllPjlECzp54eNTu5I7JaItF7+mPJDBBK+TMbY72OFXkROxvyCXCOIoEZE9FcjMOa7OER9PlxoRKT38Uf058Mx7rsYzPwxFIv6+CCi6whEdxsmwjHRI2L0d3EY3D0Zv/4chNHfxmGtoxem/RCGyd9FiLqP/y4GcV+lYEHfgNxBhFYjolR+xxX0Da8FEVoQkcXgVVDjH2fXM1QRZ8YzrMzfB65lFZVWmWVdmkAEPQ/uXnogtAAmfJteqLZieBVVEMGwRxTDLmqDPUMuqYZd4gx19gk9Q6jZwdBKuWkU5GsctFSEnVL1ziB82TXraKHaK191UBlfb8N9FGFXBxH0Fjm+7lyRtklJ9zW9f+iFIbUxP/cMN0WvH56jRwjDhZ3aeCEzjZT2bd9O+m5RQb9Hi/Q+hniTIA69ihhiDnnUH5YAhl/9xAKDCM52Z8xeGq4441n1nzwJRFSWBcLA0gem1h6oJpPjfXN/GFn7oIqRLyob+qOGoScqGviivGEAbOp4izRVTeQwtvWDuYMvzOz8oGdJb4QAvG/mD1N6G5jIUcvMHzXN5DBz8INVPV/UMJOjvGGgSFfdRLFfzdBfnNOz8Ie5gx8MrRV5GVn7QWbrB/sGPjC184WNgw/0Lf1Q0SgAFva+YpXZ+Ipz7Vq7oYosQORfzjAQVWUBqGYSAOu6viIPllnZOAC1LfxhVddXaEQYW/sKAFFeP0AZ+z4IZQ0CYVvfV6SrYBwooAaNjMyzknEA6BFSr66n0M6gOLW9rSMa1hmA6jIfMSu8sr43Kut5orbeQNQw8Ydt8/g3QMTdx0+RfvQyorZdxpx953HplkK3h4OOQICggDOfiwtE0COG+TPEgupYoAFAAhFl9IJQ3iAYFQ3DoWMYAR3DWJTTD0QFfT+UMQgW7VRZ3wuMc68Q+41WhKih4Z8x/Rkr3ygGOobhIlxSGcMoZbx+hrSJUoKCIYpZ74QZFAs2CBPaDDqGSsMvRYQpCCzpA3Cf+cuSlNtkZTgcaglEKQSJWS6FiY2Zt8oMd9aTs9pF/QYrDOEsl3H+ma9siChHV+hg0JBMgzI1Blhf5bMxfWbonmBFvejRYRwHHcMwEb6oslEYahkFo7KBrxgv1Q05HrxQQ88N1Y18YNMo5A0Q8eDZC8zY9ifid93AjD1n8PDZS1A8XFoYpoKf3+LwiGD/E05u2rRJvB8IKaXl8ZPn2KoCIii4XEHfV0AHtg9n/FfUU4x7zvjPCiIkw7y6kV7ZrgIySGmkraa00rXCbvOTN9PmJ7163RT3MvRSBT1fVNNzFfCGoaz4fqmp54L39BxRVt8P7ToP1wgiJu0+i7Dt15G+/y/cf/IU/7xShAtlfxFE8PP7LoAIhoQrLIRITk4WXmTSuM1tyxnXkjFc2tJjULu8boGiMJZrAhEUMh40aBDoLVEUZWjzKLmQH8UNIl6Pvvzt8Z2YBUQ8UMIHdQ8EJaDY+CANCy8sxPD1qzBy4wqM2bwc80+nY/XNNPx6fKE4HrNlOdLPLcCcPxdhxPoVSN2wAjMOLsaiCwswdusyTN69BDMPLgLDOqWfTcesQ4vwe0Y6xm5bDt6b9lc61t1NU0AQTfVQ1iW/IILhjc6cDsLa9QnYtDEWhw8E4f5tfyFWffRQILZvixZeBbeu+ePwgRBs3RKFnTsiceVvOU4eC8KO7ZH465Qfjh8Nwt2b1GOQ4++zvjhzSo5tW6NxaH8I7twsHhDxz7MAbNo6CBs2xgvvh4zjchAc3Lnuh317QrFjexT+OhWAqxfl2LMrHLt3hmPHjmhcuhCII4dCsW9vGE4e88fpk/54cEcu9CGuXPDFvj1hou58JrZPbt4QvJ7FI0I5az8nQ/8fnk74pQ89H0KxsF8gdro5C8Hmba6umN8nGGl9g7HT3Vmcn9cnBPP6hGLFAD/s8XDCkv5yLOvvhzUDvbDPc6AQq1430BPbXV1EXrx3l7szMnLxKsipftldOyXvgw0uXvi1bzjm9gnD0v7+OOzTT9SBYOH3viFYPsBP1GvlQF/81jsUv/UJxS53J2x1dRPPxnSbnd1x0HugqDOFtzc6eWB+3xAsG+AvtCfOaEMzvZPfZ/l7E79OrQURWhBRJAbDxeFbMkcVZ98zdFJ2hsfSBCL4DNRxoHGV4Y4KEzpIHUQwb1XjfXbtVdjzG0btU4AhpbG+uMqk0fR33/XY8+sx4ZHBUEiFrXtpvV8TiOCzFFfbS+1UUn3NvqWX0KlNF3B212UQSIz9Ik2EMrvx112N2jBSHd/WLb073oaFXlhsI7ZxXrwgVOtM7ZMhHxROI4KaADRa0aApzXiWypBARHmG4DEMFIYyhtyhdkJZw0CxpYGRs57L6fuJ64QB5Y0CRWgephH3ZblXYXCj0U3Kh+kU+QUpQvroU+j29aprECSuS+l4r5Q3y+L6nrm/gAu8z8DSD1VlclE2gUf9Bl4iDfMRIYOEMGwQyhkp8hFliedSPKe+pT+qmgRkppVmNAtjoWpdVWY6sx1qmvqjtrm/op30A1Hd0BOG5p6obOSH6npumSFqqtR2RyWTYNhoABF3Hj7FnF2X4ZN+CVM2ncPFG1lBBEVoGWeZoEC9v6R+K8yWIZgY7ocz7bMHEYHK/pGMssGZ/cW20tX3F2NCeERIkCFzBrs0g5yG/Nf3Z5nhrlHMWN34y2OVvET+PGbYHkKE+NcGYwICQ3o/hCpBSNzraxJUyKyfVI6yboQU0r1vGKCVaTLvVTU6hyhAhsq1cgZBqGwYJAz2lfU9RTgjjhvCCHoCWTcKewNE3H/yAhPW/An5kusYv/4MHjzJCiIYO3v58uVCpFO1vwozBlTv5SxUektx3BGESYs6iGC/q8IG7ksrtSJUr0mfp7dnK/W5av8V7z7bo5wePycUqpajmvL9QEBRRc8TZfQD0bbLiDdAxPOXrzByzRm4L7iGudtO4/6j1yCC/cN+Wrp0qdB54XFpDc3E9xBDKRUGRDCUS34Xtp8EIKTt+vXr85vNO52+KAz8ffr0Ee1MA3ZKSgqcnJzeSWNNUbRVacij9ICI3zWHRFLxRMguVFKW80pYoDhH3Qml9kSW82o6FJqgA8+p36M8zi+IyIuRXZsmdxiRXxCRnaG/1JzPxeMj8znU02k6Vj+XB5Cj1YgoOWBclN8lBf2RowURWhBRJMZihmw5tvos1g3bI2Lh52RspMFy45h9ILzIKd3bdI0zvWlwLUydNIGIwuSXl3s5Y/7x3WfCqJmX9IVJQ2BzZuclEaaJ4Ws0CZUXJv/SdG92IKI4n6Ek+5raJhf2XxO6J+tH7hXeTwzXxP7PTkekOJ+9qPK+f+1RQb9Li+Q+ggfCToa6ouZKfhcC4CFtZ+TbG8KrXjwkjQgaqzjTmVsaMlXXyyI0UzTKGSkM+DkZDiWjIw39OaUrjmsSSOCW+XMroIO0r3KcW/nqeeWWXvW6rj5hTUBmKBoei3P6/jDT+0kYnhXpA1HRJEQjiLh9/ymmrruIfhP+xuilZ3Hh6t3MPmE/0VC2evVqYWjMb5iCvIwv9r80HpiexxwbqqGZqBGh+tya9l8bnkveyKuoj3q5OUGD3Masel65pVeOwcxwRBwH9KxRAJyq+h7CK4YeBFLblTcOhpUGEHHv0Qukph/BwClXMXzRadx7/AKvXr3+nBIi0mAqzYDPSx/nJ400HjgmuC+NiUdqoZmk51DfSu8F9fP/vWP2vTQGAgRokNqgrL4cJno/KsW8X3+2sgMRCWl/4cdxVzBjTQbuPXyKl/8o3t38nF6/fl28H6ghwuPSCiJWrFhRKAjB2fUFXTZs2PAGjCCY1S6KFigKYwZBhLe3Nzp37qwFEG+p7kN++rn0gAgVsWoa/NUhgDosyMtxYfPJ5n4tiMgdGhQHWHmnQATBQAHgQCZ8yANIyEwrlZXP8rQgQgsi/nO/rbZNOlgoA3NRGcG0+cx8p/uhpEEEBbQZNme+/4YSbVeG72FoLm1opqxi1cX5+f63+prQgSGopNBMxfmMJZE3x+2/udDLZMI36Xh443G+q8Hwa0Pb/oLYFhMLBSLUC6bxiuGaOBP68pW7aNg6byBCMqr9d7cKz5BKel6opOctwq5IxngaIKvqeWSGrWEbVTQJ1Qgibt59ijGL/kb3+PNImnsGZy/dFSGz6P3AMDmMV7527VqcOHEi3/GS1fs6L8fSeLh//4FSrDpViFX/d/s5LxBCAR7oCcB2oqGZs9yl8UBhZwoScya81I7ljEM0gog7D18gafZh/C/xMgbNzsCdB88FFGIYNYIoCuyuWbOm2Dwi1McIgQTDg926dVeIVUsaEdJzaLeaxwf7nmHZ6DlWWbwL/DNhBK9V0XPPHB9SG2oEES9eIWzaaXSOvoSJi0/h7oOneMzwTP/8I97Zt27dEu+H0gwiKIYeHBxcYBDxyy+/qA/bfB0fP3b8DRDBkE3aRdEC+TFQa9OWTiNTfvutVIKIvECGfzGNFkRoQUSmkT83IJBP43+e882tXPXrEoxQP5/DsRZElM7viIL+HtJ6RGg9IkrUSF0SxsS3tYySBBHUg7h/9RGWx20v9v6l1sWmsfsxsuNvmWVRRPnCvquZx29rnxRXvUrSI6Ik+5peL2tT9mTpVwqTc2wXV1uWZL5Hlv9V0O/SQt/HkHYUO7935WGB8pIE6sMajypyEHH58mURnuf0X5dRt2V4njwiJOPZf3cbiHL6viiv54Pyer5K7wfF7GYaGiUjtNQ+2YGIG3eeYuicv9He+xwCRx3FgaPnhXD0lStXRIgcGp6XLFkixIlVZ6kXaBDl4SaWwdn2Z8+dw/Yd+9Gm8zAtiFAJySX1p/pWYXj2EqCB3hAED6pjQHWf92YHIm7ff4GYSYfxsfwi5KOO4tSZy8jIOI3z58+Dn1OKSBNE8FjyWMhDtxY4CeEHhbGPHDmGtesPoH2XROga5t9jRL293vVj9jdD2BFKVdDzEuHLVJ9ZMR5ee0PwmiYQ8ez5K/imZqC5+0UMnnoAl67exoGDh8D3A+EDxwQ9ZBiyi+OhNHpE7Nu3r8AQYvjw4QUe29KNd+7ceQNEsE059rULtB4M74AHQ35BQ27pSw2IKJAHhIoXRUHBhCg3D/mo1E8LIkopiMgvFMhv+uyM+kWRT3Z5ZHc+u7poOp9NHloQoQW+ASUGAAAgAElEQVQR/7nfVVqPiHfbE6EkDZk5lVVSIIJaDYzTL8Waz6lORXKt5UyhDUAjKrUCUjvPw9Xjt7DrF61YdZG0bw5C3CXd1wQRnHmfJld42TCEEA3o1AYp7mctify3TS69sxxPb7so+iCo4bAiBxGc8UzR4vN/30SDVlFaEJEHw7PCqEhDouqqeXY002YHIq7ffoqYyRfg0PMM/IadwuHjCmMzNSFodKaRjDCCM5/prVDcC0EEy7x9+w727T+Gdl1HaEFEHsdDVtiQ1cisaoTmfnYg4ta9FwhNPYQG/f6GZ/JxnPv7Fk6cOCnGArU8GIqHwuXso5IAERwPFES+fPkaNm05go+6DRVC3OrPoz3W9NlXfTfkPB7YftmBCOdBGTD//gISpxzD1Rv3sWfPHwJE0YBPbzaCImr+lFYQMWfOnAKBiJCQEOExVhTvxG3btr0BIy5cuFAUWZf6PHIzSmuvl07DUmH67d0GEbloPRQUTuRynxZElFIQockIrz2H7LwwtCCidH5fFPSHjNYjQusR8U4YEEvCSFnYMkoKRFCwmMs/L15lWY+vO1dsfT2j73IhXPzo9hMxo3vPnGOgp0Rh26y03l9SHhH/Rl8vjtiCi4eu48m9Z0LAXd1DorT2Ges9qvM8AdUK+oX6b963KHQzklrPhG/9wUUKIvhMNGBx1YZm0mRMLJpz2YGIazefInLsBVh8fRbeSadx6uztTM0GggdpLQmjszQWWCZDAR06fArtPx+pBRF5BBH5McZnByJu3nmBwCGHYPW/v+EWfwI37zAkk0LThf1CMMC1JMcDy3r0+KkIzfTxlylaj4hiGA/ZgYinz1+hX+gpvN/5AgZPOIlbd57g+fOXWd4RHA8cG1xKo0dEQUWqizJ8EiGfJFYtbffs2SPa9L/+pzAGa+29pdPolFu/vZMgQsU7IYtQdS4AoajSakGEFkRkZ7x/l85rQUTp/E4o6O8gLYjQgoj/rLG4NBtM39a6p7SfI4SL39b6aetVdN5Pwz58N0FTafSKuHz0hniPRzQZXSAIoSpWndOPiStCrDpG6xFRDIbG7EHEE0SOOg+Lz8/AKyEDGWfv5tRFJXaNYUkOHclAh25ajYj8AIa8ps0eRDxHwKCDsPziAlyjTuDWXYVYdYl1fDYFPX7yHFu3H4NWI6JowKSmcaLJI+Lps1foE3gS7310DoPHnMDtO0/x8mX2nlGlDUTQ28vFxSXf6+DBg7MZqQU7TZ0KCUCobnn+v77kZpTWXi+dhqXC9FupBBG5gQbpurTNDkDkdj0v92nIQwsi/kUQkdob50N74lxQKVxLmfeFABEBP2OmryMO7vsDL19mDYE4bNgwbTjAtzAcYEF/B2lBhBZEaEFEDqFvtIbrojNca9tS25Zv+xig2PPorr+XOq+INcm7xXvcv8EQLYgoBkigyShY1OeyBRE3niByZAYsPjsMr/g/kXH2TkF/7xXpfVoQUXwGZ46tbEHE7ecIiNsLyy7H4Rp+GLfuPMerV/9XpH1bkMy0IKJ4xwPHhGYQ8Q96+x/Ge23/xOBRR3D7zpN3CkTQ6F8QELFy5cqCDOMc76EHhCqE4D5D5P3Xl8IYrLX3vpuQolSCiOwAwVtyniDi4KOxeP4iCP+8CCh16/+9/HdAAgpZ7vPL3rg8pg/OR/bE+bBStob+jPNcQ5Rb6VjaSuelrXRe0zanNNI1aavpfp7L6bry2rmQn3E6+CfM9B+oBRFvIXDI7ju7oL+DtCBCCyK0IOIdBREjOs7FPK+12v59R/u3OIz6Q9vOxoLAjf/5MVOavCLuXnqAYR3mILrZ+AJDCK1HRPEbEXMDF9mDiEeIHHYAFh+ugVf0TmScuVnQ33tFep8WRBTvmMkeRDyFPHoDLD/eAJfgbbh156kWRJRS+JjbO0H9enYgoo/PFrzXfA0SRuzC7duP3ykQwdmP+QURbm5uuHbtWpG+75gZvTPUQcTWrVuLvJzSlmF2hgnt+XcTMuSlX7Ugouh1JDY/+h07Hs3CsSdjcfzJmFK1nngyBg+eh6M0wohX9/3w+KgHHu5xw4PdpWjd5YZ7m51we1k/3FrSt1StVxf2wdwURxw8oPWIyMv79m1IU9DfLVoQoQURpcboOKPPMlBn4XefdbnWeXXSLpF2ZKffck1bHAbdnPIsibqN/TIN9y4/xNndl8Xzj/tqgWiPZTHbSrQ9qJXAPpvtvKpEy82p/YvzWn7GqHo9Jv2wSLTVwpBN/1pbzey3XHyXbJ9y6F+rg3q7lPRx0gezMLrL77h19l5Bv1dL9D5+vthGAQ2HFguIYPx3SYfgytW7aNouBpVMQ1BBFoLyxnlZg/OYjnnlJ61Udn7uYdr8pJfKyM82P/m/rk9VizA4fJCABYu2iRjv0iC6fvMholO2wrrtL/CJXI1Tf13N1AEoSS0AqT4cDyz32TOFRsRHX6aivFF+nzmv7fm6ffI21vKar2q64qq7VEZ+n0FRn8pmYbBtGoHtu07h8eNnUvPj1u3HCIpaBpv2c+EmX4Gbtx/hxQuFJoCqFkDmDcW8I42HR4+eiNBMn3Yfhgomofn4zEvtlNdtSfRXXuvCdCVXnw7dRmLlqgN48uR5Zq8+e/YS/b2XQr/JLCQO24Bbtx7i2bMXme8ISRtCuqG0hWYKDw/PN4iYPHmy9LhFuiV8VQcRPL59+3aRllPaMnsbjCDaOrxd0EMLIooeRGx6NB+ldSVEufEsFq9eBqKwHgr/2v0vAoBStP7fczle3vbGkwxnPD7uVGrWR8cdce/IQMyf6oxDB7UgorR8txX0d4sWRGhBRKkxOK4askuM832/n8i1zjdOK8JX0Lhb0obM3Mor7roxdj/LeHz7KSb+b6F4foIALuf3XslTeyS1/gWnNl7AwUWn8pQ+u2feOvGgKHfLBIWxNLt078r5/IxR9WdOD9ok2qo4RcXVy9R0zD7nsjx+R6H6XlPepenc9N7L8OLJS9EWb+ufw0syRB9FNy2cN0R2HhE0Mr58+RLnz5/HmTNncPHSDXTunog6reLh8MEg2Oey2jaPhW2LONh/EJ9rWvuW8RDpm8fmnlYqt2U8rJvFgPfmVhdet8tnekWd4mAnniH352X+Nqx/HuvDdNZNY0TdG7QbjE+/TsWqNXuE+LA05m7ffojUCRvw4ZfjEDV4Ef48fgaHDh1CRkYGjhw5gqdPn0pJS2RLYxzHwpkzZ/HHviP4od+EPD8v2zE/7ZPZX1J/57KV2p/bvIwHjs381UeZPpd6qJZt0yxGjDvVc9nts31sm8eJ9qzXZjA++WII9h04gydPXxue7957jCHDluCj7pMQGpOO8+ev4OTJUzh+/DhOnTqFu3dLVkOEouXnzp3DseMnsX3nn+jRbzTqtErIU/uL/mqW988L+0rxPsn9s8h3juL9U3zvE/H5zev7R3q/5fFdwjGiaJ/X77cf+0/G5i1H8VRlPFCYOihqAVp0GoNR41bi+vXb2LNnr5i9v3v3bjx58iRTqJoviNIGIujdkF+PiA0bNhTbu5AC2Oow4tixY8VWXmnIuLQYSrT1LDlYoQURuYAIDRoQ2YpaZ6adj02Z++r5E1Kon8vuWD2t+nE297Fsac1zWYq8Nj+aX/pBRCFDPJU0QBEg4o4SRJxwwuNSsj467oR7RwcibZoWRJSm76yC/lbRgggtiCg1xsb/Z+87wKq60rXtJWpMkY5iTTKpk2Sckkky9c5Mpty5M/fm/jP3zp2ZRE3swDlwOCBN7L13sVd6l47YC1akCAJWRAEpCoJl3v9512HB5nAOzUMietbzbPfea6/1rfbtffB91/d9bQF5OxrsfxJAtaP7dnDDWfE92Dkhrn5t20pErP73ICHjUe0jzP/x9no5bR23mYhofVyIp4WImPejbWDwY4LwS37x9FkUtVUHn6T89rGm9zPd3h9r/XoFx3Wk4owfbMCUt2Y+kTVEc0QEd1lfv34dV65cwc2i2wgISkBE1HFERp9EZIzxIzzqOLZsj8XmbbEICT+CiGbKR0SfQFDIIWzetg+bt+5DQPABhEUeNypflA89hF17krF+YwT2BOwH2zPWJ7YdHHoYu/YmY4N/JHbuTkJoxDFQjsExRJ8U/dm2Ix5btsdhx+4khIQfNVw25iQiok4gOOwwtu9KwMZNUdgTmIqwFuSHRhzFzj3JWLM+FLv3piA86hiSU87h+vXbjYBDgo7ZF68hZf85nEjLwo3CWwJwvnTpkvBPTiD4m0wkpqgPdFOSkZGFuIQTzc4955fzzPngPG7aug9BoYeMziXXkGu5J3C/mJeNm6OwNyi1+TaiTwqd2b4zQegP9SK8Of2JOiH6QN2kvlE+16M5feD6btuZIPRnb6CufHP6Rh3etTcFGzdHC30T+mnkfWG7IWFHhPwt22KFXodFHEVSyhkUl1Tg4cNH9UvM3e4ZmZeRvP8cTp2+iBs3ipCfny/IIRKGFRUV9WW/iQsSU9euXUN+fgFycvIREXXA+NrWjZ/vI9/v7Tvj4b8luu77YORdjNHpQ2DIQfhvjgbXmN8Ko+97nf4EBh/E1h1x4pvC65bmnzpAvdmwKRK7A1LEO23w21Cnz+zPzj1J4n1nvbDIZr4nMSch+r8lGlzfev1pTh/Cj4jvyXr/CF358KM4dDgDt27daaQPjx49xplzeYhLOINz53NQXl6BjIxM8b0mUVlTUwMSyjJ1JiLizp07bSYhSFqkp6fL4Zr8TJdP+kREYmKiydvpTAI7E1hi7us3Q0aYiQgjYH4jAL+VBECjOq2R284y7SQZWkOAmImIbz4+hpmI+Ga+debfFN08t/dvFjMRYSYi2g0yPwnA1566ZiKiZVB74ac7cb+iFnlHdC6Z5Dy3lYhgvZ3jY0FXQ1JGe85mIqLlNZPz+rQQEeyP1BeSWrJ/z+t59+T49v6+dli90isVYl3mfrwFjm/NfmISwhgRIQdAMoKAN4FO7sQnGK0Et2Q55ZnlCYTRhzbBG30XIcqyfHbjxg0cPHgQDAianZ3dLKDK8tz5ffr0aZw6dUoATwRgjfWJ+ZWVlThy5AgOHz4sjrt37xrtE8sXFxcL+SdOnBAWCM3tNOf8lJeXC/kcA8fN+sbGTPkECDlWHufOnRPjN1ZeOVesy/nnQRCY999kku1LfeBueFplNNcPjuvevXvgzmHu0r5586bRLkv5DAJLyw/qD3f6NzdW1iFRxnlPS0sT89kcQcP1un37tljf1NRUcJcz18/Y/FM+9YdrRX3gOG7dumV0zCxPdy0pKSn1Os3+G0tsl/KpB9RP6jXrs58tJTlflE+dMDaGluS09znbZz+5vjpLmTyj8yLbYB32l+8ux8p3v7l+c1wkO44ePSr0h98gfYBdKZvlKVN+H6hLtAwwlth/rid1gd8I6l1L68X1OXnypDg4Dn3LA2VbHC91Xn5/qKfNEUacC36fKJ/vC/WtpW+osj2pCzyzbWXqTEQEyda2WkOwfElJiXLIJr+mxYU+GdHcN83kHXjKBJqBGDPgpa8DnYaIqHzKyIBvinRosR3TzouZiHh2iQhaMJjS2sJsEdE5f0/a+2eJmYgwExGdBmg0ExEtg9pJy9LEt4BAshI4lsBya10zKes+ybWZiGh5zeT8Pk1EBPt051olqitqQFdfso/P25nxIjjm2Dq3cO39oTVlvYe1j0Sf5n60Fc5vzzUJCdESEUEwi+AYwVsCzwTu9AEu/TESDCSQRJCOIG9z5SmPwKEE5QkqNwccsi/cLUsA+cKFCwKobg4MZ3nKJ6DHg30yBmTKcRBYImCYlZUliBECxcYS5XOMBJIJfhKQZXljY2Z+VVWV6At377JPJDqMlTfULsu2pbwhGe3NY7tyzQiQGgI8lbJZnutD3eEckaQxlqRsgs2cG7ocoh6xPWOJdSibBBYPrllzQDJlsd/UH64xgeqW1ot9Zt/ZJ65vc0Ay+yOJLOongW3qiLHE8pTHMbM8j+aIEX05rC8P/Wff1D3nm+8MCQP2pbnE5/w+cK04/3yXm6vDsrT6IMnE+WcbxnSOcviMVjtcL84lrXea0weuDckuOffUn+b0jeX5jWIdHhxDc98T9kkSX+wT9YfEjbFE+SQi2B+pb5yj5nRIX5ax+exMRARJv7YSEY6OjvpTYfJ7fpP0iQh+S57XpA9Cm+87J5BkynXrPETEXsMujdpqHcDyLYL7LVgqtFlGc66ajLTV5jYMyGmHDDMR8ewSEaYkISjLTER0zt+P9v79YyYizEREm0HGeR9tBwMun4+6hMLMEuQeuIbk5WkGXfici8jFiV0Zoo2waalIj8lDYUYxshIKsHtSvNG2wz0PICM2X7iIoQzuzjcVEbH6j8FIWHQCdG1y6fB1HN50Hkv/bU99Xzi+s+E5Ij7CnDogUgnAEtRnn2JmHqmvw+dLfr4bEd4Hxdiuni4CY1n4/09EozIs15xrpiCXZDBGAOc1/+gNHN2SjmW/2ttEhrI/8nr+R9txr6QaVWU10O+3kojg+LheOalXcf38bTHWNX8KbtTGgk92iDGe3J3ZKF+2FeHVsD5nw3Kwa0KciEfBeYn0bQiIrSQiVvw2AEe3puNK2k1cPnlTjI0WHFJmW84pK0+J/nHdApwSxTXdCVG/uAZS1q6JceAYOM5Lh64haelJMP6FfK48c172OibiVGC2KM+xcD2UZZTXT6qjSlm8bo6I4NpynCfqxnJhXx7i5h9rMpaEhcfFXKz/77Am/eY8HNt+oUn+xr+Gizpx8441erZ/9Wnxu8I50+/r83Qv36XoGYfb+ztrsnq5B66KtZgz+smDU5N8UB6x6w42208CWzwIhhkDuZQCWIZgHgHA1gBoBBtJPhCgI0hPYI8H83lQjvKazwhusw7PfC7zeC/rsg+sxx3ylE2Aj/J5z3J8xrK8l/JZh3ksT/nyOcvwmf745bywPvshy+iXk/OjX571WjuvUsa3fZZj4NnYOJV9ZBnOS0v6wHngnHONuFa8lvdKHaAsuV48c41YTq49y8q1UD7jGvJgnjykfN5LWawrn/OadShbvyzLS71Qjlf2j3VZprk54jOOW84Pz51RH2S/lfNg7FqOV9Zpbn5kWa4H14DzLedVzhnnWB5yvZT6wLq858FrWZ91eM08klHKd555fM72pGxZXuqC1DeW4cG+GkrKfsoxGyrHPKU+sD1Zvrk5MiZLP78zEREE+9tKRMyePVt/yCa/JymkT0Twnnr0PCZTAthmWZ0ThNJft05PRJBUIOAuQXd5lmRDS/eynPKsX0c+k/nyLPONnQ2VM5RnqH59uXYQJ/V1DZAThtpS5JmJCDMR0VrCwkxEdM7fgPb+7WMmIsxERJtAxlV/CMLNTJ3Z8+OHj1Fyubxe93itDyxzY1zNvQcgWM1Uc7cW/3rcsFsuzCO1cfujt+B0sC5YLstzR/ajB49FHdnukwSrZtwE9pv9KrteKUB7tnP3dhUYnFYCrAUnCkV/SYDIPHkmCMyk7PvyzwJQUaTb4XavtBrlN+6KMoyxoATmKcMYESHlsmLFzXt4/Ej3H9raqoetcpEkyYb06EtN+iyfsW0SQUycW5ke3H8IEjRyjCRVmBjwWuaJ8+gt9WvJ58r1IanDdCakIcC1JCJyD14TsjjvdB0l0+1LZZj7A92u80btfK95SwISPUw5B66KM3WM6yoTiZbkFWlinZmvDDpMQkK/LfaB7qyYON90fSPnn/rYqLyJdLSRzGaICMZskPrIsYi+1Y31xoVirPx9YH3/OG4mkghK+es/DxP5/Ee5zixzcL0upgjJOWWdtX8KEXWunb3VKF9Z5nm73vDfYSire7frJ/QbugjV7hfrsPEv4XB5Z0EjEkFJKLT3uiUioqOHScBNWiFwBzl3nfLMndDcvc7d4ty5zp3I3FEsdyTTXRTLFBYWijrSXQp3qDKfu6F5pusV7lzmc+5i5i577rhlvrR6oExZh8/ZB+605w5s3nMHN91+EBg0BSjY0XPaGeVzbrl2XCeuD9eA60UXNVx/rgXXiGfueuf68J5nrpFSP7iuBJcpg259aHHDXeYsJ+vRcoFyaSXDZ8xn21JfaK3Cdqhn1CU+V8qgLlIvuOPdrBMdp3GcW84xQWD5TnPuuU5cP64P15V5XCO5VrynNRT1gutP12n8rrAOn7EO9Yd6Qh3h2nI9edAagd8V6oBcf3mmTlIG6/LMNvmNIhhtTA+M5XfcrDWV3JmICIKZbSUiFi5c2HTQHZBDPdInI6hjz2PSB6HN950TSDLlunUqIsIQwM48eRBQ1y8j7gOQVBGI+DtBiCsJREJZA0Av8ksDEVcShITyIKTclTKUBEDdtZQtzwoAv1EfZL6xcvK5/pnl9eok3w1EUkUA4kqDxMH+Mo9HYkVgfX5yJftdNy49GW2xAHlSIuJfD9R4UO2C6kpXcX5QrUbNPd19bZUL+FwGg+Z1TZWLeM5yymeyzLd1flyr69v9ey6orXap77PIvyf73JD/JP00ZYyIuxljUXruK9w59xUqM3RWCyQMeF1y9mtxlJ0fh7ttcNPE+obICTMR0Tl/P9r7t4+ZiDATEW0CGS/u1wG/aQFZWPQT3W52BjYmWMnEHfxKcFJa6N8trgZJAAK+3OF/ck+mKC99ncs63IHORACc4DnzF3y8A9EzD9cTGO0lIrhLnEQI+6IkHQjAMhGgl/2I8j0k8rg7XubxTFCYoHdt1YN6CxC6rinKLhWgN3fJy/LbxsYIAJwg+NJfNVhcGCIi5LhJQEigeMkvd4vd+exISUF5vVwpX/8cNV3XZ31AmeUkEUFZV04VYcNfwoU8AtS8Z1ISCMaIiBC3FFGWVhc7vtaRNFwfWodIgkkpRxIRrMQ1J2HDHeasS+sNJlrK6I+lpXtJRJAI4TxTJvssXVMJwYC4Z8Dl+R9tR6A6CXRrwyR1S7ZzJlRHlFGvpcUELThIlDDRUkKWlWv1pDoq5cmzQYuI0VsgCSpaCNFSheU557RIYlK626KOM9HqRMrlef+qUyKf/yQubkw4yLkk8aCsw3ngmvJ9UeY/z9eSNMuI1ZGR9ZPagRd5h69j/eehYg1oiVZdXmNyEoLkRWuJCIJp3PVr6oMAHgFfgoX0rR8aGgr64iYoTfCPQDSBQrpnCQsLE4BiTEyMAI0JLBJQpNsT1j906JCoS7BIxoQgSEhZlEGgmW3QJzxBRAKNBBb3798v6rINtse6BMNZnjJZl8Ak+2rq8VMe59YQWCnzWYZAPQ+5Q9tQ+Q5Uxyai2b4p54LjIinA+Y+PjxdrwnWU1/Szz/UhqcQ145rznvkEP7imycnJYq0og+A19YNrx3gTco1ZhmUJJFM3qDdcb8ph8FkCy3SzRTKD5fic/eJzHrxnv6gX1BGC3VwXU86FXHf9SZf5cu6lPki91C//Td3LfplyDpSyCPRyrTjnPKgTzKMu8N3musTFxYmDa8l147rz28CD13zvqQPUDeoA15rrR+sbPqcM1uXa8pqEhtQx1mFZrj3LUu+kTvEbQRKDVhGm1gM5B3J+9ddT6oE8y28Dz6yrTGYiQjkb7b+mPukTEdSL5zGZEsA2y+qcIJT+unUaIqI94Ho9sB+AqMIgrD0SgXn79mHHhVAB7iffDUBkYRBWH4rE/Nh92Jmpy28LcG+4LIkLJZHRQHw0lG9KOtQ/qx+rjkAJvxaEJcnRWJgQg7ArwYJUSSwPRHB+MBYlxGBRYgyibwYiiWSEPrnRYj8a13lSIuJxrQp5uW6IipmNzAtaFF13wdEjnojZNxPnz3ig9p6zIBwECXFXhTOntEhJ8UVOlgseVjeQFE8C7JuibnWlGmdOa5GU5IusC654XKMS/b5XrsbJ4x5ISpqO/Fxd/pO2ZyoiguRCUdpY7NuhQdxuDa4f/xokJkhCXDs2FqFbpiFkkwcOh05G6bkGksIQydCaPDMR0Tl/A9r7t4+ZiDATEa0GGQn2kgQ4HZTdxPIhRLtf6KD+7mlJRGz+e1Sjdpb/Zq8A7vl8/o+31z+7maWztlBaG0jgky6UmNpLRFxM0e1WolsfKVOcR2+pt2aQFhC07HhY8wi0bpCuWViWgDTT+cgGqwO6w2HSDxDN8nQVxKQM+muIiDjsf06U0ydySPZwTkmS6FubNBrD97YIF1MUQrJA/5kkImi1QcBe+TzUXbd2dG0k840RESRcmJTuj2QdOQZDRATdd80e3djKgXrEpD9mKa+5swTP5S7x+rKjtwjrFsplmfr8OgsL9oMpfuHx+md0TcRESw2lLrKudMejlGUqHdXvmyEigu8NE+M1KPVQ1B3dYF1Dt01SHsksWuIox0LLiTtXK3G/srbRvJCgYVk+k/WVZ1oKMZH4UOY/z9cL68ig+AXHcOdqhZifjviHpOmxbTpid+2fgoWrOtlOe60emqvXGiLi4cNHuHW7FDcKb+uOG7dxw0THteu3cPnKDeReuoz0CxexP/UwTpw8g4s5+cjLvyrOFy/mIzMrF0eOpiH9QrY4si/mISe3AJfyroi6rM/7rOxLomxGZg5YRj7nM95nZuaKM8tTfl7eVVy4cBFZWZdEW9nZeUIG5fCadXhdcPk6rt+4hesmGrecv8Kbt8XcVlU1Dvz86OFD3KusQGnxbZTcvo2K8vL63dfc6U/3Md9GIuhJ4Lu4pMykc8G55VrxyMy6VL+OFzIugkdGZi5yci+LtVauKZ9RX86nZ4ly1BOuWX7BtUZ6IdeR+sP15HOuf71eZOWKdqXs/PxrQp5SB6QM6hBlUEcLCqgXpnsf+I7xXau+X9MITH786BHulpej9PZtlJWW4FZRUb0FAPWBO/u/jfT4MQOw16KkpMzk3wa+I9QLrhPnnu805z0jI0fk1b/zWZdw6nQ6Tp+5UKcrLJcnynA9uU48KINnyqEMXl++UohLl67Uv+fUM5ajfoj8uu8By7JtHnxOPeM19Yf9uHqtSPRVvtemPPNdu3+f7p8arIr/9fgxKnot8kcAACAASURBVMruoLioCHdKS4RLMxJvtBiiRQfJCL6rMpmJCDkTT3amCy99IoL3JLSet6QPQpvvOyeQZMp1e6aJCILydRYF/mlhUG+Ig0/APnjtjkXoFVoYBGL90XA4r4mH1559mBkSjbCrwUYA/caAfVPAv2Oe77sdhDlRMfDYFQffQPYxBlE3gxBdFIQZwdHw3hMLj+2xmL8vGjG3adHREgHSfD9NQURkpquweq0vduzwxZU8Zxw9rEZSoid2bPfAxUw1Ht5X42G1CtcKnLBi1Qzs2OmF7du0KC1yFID/kwL7T1r/UY0KhVc5hhnYG+CJdeun43ahI6orVchKd8LWLe7Yvt0TO3Z4485tZ9BK4knaNBURQWKg8MQY7FrliKUzvJAePxkVF8ahPH0MzsV+AR/NbIT6u+Bc7NcoPz8G97IMWzq0hoRgGTMR0Tl/P9r7d4+ZiDATEU8EMBIcpUXAhv+n24mtb+HA//9wV7Uh4JLgJ9Oa/9C5BKKPfpanBYHceays96QxIrizm26elPEgpPyj29JFX+IXNADU3IHOtOOrhsDP0sUUYw/IurJcoCqpPk8+k8RFdvLl+meGiAi5y77yVhUIjMv6bTkztgTTln82Jn0oQxIRyt3zUvaKzwJEPbYt8wwREbQG4VrSqoDXsqw80yqCyRARkbrmTJPytB5hIlkjZbT2LImIrV/GNKkryZ99sxvH8KBsumtiOrq1wXInZpau38d36mKZKPuw+Oe7hM7Q8oL5ptRRZTu8NkREUB+Z2G/98ryX74Sy75LgkTFYaIXC94pjptsuriGtbVifVkpMjD1hSD7JKSZDMScMlX8e8/ZOTRDWPkqXY2LS2vnPpUPXQd2V3ylaOlXeahzYtDlCob3PWkNE3C6uxEc/98agERq8PFyDl4eZ7nhpmCt4DBzqgoEOLnjRQY0Xh6jF9UtD9fL5zEH3jGVZh2XkIWWIZ3XPRR5l18mX9WTdJvmsp3/UtWPKcUtZlq9p8d7HfgiPOIgHDxoCM1eWliJ8yQJ4f/J9bPV0w6XMDLHzOiMjQ+zW5w7sbyMR4Dyfnotf/3kpXh7malpdUKx34zWoW/NG692wptSXFvVCoV+UbVBn6vSk/pm+Hujfd4BeDBrphre+r8Wxk7movt+wxvfKy7DDzwd+P/kh/NWOuJqfJ/SA1iE8CJB+G6mm5gGOHsvC7/5zIV4x8bdBviNcj8b6ULf2eu+1+HbI70Pd2jR6/5XfAK6lQp/0vwOiTVler51GfZEyTPwuyLHz/G9/XIz4hNO4f78hFsHD2lpsVE2F5/ffxd75c1FSVIQDqamCnKKliJmI6Li3gRYQ+mQELeyet2RKANssq3OCUPrr9qwTEXRhFH8nAItiI+G9Owabz4TCc3sMNp8KFWD+rLAY+AVGY8uZUEzbGSusImht8E0RDc21w76HXQuC09p4rD4Ugc2nQ6BaF4uA3GBBmDitioP/yVD4nw7DhJXJCLsW/MT9flIi4l8PVCgrdkL8Pmds3jwdJUVqVJU74XqBM/bsckXacRfQDVNVhTOOHZ4C/41eSDuuwiZ/V2Scm4IH1aonAvWfhBCQdWm1ceLoFPj7++HsKRW2bnHFqRNOKCtWIW6fC8JCXJB+zhVzlizGlXwdsSLrtudsCiKCpIAgBs6PRXr8WPgvUuN0zBSUp48TpMPZmH9ihtYX+wMmouDQWJSn68q3lnTQL1ffXvqXCPQfh7NnTuLhw4a/d/jbSveL+t8b8/23/7vR3r97zESEmYgwCEA2BygS1KZ1AXfXE9RUprYQEXQ3xCRdwqz9s84nvTE3RBJ0bY9FBN3sMNHHfnnh3SYH3Z0wHd/RAEZLEoHuejgfJF3okoiEhnJ3OnerM3E+9GUT3GfiLno5p4aICBIvdAMlE0kaBvkWQLueJYGUo3+WoDFJIf1nzRERdJXFxN3vsp4hIoIBrZkYW0OWU57bSkRISwy6HlLKac11c0SEJIui/A43kZu4ROeGS0lEyPJVd+43WT+up9RxWqeYUkf1x2mIiJBumfhMvzzvacHDpIx7EeCcJPLkGOnOh2nrF9Ei+Dav6XqM9Q9t0MWH2D3ZcOB4EmhMSosLQ/14nvOW1pE6nAPOU2Z8AYrzy4T7NjF5zfxD3WLMCbrSipt3tJ58WPX7QKSsSMO1czqXd/oi2ks2NFevNURE4c1yvPtDb/SwdkFXCxd0MR8mm4Pedm4Y8aEfAoJTUVv7sH7JK27fQvzCOVj1k9EI83HH9dycerdM+iBjfaVv4ILWEGfP5eCTz5agyyCzLpj6XehhrcGwd91x4HA27t1rsHq5V1qCAB93rP35DxDk5ojKkmI8UART1nfF8w2ogmiiqroGBw5l4Ge/X4Bulq4mey9MPa+dWd5Hv1qE6JhTqKpq0IeHNTXY6zgBy0e/iZgl81FRUoya+/eFtZJ0EaXUAbNFhHI2nuyabrv0iQi66nrekhkE+vZBoKdtDToNEVFpZKd/vfslw+QBwfx9xYGYHxWJWaFR2J0VDJ/d0VhzOBwRN4LhF7IP82OisSszFF679wlCIqElIsKQ1YGhfsg8Q+WFtYZyTIpYF3Xl2feQy0GYujIOG0+EYWdGMJxXx2JPdghCLwdjyooE7LgQgp2ZYRi3JAXBl4O/dYsIAvF3y1RISXLGli2+KCtmfAgVEuM12LbNA4VXnfCoRo3KO85ITpiCgL0aZJ53ws7tLjh1whE19759IoIkyf6kKdi7xxO5Wc4IDnTCgRQ1bheqERmuRdw+DS5ddMPiFYvE8wdVT9ZnUxARkiigG6aclLHYuqSBiKi4MAaXUr/A2oU+WOjrg6V+7rh+fGyb4kRI+cqz2SKic/6etPfvHjMRYSYiDAKcxoBFCWoStCVAzx3bdNNDv/NMT0JE+P9PhJChjNWg7MeTEBEE9Jno7oQgtrGDwX5lmyQHGAdAEg8S9FWSFSxLcoPJmEzm02pCyjVERMhn7CcJCALgMt3KuVMfN0KWM3QmGM3EmAn6z01BRMiAx0UXS5vIZ3udlYjIP6YLUs15bm4NuUPdlDqqv0aGiIj8o7q+0XJBvzzvpV6z3/I53SjR3RKDuzOPLsMYj4PkGd010eKIRCKfsR7vaekh6yvP0pUV9UeZb75ucDO28+tYEaeDlgsLFG7mOEe0qKGFU4BzIvjtTFlxCuHTUrFtTAxW/jagyZzS1RgDu7eUmiMU2vus9USED3pYu6KrABsJOJoPU8xBbzttHRFxoBERcbf4No4uW4Dg33yMlJleuJX/zcUnaU4PBRFxPgef/HZpHRFh1gNT6IGU0cPGzSARUX2nFDEzvBD+u0+R4OWC6rJS0D3Pt52qqmsbiAgrjfm70AHfxY9+vRjRMaebEBFxLlMQ9On7OLByEe7dKQXduRlLZiLC2My0PZ/fQH0igvelpaVtF9aJazxtILi5P98+kEUigkTozZs3UVZW1si9YFtUnW7l6H7y1q1bQs6dO3eaWHkp5VVVVYm4X4zfk5eXJ1zVKZ9TXm5+DmZu8MS+29vBeA711gMS4G8SD6EpGVFvEREXCc8dMdh4MgzuW/ZhU1qocHE0OzwaPntiBNA/bce3ZBGhHJtiTNIiQrU+DstTIrHheKjOIiInGCGXg+G8Jg7rjoRh7dFwTFmbhPDr375rJsZ+KC+h5YAa69b7oeCSBgdTXbBkqQ/SjtM6wllYPdwto9XBVKxb54Njh1Xw36hB1oWpT41FRNrxqVi/wQ+nTqiwcaObIElKbzsjIc4FwYGuOH3SBfOXLMTVfBUe3n96iIiK9LG4kPAV1s93xbFwRxSfHoey82NQlPYl8g58hUPBE+GhmotLqV+iMmOMwSDUSrKhuWszEfHtf7/b8xuq/M625dpMRJiJiCZgmDGQcdFPd4nd4bQKoLsXZTkGrGZ6EiJi8c92CRnKnfnKNp6EiFj2a92uf2O7+ZXtKK/psoaJQCyJFyb//41oNPaSyzrLjpW/C2yUr5SjvG6OiFCWW/d5aH2gYhITymeGrmUAcMbr0H9uCiKCgZKZSELpy+d9ZyUiTgdfFOMyFPdCf5ym1FF92YaICKlz0oJBvw5jqTApXTOxDMkH7rZf9Ycg4VpK6S4rO+kyHtx/CAbxpquynNSrBteTchhbgkn/fdfvx/N8TyJCmUgenQvPEdYmdLFEKwkSWLScmP/RNuGKbsfX+xDhdQCMV3MqIEusAUnS1qb2kg3N1TMTEd8ukG6MiLhXfBvpqxbj4J9+gZPzpqOkQOcysLW60lHlzEREx+qLMSLiflkpUuf64uh//RuOzXBHTdkdMxHRAaC/JISeprMhIuJRbQ2OuDvh0G9+iJNrl6Kq7A4em4mIjvrsNZHLeBz6ZATd5j1PqT2ghblO5wSbWrtuJCJosXnq1ClkZ2fj/v37qKioEAfdB/KgW0mW4XV1dbUgDUhakExg+fLycnEUFhbi2LFjOH36NEJCQnD9+nUhh3VYn2X59wgT67PM4sWLsWbNGjCovDI9/tfjxkQELSIMAfaG8hRgPsmLpIoAbDoVBqc18dBu1cVU2JQWgqA8xogIE5YF2i2xuhgR14JaHyNCv239e71+1BMpjfIVBAvz9WTE3A7E3OgYaDbHYdr2WPjujcHWc8EIyg/CrJBoeGyLhevGOCyKjQLjSRhuoylBY6zcE7tmqlXh0kVnrFnni+mzlyAyQgOfmYuxapU3UpLUKLnpJGJBXCtwBI/lK6bDf+M0bN/mhrLbT0eMCAamvnlNhZWrfEU8iNWrfZCdMRE3rkwWZIn/Ri02bJiGnTs9hBuqpyFGhHSVdOvUGIT5T4aP22zsXu2C87FfIO/AP5Gd/A8k7BiPnSucsNjXA9ePjcFdMxHxXLqOUn5n23JtJiLMRIRREFIfXJT+5A3FGSBozvQkRATbY3Bo+rOnPP324+YdE220xzUTZdGHO2VLV1D68g3db/6/SF2bAVnCdVFxXlmTfl1M1gXBjp7Z1BWQIZmGiIhDG8+JINxLf7WnkXzuVOdudiZaJBiSJ/MSFumsUpSBmOUzUxARlCVdTW34S9M4FtJaRgl6H1h7RvTdUIyIp8U1E+eLqbUuokylo3Jt5NkQEUEgmykrocDg2kvXTZxLKYdnOSbWY6KbMfk8bJqOvJDEFWNkyGf65/Ibd0XQdv1A4/rlnud7fSJCTHgH/9McodDeZ4aICO4e4642/mePLl9uFJbhHeGayWwRYWqA0hgRUVVSjIvrl+LM//wa55fMQOnlb5eIoD7wP/3379fg7LmL+LjeNVPHAvOmnu+nXZ4xIoLEw9HFfkj/+2c4M98TteXfHhHB7wO/C/w+3L1bjdSDGfgpXTOZLSI6xCLEGBFx2leFs//5Mc76r0C1mYjo4F/fxuKLioqaEBGJiYmNCz3jd60Fp83lnm3yQbm+JCL4+8Dg7SQgGL8oICAA27dvR1JSEpKTk0Wsq+LiYsTHx4MWDDExMdi8ebN4nzIzM+Hv7y/Kk+gLDQ3Ftm3bMG7cOJEfHh6Ow4cPgyRFSkoKrl3TWRLzt+j27dtITU3FkiVLBIHBfsjE36vcPIVFROXeJiC9PphOqwnlIUF95sXcCoT/yTAsSYzEzgshCMgNQtjVQETeCMTG42FYlhSJvTnBgrSgJYK+7Eb3emRB/TNj+Y2IB4VsvfKN+l5XJ6lC18dVByOwPCUCQXlBCMgJQsSNQIReDsLK1EisOhCBmCId4aIbsx65Yax9A/ntIiIeqIG643GtClfz1YiP90JsrA+OHNIgOWkaEhM8cfyIG4oLnVFy0xE3rzrj/l1nMLD1kUNaXL7khEdPaFnQnvgMst/154e6wNN0EZWZrsahA1rkZDmh6PpUlBZNwb0yJ5w/4yLyrxU464Jrc+x19dpzNuSaicRCc9YIfCbJB1GWMSIyxuL2qTFI3jMVoZs0SNg9FelxXyAv9Z/IP/AFknZPRcKuqchIHKsLVt2KNprrA9stN8eI6HRkhvzGtvVsJiLMRIRREFIfXKSLEabHjx6DAY7lc1pK0A0Mk741A3//uTNbllWe9WNE8FnqmtNCDt0MKd3FMMaDBMHbS0TsX62TfeVUERZ+urNRnwgC00UPLSeUfeQ1+0lXN0z7V51q8pyukDhOAtT6JMe6/wrFtbO3GgWQNkREyADL+m6flv9mr3Cdw7Z5rd835T2DZTMd236hSTlTEREcPxN33M9XuPNRrs+TEBGMY8Ag1kr9Uo5RXtOlEJOIofG9Bjc5fC5jPrQ2RgTd59AFF9cwUN044Dj1hO6Jomc0kExt1dHVfwwWY9r0t8gm6yLHw7MhIoKulEQsln8BDIqsLE9XYXy3qHcysLF8LuN5cI5qqx40epcY64KWEHyPmbh2sp7yzHIsY4h8U5Z73q+fZSKCoHNWVhbo95o7y/IvF+Gt73uaXTN1wA5sY0REdWkxcjYvw9mxn+HC6lkovZIvyCFJECn/ky1e6A76h+2QgGAw1oSEBOTk5OJE2gX8+DeLza6ZOkAfjBIR5XdwbOVMZEz4Pc4u80ZN+R08evigXie+SX3gjtacnBzs378f589nICnlLD79bB66WZpdM3UE0WWMiDg7zwXp//gJzm9fieryO3hQU1NPEOnrg9k1k+k/kARW9a0i6JLmeUlKANp8/fyQDc2tNYkI/j6QLCApsHbtWkybNg1+fn6YMWMGoqKiEBYWJiwmNmzYgJ07d0KlUmHu3LmYNWuWeJ9YjoTFuXPnhHVDYGCgqE8rpLi4OGzduhXR0dFCDgkNJn7v+O6RuCARwbryG0jLi5MnT2K9/3qo507SuWYiESGBcwL4EsQX5wBhxbA3NwSeu+PgsycWs0JjsDsrBAw8TWKBgH78nUDElejOieUBgnTgPa0LdmYGI7ggCBtPhCI4P0jUq29PtivOem3LfvBZ/bUi3kOjugZIiLsBol/+aWHQbouH1644LEuMROQNXR90fdeViSvV5XFMPOJKA7A9PQSBecEIvxaItYfDRQBu0Q/ZF/2zsf7U5beViHh4X42g4BnYtXs6QkO8cDbNEWXFalRVMjZE46PmHgM7q/CwWoWKEidcyp4qYkVcynbE6ROOeNJYC20lAa5fccXuPTMRFOiDmGgtCi45if7RvRStHGqr1GCfeWa/aSlBguL6ZSfcuOKIO7eccSbNGYVXnUXci7a2L8sbIiKaIwBKz32FI2GO2LZ8GrYv12Lf1sm4cXyMCEB9N2MsSs+OQ8mZr1Bylm6ZxqIifYw4bqWNRXbyGOSmjsWVI1/idPRYXDs6Dowr0Vx7xp6ZiYjO+RvS3r93zESEmYgwCEIaAhfpY56gOlPNvQdiBzmtAehShK5eZFKC/G0lIgh+0n0SEwFQgurc9U13ULKN9hIR8360DYV1hAkDxB7dlg7u1KcrFQK6JFP0AV3OgwTfORa6ujE0NyfrXDjVVj3E6aBsMNZEZkKBmCcGwt7yj6j6eoaIiE3/FwmWYxt0h3Nw/VkRvJr9ZKIsQ+0q8+gaiuMwBBybiogQ61PXJ7ZD4kSujwS2n4SISI/WmdGSVFGOTf/alEQEZdM3P/vP+c9KvIzkFWk4E3oRFTd1Adnpdkr2oa06SkKESd99kpQnz4aICD5j8GkSYVxbElbUrXMRuSI2CfWNuiNlKM+0TmIyZE0h44kwLoayjvJaEltsS5lvvm5MfD3LRAR3jxFovHDhAhiYM6/gppmI6ADQmaClUSLiTjFy96zAefUfcHadH65fzEBBQQFu3LghdhlWVlaCu3K581D+h1u8+B3wD3cbXrlyRewyvMzzifP46NeLzEREB+iEMSKitvIOTmycjSztf+D0am+U3LiCG9eviXXh2hCEoT7QvUVHJuoaiSkSlASGLuZcQmLyWXzym7lmi4gO0Ad+IwwSEQ9qcH6FGy44/hKnti9FefEt5OZcFLuC09PTwe8Ddw3L74OZiDD9W8Hd2/pExJkzOmtg07f29ElsDpA2P+ucoNKTrhuJCLpO4nn16tWCYKC7JJIJsbGx4m/KlStXCgKCVhI7duyARqNBcHCweJeOHDmChQsXio0w/Htn1apVQtbSpUtx+fJl8bcPyQ2SFtwoQ/dMTPxNonsmbpjYsmWLICzk30X8TeTfsnsD98Bl/hTsu7UdyUoiQh9MvxuAxIogrD0Wgb/MOITZ4VHQbo6F+9ZYBF4KRsT1IBFTIfRKMOJLA4V1BGMsiONKEJYlh8NjRyw2HA8Tbo6WJkYi8FIIIguDEH2LlhPBYF0GvU6uVBIOCmJBv09tuKdLJZ+AffhywX5MD4jB5OWJmBcVjdCrQSLuQ0hBiCAmYkuCRFwL9pt9okWHi388VqRGYMuZEExYmoRNp8MQXBCCfcVBYpy8ZuwIkjBGiRVFX9tKRNRWq/EPp93YucsL4WGumDd/Bk4cVaO60hklRS4ovumKylI17t9V485tV9y6oUFFqRrZGSosX+mHK/lqJCcwRoQbruZrRHBrgv8lRbqy5SUueFzzZBYHEvDXP59K02KS63rsi9Zgy2YP4W6JwbTLi9W4dcMVtws1qK5U436lSlxzLMU31UhO0iAm2g0XM13g7++BlGQ3FF7TgH29e0fXd9atqtARGvrt6t+3lYgoOvU11i2egSUzvbB3jSOWTXdDwNrJuHx4HG4cH4eCw+Nx4/hXuHNuLApPfoXLR8bjypGvcP3Ylwha74Torc44ETEW/gudcCB4Ki4dmIBbaV/h1ild3WvHvhZ1haVFlnGSQhIRAf7jcPbMSTx8qHO7Jn/5+F140u+Tub7pf5fk+rT1bCYizEREm0DGZb/aK4BNqWgERwuOFwqAvrqiRmRv/nsD6N5WIoIgJ8kA7riXwDZB2PORlxDiliLkt5eIoGySEUc2n4fsKwUyGDUBcCWBogRbST5wHMqAwMrn8po7+ZVBprkTnXOj72bKEBFBGdw5T6sMgssyUQb7y53xsp3mzhlxOrcdG/5fYzdOpiIi2DbXh+SNXB8G6+b8JS09KbpNIkb2sa2umaQrIQbzlTIMnU1NRLANuuFioHTqNBPHxXsSBPp9aIuOSpdVtMjRl6O8N0ZEsAxjDJCgkn27X1kLkoA7vjIeRJpBz5mol8p2eE0LDybqlv4zec/3jHqvr0vyufmsIySeZSKCOsKd9zz4n7nCm+V494fmYNUdsdvZKBFRXoxL4atxYeafcXbrTFzOOid2EZ4/fx5Hjx4VgCN3HZKYkOskXu4O+Ic6oHPF8wg1tbU4aw5W3SEueKhfRomIu2VI2zEP2XM/x5ktvii8nIeMCxdA4JM6QaCFuz5JRkgApgNUQYikfPl9uHfvPlIPZeBnZtdMHaYThomIWqRv9kDW9M9wKmAF7twqxLGjRwSBzN3EJKb4fSCRzPUyExGmfxsYQFefiOA9QdHnIZlBHdODOp19TiURQXdLJBfolonEQ1BQEA4ePIiSkhIsW7YMU6ZMEb9X/EYRYNy7dy/o2oy/ZyQd6NKJxAPJDLpwYh4tKZhHWa6urqKM/NuHbpn47u3ZswfLly9v5JpJ/l7l5F3EzPUGglUrgHMJrpOIWHU4EpPXpWDf7UDsuRgM183xmBcTDe/dMZiyMgGTliViy+kQrDkcDtX6eExanogZIdGYujoRnzkfg3pjHP45Oxn/mLEfXy1MFoTGygPhmLwyES4b40WwaIOAPq0OpOWBgb41slAw8DzmVjD8gvfBLzgWYVeD4H8qFF/O34/F8ZFwWR+HKasS4LopTlg/LIqNhNOaBDiuisfSxHB8pj6Kv8/ajzlhkfiDyxGMnZ+ML+emYN2RcCzcF4lxC5LhvScGAbnBRoiIxgRFW4mIB9VqjHPbiexsd9wrVyEoSItV6+bi5LEpWLfWHatXeyEmSiVcLwUFumPlqunYsdMTISGe+HzsNmze4okNG7RwVC/EosV+2L7dA3kXHbF4yXSsWj0dMVEkNVSglYI+gP+k92kntfCcvRz3K9UouKTGvMXzsD9ZjdBgtej30mW+Ilh1TqYjNmz0xqpVXggN1WDZqtlw9VyGLVunYebcmZg5eyaWLZ+OwEAPHDmowtKl07Fhow/OnXLGgyrnFvvdFiKC4H/hyQlYu3gm9u10EsTDmZixcHJcin3bJ2HTwilYMt0dGxeqcC52LKI2T8DymVos8NYiNfAreLjOhfOURdi2bBK81D7wdvHDDDdvxGydhOB1UzHfywvblqmE5UTlBZ37J7NFxLP1u9Hev3XMRISZiDAKRDYHNC78dAfW/3cYGMC4uXJP8mzBxztA10Zzf7itQ9qgS5qVv29dgOm2jIOuftb+ZyhoQdKWerIs6639c4joW1tlSPdZh/3Ptatt2YfWnMX6fB4qyB2WpxUHEwPwtqa+oTJ0g/Ww5lG9TENlOjqPLqcYj0PpespYm63RURIzTCSDjMlpbT77xHeirXrRWvmyHK0+GFOluUDWsuzzfn7WiQihvHX/mImIjouDYJSIqChBfuI6ZK/5C7IjFqHkep7YacjdhtzlzIOAI3cN0mKho8FnqgLbqH3wwExEdNDO92aJiHtlOB2yEHkb/oaM0Dm4X1mK6uqqep3g7ncCPbSO+CZ0QX4fqqprcMBMRHQYCWHMIuLxw1pkBnojd9V/ICNuA6oq7uDu3UqxQ5iuSAiS04c6vw/UBzMRITXWtGe+c/pkBN/B5yF1dtDc3H/TA2IkIqQFJX+TSIyTIKelA60VaMHAINb8NjEoNb9TDPJOQoKEOsvToovWDbTq4jNutiDRzngS/J6xDcaNIKkhf+v49xADZEs5jE+hTE2CVdcD/Yr4B/V5gcIiQhAR61MQWxwgAH3ttjg4rknAf7gcwufTDuKPbocxJzwKSxIi8MWcFPxOdQTjVyRjZkgUpqxKwppD4YKcmBMRhVmh0XDZsA+L4iPx5bwUzAiOErEZ4kobA/eCCGmJiDBAPqTcaxiHJCJmhMQKKwy6WvrbrFR8tTAJv3U6AGfKvgAAIABJREFUgr/NSMXnXoeE5cb0wGhx/2vnY5gTEYl/zN6PhbFR2HwqBP838wCWp0TCbXMc5kZGwmdPDMbMS8by5HCEXmldIOv2EhEXL3qg9h6tBdzgO3sxli6bDhf3ZfDwWYrlK31x7pQj/P094e23EP9UbUdklBu0XktQkKtCTJQrFiz0RtpxV+zYocGJY1PhNm0xNm3SCtdH9+92HBHhNXu56PetQg0WLJ8Pf393aD0Xwt17MdTuJOS0OJs2FfMXzsAE1WrMmDsHe/ZOw57dHsg474Ily6YjMlKLY4fVWLNai9gYZ3j7LUBQgBpX8pxQe09lUiKCpIAkImJ3OqIobRwKDo7F1xNWYYmfFuPHLIZWNRfT1HMQt2MC9q6aBHfVLPz33zYhYtN4rJmnxe41bjgcOg7LZrghZpujsIzYtWIy1s5zw0ytJ2K3fY2CQ2NBIsIYCcF8aRERaLaI6FSWH8rvbFuuzUSEmYh4YnD0eQcin7bx5x68JtxlrfmPYJOvLQFwuhrSB8J5X5RdKr49+rEMWjs/jLXB1Nqg0a2V+22WY/wUWt/Q3Zgy5sm32afWtE2XZUyM2dGa8s9zmWeNiOB/6OR/6oQSKP4hEfHdH3mhl7Urulm6oquF7szgtN1tNOhp7Yqe1i7oZukiALmulm7oauWGblZaceY9/cf3sFKjl7UafW3U6GPjgu6WlKNBdys39LDSoIe1Vpy7W7qgmwWfuwi5ve1d0cvWFd2tZLBsDbpYuqGLpQZCNuvZuKObNdvTojtlWbmiu7WbyOturUFPG1f0tmb7Luhh6YIeVi7oY+cqjl5WKtFOL/bJylW4mOkm+u8mZFBOD2u2rxHjZ5+7Wbmju5VWN3YbDbpbayHrdKtrtyvLiz67oKuFC7pa6sbEM+eQeb3t3DDiezMQEHwAtbUNVnH375bg8pGNyAv4J3KTl6PsVgO4ResE/keb/pLz8vI6jIgwpBPc7auziFjWAviqixcgxm0h9YJzyHnQETtyjbtZaNBNgPvKOq5ijVlWluO6USd0MilDPyYB29G1Ja1XZFn9fgj9qNNlsRZCl3T61d1SrdNlEfOgoU/dLNT1bYs+WahF33jdlWWFDJ2OdBV90++fTr4cP8+N++GCnjYaDHvXHQcOZ+PePZ21KV/FB9XlOLtvKa6EjkV2wiI8qK7Av/6li/fD57du3RLEFPXB2HuseKXbdWlIH6qqa+uJCPF+tkDSiG+HYo1074GC6Kufc039OyK+B3XfBH5jWIfrq/sWcY7l0SBHtiPL1usD11x8d3R6pMynPN6LurI9C923SKyxot8sx36JvtWVYT3qmZRpqrMhiwgSERdjZ+Dy3r8g+8Bm3L9XjsePdTHNuE4E+LjDmOAfvxdmIqJdKt9iJboo0ycijh071mK9Z6GAGcg3PZDf2eeUJAG/P/zmyDP/ZuAhN0zQikFeswzvGVeCedLSTtbnPa95pgxaTNBKgqRFTU3D7yPLsD7lsCzlKhPvc/MVwaol6SBBf3lfB/JLi4jxq/YLl0tbz4XAeX08NJvj8He//ZgREoNlKZECsHfdGAftllhMWpWEsUtSMC8qEs7rE4RrJvX6OKw9HIalCRFQrYnFplOhAtQfvygRnrvihMsjaYXRfhKisXunmFtB8A3cB8/d8WCci9WHw/HVkmR8tSgJE5cliADbzFt1IAyTlsbDe08s/uaXilmhURgzf78IYr3tXAgmLkvCljNhmB4Yg9mhkfBPC4V26z5ButDtVKN+GyRHAtEeIuJLl104e3Yabt1wwd49WsxfPBerVnljz24tDh7Q4nSaK8JCnLB2rbdwafTPqVsRHuGG6bMWoPCqCsmJdM3kioJcNQL3qHDssCNSU9TYsN4dM2fNQUVpxxARJ09qofVbgeIiV2RecMHM+fOwY4cWixZ7ITrKHQdSPXD+tBP27FRh/XovLF3hBy+/+QgJ0SI0RIvcbBesWzcNx464IPuCE1atdEXacWckxjtj0SIvhIZ4CNdOLVlutMUiggTAzbTxWLtoJsI2q5CbOh6HQ76GynER1szTYLaHO/Ztd8LB4ElIDRiLWW7u2LDAFZMnLUPw+vHYuMgVoRtdcCJyLLYsdsTx8EnYs2oSdq+YhOPhY7F92STM9vDCgaBJqLgwzkxE/OLZ+81Qfmfbcm0mIsxEhBlo1At23NlBVf//jRAxBUgMmBr8jvQ9KL4vjDGwZ0qCCO5NV1wX918V+cJ91ejGPvRbO58R3gdFfAvuxm9tnae9HC1Uym/cBdfkae+r7N+Gv4SL2CZ0/STzzGfjOv2sERH8jxx32/M/e/r/ibtVVIbffuKM/vZa9LN3R3dLDfrZaPDKcC9YfeCLNz5U4823puDVYSoQrO3jMAP9Rs3GwLeXoJ+DD1508EavoXPwxrAxeO3tifj0nTH4w6eTMcjOFQPtPTBoxEyMGuaEIW8uhP135sDSbhJetJwIa9tJGD58Kn72V3f84FcqWDmoBVHQxXoaugyeIwiMPvZeGPDmGgz5cBleemcxeg9fCMvhXhj6uhpDfrQY/V+fA4shKrz7U098POoveO/7GtjaOcJ2yAT88lfO+PTPfvjwjb9j5NuO+PAjZ7xs74wXR3qj/xvzMWD4LNh+dz4sX/fFqLcn49WRvnhhsCcG2KjR760tsBw1C299R41RP/SF7fcW48Vhfug30g9W35uPF99dhB5DfDFwpAYD7aai5yAn9LBSwXb4eLxoOxndbX3w4qAJ6GunxcgfLkJA8MHGRMS9Ulw7uwVXkr9G/vE1KC/RfWv5weValZaWCgCMuwsNrVlb/iA0VJZtcPci/2OvTGzr7LkcfPLnbehBIsbCqQ58dUMXC60OhLXUoou1DwjG97BwRq9BU0U+SQiLEY54cYgzug5ygYWdChY2U9Dbxhsvk+Sy9RMgcD+LiXiB94Nno5eVBgOspsLGdiKGDZkIewdn9LNwQm8bD3Sx9qwnIwgA9xjkKNrqKvpBcsMF/S0mo5ulG3paOKO36AcJLw84DHfFYAeVkN/HSo0eg2fhBWsX9LV3x/BhX6CXlRrd7GbqCC8LDbpbqDBg0Hj0tZiCXlausLBzgrXNeLxiNREDrR3R08YTXa190N12Oizsqadu6GLr2wgkJwDe216DAcM16DJIR0LYv66C9UgVeluoMcDKCS/YumC4ISLifjnSU1eg8OBk5B5Zhgc1jYkI7sImMSV3wCvXzBTX/CbQ1zb1Qfl9kETEz3+/AANtnTHA2skoEE+gvoeFC2ztptSTDL2tVBhoU1eHemPjgy7WXuLoZu2B/tZOGGw/GQOsndHTUg1ruymCwOxqqRX6093aE7zuYuPdqF2uPeX2s3ZuyB/kipdf06C3nStetZuKXpYqXT+4LtYaWNi7Cb3sY6XCK7aOGGDNYypetRyPgZaTxLdNkguUb283BXb2k9HLUg07uynoZanBS5ZT0cXSvV4vdSQJ34umpJSU1ehcX1e+Ty4GY0Q8flSLS4fn4UbKF8g9sR33qxoTEQziSoCc3we+y2YiwhRvQVMZtD7RJyJ4zx3az3rq7KC5uf+mB8VIRHRk4u8Pf4ckkdHatowSEQTQJRmhANMFEXEkEn/yPAKXzXTDlIBp2/dh69kQqNfFwXF1AmghseF4qCAhxi5Mxl99UjFxZTKWp4Tj7zP3w3v3PqjWxWH90TAsT46A64Z9WH0wTMSPoHsm9x3xIkZDIzdMBvrSLOAvyyuIFBIRPntj8d++hzB1bSLGL07E0qQILEuMwFcLkuC6OQHTg2Kw7mgoSIiMX5yE/3I/hPnRUSIuBK0+FsVGYMrKRGw7H4qZodGCiFiSGAHVxgSMmZ8s3FE16ZeBvrSViKitcsHfHXdh6aoF8N/kh8WLfXHogBopSc6ga6PtO3yxP8UF+6KcsXCxH9as9cQY5y2Ii9dgzoJ5CAmZhqAAFbZvowWBCqFBzjiUOhkBAdOwZp0fZsyeJ2I2dIRrppMn3THO2R9bt83CipU+Ik5EbtZUbNvqgTXrfLFtuy+OH3FCaLAz5sybCXevefCbMxeJ8a5YsWo6QoLdsXatFiePq5GT6YR1a9U4uH8qdu3ywqKlM8TY7pa17FJKn4hoKTaDjoiYAR/3uVg+2wdzpnkiavMkHAj8Got8NFi3YBr2rnHGwcAvMcfDHX5aH4wZsxKRm7/G1mWumOfli5D147Fl8RSkRU1E8NoJ2LNyPKK3fo218z0wz9sbSXsmozy9eSLibuZYlKd/CbNFhOm/yx35W9fab7B+OTMRYSYizGDjM0ZEEDSO8Dog3vW0gCyTry9dL8lYBcoPypW0m0/s6krf0uJZAMA705gY8JwxU25fKjMaM+VZWBNTjuFZIyIIMOfn5wsgk4SE3J3G/8AVFZXjs5+44sURc2A1VIsXhnpj8Acz8frHszDy57Px3e87Y/TbX8HhTSf0tXNB31GL0e87y/Di20vxwhBPWA/RoJfDLLw+9Eu88eY4/OCtcfjNJ1Pxsr07Bjj44ZWR8zBiuBr2by7ByLdnwm7wBLxoNREOI6dg6DBHfPxXb3zvM29YDPcSFhRdbbzQc+RyDLRVg0TEK99dhzd+vBCvvjMP/UfMhcNID7z9gRrDP1mEF0bNwsj31KL+j0b+FW+N1sLKzhlWDo749OcqfPqffvjlj/6G7/9gAn74Y0dYDnaExdvegkx49c15sP9gPoa9MQ2vvz0JLw33Rd+hszBgsCf6v+WPka/74I3XVBjxA184jF6MEe/PgcPPVsL24zUY8O4y9B7ig5dHqDDQzlFYe3S3nQbrEZMxwHaqANkJrva3d8Mvf8LdTvvxQGERUVN9B4W5O1B43hFXMjag/M61+s+uJCKSkpKED3hDOwDrC7fzgiQEQW3usOc126BO1NTU1hERW9HDigA/rQS4k5xgax0Aa+mBblae6GXh1IiI4I7zV4c7YYADLVm0sLGbCkvryehl7YWXrF3R1Xa6kPXCoInoa61B18Gz0dNKg37WKljaTMbgwZNg6+CMF0gqCCJimgLgdUMPCxV6DnIUstl2dws1+llMQVeraeJZ70GOOkLE2gP2w1xh56AS8ntbqtF98Ez0taaVjDteH/Z/sLCbgm6D5zQiIvoPmoA+FlPR09oNr9o6w8J6Al6ymiTA9x62nuhi44tutr4YZK9Cdyt3dLH1qyciBEFn6YRedi7oX0dE0CLI5jU1LEeo0ctCjf7Wzuhr64bh35uDA0fzca+qgQR6UFuBjJNrUJKlRv751XhYW9nIIoLuK1JTU4U+KImCdi5/k2rUOYLakvjiPQ8RI+JgBkhEDLBRiTE0AtbrrBf6DtGgh40rulu4wKaeiHAV5MKLNjqyoIetFn2GeaOrjacgmbpae6CftRPs7Sejn5VKWB9Y2k0V1jPUn0F2KqFnwjrKxquBcKizTCAp8kIdEdFnMK2iNHj5dQ162rriZVtH0bbOisFVkEuD7N1EAPY+liq8ZOso2u5v7Qh7m/Gwspks2pdjYz0SKiRGSK5wTD0tNRhYT0RI6wwSECQV9IkIjY5IExYgsiytgCSJwfI6Ys+gRcSjWhScX4LijInIS9+FmuqKeosIrgvdltD9CX2qUx/MREQTlTZZxvHjx5uQEbREedZTR4IbZtmdC4yS69XRRAS/Ze35fWMdgxYRCvJBCawn3w1E+I1g+J+OwOaz4dhyNky4I4otCURQfjC2ngvDtvQwRNwIQlAey4Vj0+lw7LnIQNCB2Ho+DDszQ7A3JwRRNwNFgOuAnGARMJr1WD/0ajASygy4ZjLSJ4OEhYKAkM8Ty9nHEGxIixT935UViuhbgYL02JUVgi3nwsE8Bs/emREq+s3xMZ7E3ouh4jnHqOt7EEIKGIg7SIybc8E6UTf1XDMp+6Hof1uJiMe1aqSneyH9vCeyM91x7bIKlXdUqCh1xqWLGlzM0uLmdTVKi1TIzXJDTpYbsjI8cLvQBZcvaZCfq8H1yyrcuOKMqnIGhXZGaZET8nI0yLrgjit5rnhY3TKY35LVgaHnZSUuOH/eC9kZHqJftwtVqLnrjKLrDKatRU6WFiVFKhTfdEbmBXdknHdHXq4Gd26pkJfjhvxcVxFsmxYb98qcca1A1/9LF91EfdZtTd/1iYgm7pAyx6KKR13gaBIEuQcm4WS0E9KipyI9nsGmx6IobSyyU77GmX1TkJk0AYUnxiAzcTxORk0Vx9WjY5F/8GucjpmCnJRxyDswDjdPjhNumAoOjsGlA+NE3QuJE1F4YhzuZphjRMjv5LN0bu/fOWYiwkxEmByoNiXIZ5ZlfCd2S3MTot2Pk3syO2R9l/9mrwjizFgUiYtPYOeEuA5pp6Uxmp+3Xz8MzR1jpuQduY4lv9xtXs9WEpTPGhFBM3f68qWfXfruJQDNgIHcgXbjZhk+/MkMDHx7JYaNVOHlt+fh7T+sxOjP52Hkz2dh8AgVRtqPxfB3HYUFQPcRy9B15Cp0tfUWLmusrCYIl0t9LafCwmoc+lir0c/OFT3sPNF96Fx0s5+Jnnbe6DnED3ZDncVu5d5Wati9p0G/IRr0He6L3q8tQfdhC8Uue+6U7vf6CgwZ6giC+698xwfD31Wjv50aA+01sHNwwmsfuOCl19zR3dYD7/zKA3bf1aKfrQq96EaJrpvs/dDX3g2vvuaK0Z9Owve/9wXsHabiVXtnDHrLHfYfeuKVt2ain4Mnhg2dihdtnXVum4bOQ/eh89Hb1h2vD3dEbxu6d9LiVYdpGP2z2Xj/f7ei7zvr0N1hNvrZavCCpQ7A7Go/E12HzEV3G3edG5/BcwTQ/tJgVzj+2xeICEnCg9qGIKf379/Bjet7UHhNg8sFm1FWdk0AvwQZSQhcv35d+ENmkMaOICLon/nEiRMi6CN3/RLoJlF1504ZzpzNxse/rXPNZCXJAIKtOhCVwD8tEAZYTKwjKepcM9GdDV1f2XHXuydespyEvhaOAlg25pqJIHNXKw+xC75Z10yWHgK4pWUEZb00aJywYqDbpy5WtJxocJsjLDXoEkzhmkm0U+fu5xXLr/G6wzh0s+Yuex2ATOBZ55qJrn08RBu0kpDumgQYzrmw1AqXQV14XTc37FNPCxVetpyIHpbODS7MaCFgJd1N6VwC9bSdhhEfr8fBE9dxr6pBHx48qEBG+noUF3kg/9J68J6ueCQhwKDE9MNNv9ztAWpa+s8EdY7EF33ic0cqSSq2WVpajv0HLuCnv5sv1taQayJagli87YY+g3XulEhGNAD6dS6SBrniBQcNXn6DLs4453LeXQR5oXONpCMyZF2dKzhdOVlePuNZ1qHLrFe/o8ULDnS1RhJM90xZVqyvnmsmjoWHrb0TLO1IhJAwkO25oqeVzsUb6woXTdTtOvd0StkGr+lazn6W+BYYmjNlHYNExOMHKMhbids3nZGXuxf375fj0aOHQh+4VjJYtdQHMxHRkoa3/znfA32riAMHdJuC2i/16a/5LIEp5rGYhvjoaCKivW9FEyKisiGmgpKAUF6TjNA/+FyZl2KoTH1egCgrZNbnNdRnXWV7Rq+lpYEC4NfJND4GZR95La0+Guezf7o+NuTr37O/irxKXf+b9N1ERAQBflorKA8J+ivzWnMNBqTWk8V6Up6pz4b6ZGg8+uX0+yj7pV+utX1vkYioIyAkEcEzrSaaHMbyDZVtRZ6yPUPX5hgRpvkGf9O/Ze39JpuJCDMRYQYcWwk4GgJuzXmmBcLN82mez86mA88aEcHggAz0d/r0aREk8OjRo+BBwPvy1UJ8PslHWCb87Asv9HXQopeDD3o6TEcPG8Z3YNwFFXrauuMVew362Lihy5B56MJd4SKeghu6jVojrBkYR6HrkHl45Z0Z+MGf/WD3gbsgFyzecsd3fjELr7zhJUA9xmSwfd8NI342B30Ge4hYD4w50cveB0NHaNF9yCz0H+GDkR+4w976n+hvOR6Ww1zxzq/nwGH0NFjaazD8R3Px4g93o8+IGRgy2h09bLTo9voG2FqNE3Eiels6Y5D1BPSyUaOnNYFGNfoO9sILry1Gr9dXC2LiZZtJGPqBBgMGq+Dw6l8w8ocu6GWvxVDu0n5/F4Z+uhC931gJq7cW44O3VBg0agb6DfPAq29o0X+IClaD/ob+FhPEPHAudIcWXRzmo8vguWIH/ndG+yI4OLWRa6bqmjJcvhmI3CJ3XLy8GTeLcpGZmSnWgyQRySIGcCRB0BFEBF27JCQkCJ/MtIggKaULfnsZJ46dwUe/XmRkp7cOUJcgrnCzIywDFLu+BZjLGAA6oJdArg7gVe4cl2B0A/DbUE5PliXJEDchz95yDGwsx+EFy6l41+avOiJEuIryFhYLSoBXtEn3TnTrwzIWGnS1ny2IBOpzDws1rCy/FjJIOAywGA9ri7/rrCos1LC0+AIkLbrY+dWRHbLPdeOxmVUPXLPvfSymwGbQ/wirjcb9aBgP36dh73niwJGcRhYRtQ8qcTbTH5dLvZCZtx53ygpRUJAP+qi/du1afUBPxoroCCKCZFR0dLT4JvCapCX1Lzs7F/GJZ/DjX8+tIxAaxqIcoy6eg043lPnKa86RLqaKYRnKsq27dkEXhwXoMng2utr6oOvwJTprizorjdbJ0JELJBpE3A/7Wehi5YGuVq5473cewtUT+0wrizd/4Y5XXtcRHS3L1pUbOuhz9LJwrHNvZnjcxoiI7MtrUFDqiszcPai8W4KzZ8+AxCTfVcaIkN8H6oOZiGjvf5dbrvfwwcMmRASJCbrPe5bTNw14mNt7+oGqTklEGAP69YH/5u6lDCOAvFGSoTmZfCbltlSupeeG5LSnr6KOkgDhtfK+MbnSVosICcKbz+0nTNpDRBgiBr7pPDMR8fR/3w39Brf3bxwzEWEmIsxEhJmIMOuAWQfMOtBOHXjWiAhaRBDU5A5aAs/0cc2Du2uLisvwp7Ez8P4fZ+DDP01DLzsNutl4oLuNB16wmIQ+FpNF0OgettNg+4Yb+jl4iBgO9PfebfAsvMSdzh8sF9YJfRzc0XfobNi87Yt3PpuJIR964dXhWti/7YZ3fuwOy1G6INfdbKYJy4SRn/rBdvgU9Lajux8Netl5Y8hrnug3cjos3vLBkPe8YWk1Dv2tJ8NihAYjfjIHVu95YaCNBrYfzEa/D7egxxA/WHzXD92t3dHttXUYMmwi+g11Rz8bFQZaTm4AARlLYPB09Bm+EL2HL4LVYGcMsFXD+h0t7IdNwRvWf8XrH6rRy1YDG3s1+ry9CfY/mov+by3By68vwKjXNBjg4IsXh7jC6nU39HdwhY39GAywnizAS+H/XpAz3A09E13sZqC3nTtGjJ7bJEYEiYiLN4Nx5qYXjmWuRW7+eWGtwiCNJIzoeoVBUbkzvSOICLrnIuEh5fOeVhL37lXh/LlsfPLZUnQZpATedbvMX6RPfesJdXNK9zPTmhIAdYHG68FaK486lzR1RATd0wjywEsXM0ABHPeyUKGPpTPox58xAwQ5QWsIS624trT4GoMsx6OPpRNGWf+j7rmbzg2OsHBQgr11/WNMAkstelqq0M1uui7oNIOlW6jxiuVE3a51Sze8YDERgyzGCHKBActfYewAqyl1RATJEH3Z03VEBMdr4YqeFo4YNOif6DHIeBwFQUQYiBFBIuJExhZcKJmOY1lrcPnKRWRkXBBE0dmzZ5GVlSUsWEhMdQQRwe8AiTDGouC3gvpAy4iKinvYfzADP/39IoNEBGOIkNDRkUjK+THVtUanI2KOG0gr3Vq4CBKC75kgxIbMr7NSaUXbQkeVxBjraOrWmlZNrnjtJ1oMGKELSN/D1hXDP9Ji4IjWEhE6Cx3bQX9TxFkx3C9DRMSjxw9w7vI6nC91x6Gzm3G7+AaOHz8mSIj4+HhBSNBlEN9fMxHR3v8qt74e30F9q4iMjIzWC+iEJQ2BEua8zgkmmWrdOg0R0WoQPkBHBrSbFKgD6WV78twScUBwv76sngxRV4L/8tyYAKgnPihDypFn2bb+vcznWf8Z7/XzlOWbXOv6ZSYi2k8otJeMMRMRz/c32FTf8tbKae+fLmYiwkxEmAHIdgKQnW3ntrm/ZmsDsw6YXgeeNSKC5ENaWpoAsnhNly8yFRZV4N2PZ6PnqBUClO1p64aBw1zx0uApGGH9Xxhs8VfQR36vwZ74zi898NI7swTI3mXYEvR4dxe+//4UjP6NFn2HTYfDB1qMes0Vrw13Qo/Bc2D73mx88nMfjBjlglE2/4ehNmME2cD4AN1sPGH3lhq/eOs/YfnaTPSxd0N3m2kY+OYcjPq+Fm9/7I1uQ+agm7UbXhyhwcBRWnRlgGARuFaDrtae6DnEF90Iho9YJcDoHkPnYsiPZmDIj+bDcqgWPWymiV3Y3W1Y10u4S+ph64N+1q7obecj7ln/4zfG4P3hX8HBgX7tXdHNfga62Xqjj4OnID66WnujG+MMDPGG3VAVrIZ7otcQX1i8M01YSHSxn61zV2Xjhe7WJFt0oGNvew+M+GgZAoIPobb2kZxyVNWU48LNMBwqmom0q7tRXHZNuMmiqyyCwLSI4K507oDvCCKCpAPddJ07d64e2CagWVv7AGfP5+CT35KIaHCxQ5CWxMC7Q77Exw7/Ltzp6MBgPbKC7mtsPNDD1l0A113pImnILHS18dVZixDstZmhI26GLkaX4SvqrQoob5DVRNhZTRDBgV+2caxzhSPdL9HHv6vuaEQKME/ZV93cd7emqygdeE2gfJDlBLxg4yxc+uj6Xgc+i3gP0xtkCJLEB12svNDVxhvd7bz0QHgFIM6ywjVU0/bpxqeHJFPq+muMiKh5cBeHMrbjeOlcnCjYjvu1laitrRGkAOO7FBUVCVKioywipGsmgqu8lqmqqgaphzLws98v0JsD3dwNshiH/pZ0v9V0/A1zrFuPdt2TtBq+UjfHIr5CM7KoG/p6YfBeEmgkqHQkksF6+vKVMy6ZAAAgAElEQVT07w3KbqkPCt2pq2+MiDh+eROOlPjiVF4Yqu5XoLq6SgSu5/eb3we+v5KYMltESI3tmDPfP30iIjExsWMae0qkthaoMJd7foCxZ4+IUIDyAojXB/4V980B9Y2eKeo0AfBJKBh53pIM5XPltcE2ZDtG2mIdymi1HMNEiJmIMBMRrbWsMFtEdM7fifb+OWImIsxEhJmIMBMRZh0w64BZB9qpA88aESFjAtAqgjuelbuqC4vK8d2PpqPXYG/0sHGH9dte+Om/a/DmTzSwe42BZKcK10ndbdzEDuFeg+m6xANdR65Gd4e5GDZkLIaOHI+etlq8MsIV739vMoY6TEF/Wze8MNgdg0ZqMcDOFQNsXDF4iCMG2roI8qCrnR/6DnGD5QgP9B3sAfsP3NHNxhd9hvth8HfdYfGGB7rZegoiglYavewYT8BdBD3mDuhu1u6wfm8a+gzWooedD3oN9sWAoT7o9/4WvDBqDl4Y4ot+r69E/yEavPQdtqUV7TLgcPdhi4Q1By0zulu54VU7J7xk44R+1i7oa+mE3jZadB+1Ej1GLUOf1xahi91M9LL1wIjXnfHe+y7oP5KxJOah96j56OEwEyLAto0H6A7qxeEa9BvGndMaoxYR92rKcfpmNOKLFuHo1SAUl+t8/3NdSDzQlRZdJXG9CAwr16u9fxgq61E+XXMxOLFSNkFvHRHBGBESNKXLKU/h0migtSNeqbeIaAy6chd5nyEa9B+mhcVbWnHd2/7/s/cdYFVdWdsaS2Iy6WCv0ZieqZnMZJKZTPky/fumzz8lvRoLvYNYsPcOomDDQu9VkGYvgIIUQbGABUSkg5r3f9592HC43Hu5IKjo2c9zOOfus/fabZ1zL++711r2eHyCK/oNp3skHYuIYe7oM9xD1Y4dpEXEoCHWGCjc5cg2dHevy3zZR/mZZ+bZ46mJDnhcrIPiMujhIdYwf1mJY9F2bA6Km7EWYJnjdRTHQ0Md8eREJzAYcitYrboeSgsLxs5Qt69cMzi1IFNU9wwREfVN1diTsxN7ylcg/fRO1N+owa1vbom14fowJoA6OLF6LbvjmuA2Y0TQ8qINEVHXiFSDRATXixYR1q1WR6qx6puTzueRuGp1rdX5+u3XRcjQaxFhoGx3jkm4GWvbjiEiIvXMNiSUL8TBokjU1lfh5q2bLfpA10yMU0A3TdQPjYjojqfAuAw+H7pkBJ/L+zVpBEPvBI56ct3uLyKCIL0aqJef1Xn6AfgWiwS9JICU05W66jrNckwiC9T11NfNZMNtyaA8/XOiEREaEaEREff390RXf99oRIRGRGgAZBcBSG13effvLtfmVJvT3qYD9yMRQfcSdL3CXfdq8PnSpWv45U9tMfx5a4x+1REv/XQ6fva/Tnj1f9zw5PPOGDTWHY+OdUf/oYp7HALOjCPx6PiF6DfUGU8M/hJDx03GUxNd8OhIW7zyxhS88NpUDBn6NR4eYoVBI20xZIwVnhzhhGdHkpBgvAb665+Dx55zQf8xszBgmD2GvuaAh4a6of/I6Xj2NQ+YveyCQeM9MHDsbDzxnAMGjXPHt0bPwKAxc8Hg0AwqPfh1d4yeYI8J4x1gNtoRE37ogn4T12HAmFkY/N15ePSFlfjWWDc88+JMPDnWWfR34HA39J+wSsS56DfMDSPHWQjChMQBd7E/M84ag8bNxei312Loi4vQb+wS9B2zGAOHOWHsi/Z4/tsuGDBhKfqOWYS+o+bh6Vdn4dExThgw2BIDzafhW+Ps8djzCjnx8KjpmPCjxQgISmsTI6K64ToOXkxA2KV1SD0bgSuVrYAWrVUkEUH3ST1FRNBCpri4uI0uCCIiqwDv/N8G0MpDAPIE9kVgZmX3OGM/9BPuh9rugidJ9PBoZzw21l740id4P3CEHR4b6yjcfPUdOVshCQgC00JiOEF8BqFuC8y2flYB/i2kiLosd7a7Km551DJIIgybgScmugtSRARHFrFM7PDURMXVjrCsoMsmymV/xPjslPHSwkGQJkpMA7rneXhEc1+a3TxJsqPP0BkGY2k8NsQKTw61bGMtYIiIqGuqQXxOEKLKNyDpdAjqb9S2WRcCnsnJye3Wq6v/JKjr8V1AIiI9PV0ELCcRJlNtB0SEXKsBZpaCjOgoMLMs/8Cehb6r9doO+oiIG7duYPeZAISWrUV6UTxqGqpF8HKuC9eL8QlSUlKEezW+LzQiQmpsz53pukyXiMjIyOi5Bu+y5J4EtDXZvRO86jVERNUu/YGiTbYCkGC+fgDeOBEh63b1bKDN2yYTOuhPF+RrRETvJCJondARgWBKmY5kqO9rFhG9853f1Z8hGhGhEREaEaEREZoOaDqg6UAXdeB+IyIYnJjAsz4i4srlCnz43ud4860p+J8/OuAH/zcdz748A0N/MBe0Wnj69cUY8b0leHyUKx5mkN8hthjy3ekYNtYWA4bYo/9wR4x+czqe/+VcYbVg/oo9vv9LW4wd+jmeHm6B4a/a4kffm4Lxo6dh4FAHPDzCEXT/1G/UXIx+wwWDRtnh0WE2eGSoHQYMpTwXDHp5Nca8NRND3lqPp77viefecsXgN5Zh1CvLMOSFheg3bhEGvroNA8fOx4++44g/v+WKF8ZMws//64KnRtvgmQkO+O6fF2DgKDcMGDcPj410xrNj3TFwhDueoXXGhMUiqPbA0bPx8zcnYcSr7qD7JgbRHv+GAx779hb8z4cL8M7rFnh8rBv6P78aA0bMQH9aQYybi0ETFqH/KA/0H2yPV37lgiGvOeGRoTYiEDddPfWd6K0Eq35uLl5+1wtBwbpERBX2lqZi18VtSDwbj8uVl1t+7xFYZBDxffv2iZ3wPeGaifqQlpYm9EFNSrUQEf8MRp8XfJpBfgKnreApAzs/ajYJD5lbg9c8BLA/zF24ziKhQ7KKZwVwdlDcMk1Yp1gP0BXS2GWgay8J+LcC07Itkh5qKwgpS95vJhBGzVECp6v614exIsasQN/Ri9CXbruEdQP9/qv8+9PNzqj5zfecFVdjJDNYfoRHKzFh3jwOQUw4os+ohQr5wc/CEkLVH9EHflb6TlCec6MG5wUR8W1npO7NR01NQ8ua1zXVIjonEkFluxB3Ohp1N+raEBHUBxIF0hVPS8VuuOD6c4d9UlJSS8wQKdZUIuIJs6/Qz5wBwK3Ql/qgJoa0a6ED4jnRMxcKEXEUdIMlE4mI6DOR2Fm2FclFe1DTUNNCRPD9QFdBfD9QL7h+GhEhZ67nznxGdIkIfiaxfz8mjSzoncBRT65b7yEiDID5ei0YOgDoZZ1OkxgmylXLl9cdnnXGJ0kEee6wvh7XTLKuPJsgQyMieicRoSYIunrdWaJCIyJ65/dJV3/baESERkRoAGQXAcjetnNb669mbaDpQPfrwP1GRNAdE92uMLgpdz8TVCEYzXgEJaXl+MnbDnh2nA3MXnDGU6/Mw8PPL8bDLxDMnY+Bo1zw6BhnjBzviPHDPxGumgaOcsQjI+wUQuH5VcJF0SPjpgs3RQ+PcsATE9xE0Oqhz1vjO+/YYtSrdvjWSFc8On4Oxr2zEGN+RCsLZ4yZaCWIgx+//CleeNEZ5uPd8cxIGwwYzfrOeHjsDAwcMx2Pjp8urCMeHeWG4eMc8NQYJ4yY4IwnnpuFZ5+fhyHPOeHxETYwm2iLf/z6I/zghS/x7ERHPPacG8y/uwQDRs3CMyNsMHS0FUaOtcAzE+cLALv/MGc8PcpaxKfoP8weA4fb4ZUXp+JbExfhVz+Zih+8aY2f/soGTz3vgZEvzcMjw50w4XU7vPpDVwwc6Y4ho2zwyqt2eOaFWZg47gt8i26nxq9Cn+dWChD/8THO+Md7DggJ3tPGIqKqoRqppYew5WI4YotTUFpxSVg+0PqBwBaDipM4IuDYE0RETU2NCE4sLS7ouuvKlSu4fr0KGZn5ePuPnorVggDgafnQav0gLSIIPD9mPgVPmH2hAM8CnHdsQ1q0AaRpTTDUvdnqwKUV0BfAfbOlA8F9uq+hpYGwTKDFhGKJ0UYWAV0SHSJYtrtSRhIDIm6Dm0ImsE/DPNBHuFBi36RFBa08nEUcCNFei0WEJBhUbTYHyxZ9GjazOSaEoxK7QPTDRZEjrCuc0GeI4kpo4GBrDGKgd9Xc0fLnue/MROq+U22IiNqmOoTnJGBHWTSiipJQ01iLphtNQie4/gScDx06JPRBTRx19Z8EdT3KYxvc3U1XP3xX0CKHcQiuXq1Ecmo23v19a4wI9Xg4n4o+MPaGNUaa/Uucdcu0zruc/wfrzPl4wuzLdkG9mf/2rxcjJvpIOyIi/EwiNpeFI7FwL6rqqtHQ2Cj0ge8HPquMISOJKY2IUGt0z12TvNUlI0ju34+pJwFtTXbvBKV6BRFxeSuSaBGhD1Bnnjpf93NH4Hu1KqaELKsrQ5bhWZbRPevW4X11v3TLd+Zzd8kxoU0SEZcbZuDWDVt0NfiyVq9zZEavDVad+xkqT3yCgI2fIzPjMG7caGrztbl48WJo3wv33vdCm0XqxAeNiNCICI2I0IiIB1oHlv5iO3ZOie+Vc8B+L/vFjl7Z9/uFFLnfiAjudCcJQfKBQOOBAweEz/nTp0/jVFEJXn7DBf0Z0HnUXDDg81OvLMSTry3AoPEzMOxVG4x+ZQpGPGeFIcMm4RHGfpjggSdfmoXx705Hvxe80Gf8WvQZOQf9X1iDJ190Qb9RHnhkvAeGvuaMEd+bgWdeccegca54ZMI8mH9vPsxfd8OIN2Zg/Jvz8PqvXPDSi1Pw+g+d8MxYF4x+zQ7PvuyMZ16djkFj7GH2iiMeG++CxybMwFMvuGLYRFtMfMsNr77lgLG0qBjnjidfcAKJBPOX7fHG97/Cc+Om4MmxDpjwwzl4/PlZGDDcFWbDLPDdNy3x7Xdt8dSLc9FnzCIBZHP3/tCX6JLJBUNfdcCwCc54crwrvv99C/z4Dw74+V/s8YP/m4HBL8zCExPcMe770zHqtekwH22H4aMsMXiULQaNdMVzoz7DxBfsMfDF9WK3f9+xi/HUKCu8944dQoKT0NTYGgS4qqEGey4ex8aLyQjKT0XB+dMoKCgQFhAEgwk0coc683rCNRPJKAJodPnD6+PHjyM+Ph5nzhTj4KETeOvXS0TwZgKlA82noJ+5VQuITwLiCfOv8Ij5FDxibiHAdtOAZlox6IunoLJ2ENYLkiBwbi6vtowggK0qL8F/khWs23JPAt0kHKYrRAGJB0FqNNcXBAPz2CcV8SDIBcaIYD7LUi7l02VTc594b9Q85T6vhcsd1qEFhtLOo+bTYG7+BQYNVuaOc/n4UAtM+LYLUvcV6BAR9QjJScXmsnQE5qXg/KUSFJ8tFmtEEoKxQhgjgs9wdxMR/N+Cu+wZL4T6UF1dLUDuY8eOITe3AAmJx/D2b+bhIVqUmNviYfNpGNCsD/z8qPkUPGY2SVhEPG3+qTgz3zSdkOt0/545F7SGoNVIfwZPJ3nWTOD0N7PAu+/N00NE3ETImX3YUJ6CsBOpuFJRjpO5J8V7gYQy3w/UB74rNNdMnfjv+DaL8jnUJSL4XXo/Jg0UuvdAobu9Jvc0EVFUgFlrnRF22hexF/0Qd2l77zgub0d82Y7uIyJMIBAMEiSdrEsi4lz9HFxvdEF1o3OvOuoaHXGjyQ7f3OgcEXDXiZMma9ysnIaGM1+ivuiLXnPUFX6OqvzPEOD7hUZE/LL3fLd09beNRkRoRMR9B2Ku/kMA0rwzcTLhDDKC8xE5ay/W/z20U+P0fT8CqV4Z2DUtoVP1ehu4Gjt/vxjnsl/de2D2negbdaWypBqnD5R02zpTb1I9M7pNnjGdKtx7AZWl1Vj7v4F3pD1jfXlQ791vRAR30RJszs7OFkAjd9pL0PHc+XK8+qYbBgx3Rr/nluKRcXMx7NtzMPR7M0Xch5d+bIXvvvklnh1rgX6D7fDQyBl44rWlGPz9hfjxvz3Qn0TExI3oM3YpBr6+CcO+TxdG8/D4864Y/J0Z6PfcIjz+8jw88cJ09B+3AA+NmoX+w53w3M/mY9wvvfHO+7NFXIXnf+KEh0c4Y+yP3THqzZkY8dYCIWPcT6bj6Vdm4OlX5mDY92bD/GVnfOcP8/Dt38zEi++64rFxzhj2XWcMGOGIMT90FO6iBg6zx9PjXfDGe4vx0LDp6DfUBc8Ms8Tbv7HDG391x6MvLECfccvRd7i7CIb90pu2GDHRHeN/7ISB4+fjyefdMPoHrnjzr274zu9d8d4kdzw8xg1PvroA5t9bhIHj5mDkGCsMHjFNcSc11B5mQ77ED77tiG+9uBr9xsxF/+fX4tkRU/DKD1wRGJTSxiLien0dEkvzsf5iBkKLMlBUeh4EfgkGM4g0fcDv3bsX586d6xEighYR3AGflZUl5LM97q6urLyOYxm5+Mlvlwki4iFzKzxu9hkGmlmI3dwEVAeYT8MQ848F+EyQtS3oTOBeEgUSXJaf5Vk3X/2ZhIA8pCye1USBlKM+q+tIeTyrZKhiPwiQXAQOlvXUdWht0WyZ0TIW2Qd5VpMesh8O6DvYqdldlTUeM/sawwZ/hScHW6C/uaUgc8yGfoWJr9sidW9eGyKipqkRQTkH4VOejaDCYygtu4KTubnieSXwTMCZFhFyB3xX/zkwVI8WEQcPHhQEBIlKEpbl5eUoK6vAnpQT+NnvFoKxNmj18LjZVxhkPlWA6SSlnjH7DM8++7EYH90ytdUHnXltsUh5MPI5H3xmSOSRrBk41B4PDZ+OfkIfLPGw2WT88r3ZiIrWdc10EwFnMuFZdhzRecdQUXUd+/bvF0QUd+XzeSUALmO8aBYRhjS7e/P53tQlIviZ5N39lu426K21f++BVfcyEVFQmA/nefbYGL8KW1M8sS3Vq1ccfmnrEZjpg6TrBuJakBzQZ0FhLF+XUGhTX8etk25Z8dmUMrT48Mfemi04UOuLg7U+verIql2LmgYnfNPbrDmabPBNgzVu1VriVo1F7zmqLdBwbSpC/L9GZqZmEdFbvt+6+rtGIyLuQSKC4PmJ6KI2B/NS1h2Dv1Ui5r7R/e5FOg0ivrFJgPTZMUUoOXEFJdllOBFViMgZ6Zj3w813DRQlcdBU37qbVD4YV89e71SfYubtF1WP7MrtVL1Oz+Ndtsa4cqpCjNPr7yH33Dh7um+Lf7oNbKP2aj08/xLcbeP/5hvgm1vfdJs8Yzrl9bcQNNY2oazoGhb/1O+22pz/oy3ITzqLjJD825JjrL+bP45CVvgpXDh+RRzHIwqx5bPoHmvPWF+66979RkQQXGSwau6wpzsmtbuf0ouVeP1H7hgw3AmPjpuPERM9MHDMbPQfvwyPTVgM86Ff4ImRdug/XAni23ewAx4aPRf9R03HgLHz0PfFjejzih/6vLQFfcevwkMjZ+OxV5ZgxNte6DdyBvqMWaJYWry8Cf2+HYQ+o+fjoaFO6DfaAwPGL8LAEc54/h0nxc3T+GXo98pW9H9hHfo9vwr9XliPfhM90e87gcLyot9zS9B/9CwMGD0TA0a6YsDE1ej30gY8NNxN9Omhoc7C5VLfoU7oP2YO+o2cib6v+OGhiRvQb4gzBox0x8MTl2LAt3ei74S1wvXU0y+5iWDYA4fZoR+BwqEO6P/dcPQbtxgDRjhj4DgPEXR5wChXPDRqNvqNcIfZ95fi2Vc98MSQaXj0+ZUYNnIqnhj8NR4bbIGxQ97HcPP/wtz8Mwwf8RUmfH8W/INS2xARlXV1iCk+i+WFpxFccArny8tBqxUSRlwrAl5xcXECaFSvlfzuu90zXTEpO95zxQ577rLn0djYhMzjBXjnd8vR18wWTz77KQabfdQS6+BbZl/A3IygsxIfwnTQWYL1pgDQnSlrirw7U4ZzwWDldFX1lNnnGGr+IfoNm47BQydhhNm/MMhsMp4eMgnP6yEiqhubsDMzC2uKz8M/Lx9VDQ1obGoSOkG9IHHI4MQSeL7d9detT6sbEl8kKqUFDvWBcQtS03Pw8z8orpm+Zf41zMw+wsBmIuJJ6sOzHzQTVYwNoVlCqC1Bnjb7XJAQT5l9iqfNPlQsSsymYKzZ32Bm9iEeNfsKb7+3EFHRx9q4Zmq6dQt+eflYcuYsonLzcb2uTrhmoi7woOssBi8/deqUFiNCV5l7+DMJO10ygutwv6XeApRo/bxzhMU9TUScyofjbFt4hi2Hb+xabIpb16OHb5zxNkztw+aEddh50Ns4EaGXLDDi+qmj8pKYuINunEy2wrjdPpk4toM1vqhscO19RERvs+Bo7u83TTZoqrNESNBkjYjQLCLut59L+seT5nVndi+bCnzVVxkPaEbQ8W7vgCZRIlNj7Q3UlNfJjyg9WY5Vv/O/4+Digre2oupyrehHZmgBtn0RAwK1Ee5pgiAxdf5ZTiMi7j7Z1dNEBK1mmPwmxXWrrt5JIoK6GmibBLa5z/f4bY2D7xSmm403sfAnW29Llr5nba/PcdFPtlFX2QD1e45roa9Ob8i7n4gIAooErghkcnc1XfEwT6YWImKYgwjmzKDUfYe5ikDV/UfOxKDB0zBgiB0GDuHOXmv05S7xkXNEIOC+w6crwYLHLkWfMYvRZ6QH+gxzw4Axs/D4S/PRd5gL+gyfgT7DpoOuikTshOGME+CgtDF8BvoOdsQzLzrgoaH26DtyFvqOJXExD31lIOLR89GHcRdGL1DyWYcBoUfMRN8xC9GXLpaGTRcWGX0YCJntCflu6DvUVQmMPHqBcN3Td6iz0sZzy9GH7YychUFjnDBwhD0eGsLAxM2xB8avUeQPcUTf4a5K8OUhjiKuAa0oHn1hPgaNmw7GAXhslDueHmGDgYMt0d/cGk+bf4Unzb+AmdmneGb4NL1ExLXaegTnlGDm/lJszyjGhfLKFkKAxAN32DIYLV2BSGBYrld3nLmjOjU1VVjJqHWBIKckIvqY2eJhM7rd+VoAqATaHzabisfMJouAxLSWGGA2TdsB37LL37Z55/vXgoh43GwS+g5xxrcGW4CAPXfEPzF0Cia8bt/OIqKqoQmb92ZjzuEybD5ShOqGJty6pZBDXB8ZnPj8+fNtnt3u0AXKl8TXiRMnhL5JubV1bYkIWsY8avY1+pkp7qYUfZgkglQ/KvRCIyLURMQgsynob26BJ579HIOoD+a2GGBuAXOzD/Hss59ggNlUvPXrxe2JiJu34H34NNwOXEHwsUJcr63HjZu3Wt4RjN8h3w9cP80iQmpsz59ppaZLRPBder8lDeC/cwB/b5nr3kBEeN0hIqK7iI4WIqKyOa6FISBena8G29X5+ggIQ/c7I0OfXHWeoTbUZTq6lv3RLSdkm26hQSsNhfSQ52bCRqePGhFxZ11SaURE7/w+6ervGs0i4h60iJAAnff/C8OSn/mJY92fgxDtsU/sIuZi0wLhboF06RuyhL4RKPb5b0SLBcSq3/qLHdW8efbopZb8O9XPDf8KE/2qv94I7u6+nXY1IuL+JiJoPUA9KdrXfS6ZpL7daSKC7RYfKkVDTROWvLv9tvTe76tY0C2ZHEt3nQOsE8WzScLS33K3eD75jO6y2C36TQuSTR9Fdnu73dV/Y3LuJyKCi1RbWwsGJqa7Fd0d9pKI6D/UTvEDzyDA0qVNy7UdHjafKlzMCKBtGMH+Zvc0Ikgxfeg3H6xLf/LNh5Al74mzlM+d6srudxIALN8io035Zv//bI+EgwgsbK8QDvS3zrIkHEhIiBgDKvlCJn33S9c+St/EZxIWJDREGfWueVU/mvvXCi7ao+8wN5CAEeMzt1OImmEO6DfYVoD20lrgW3RhM8JeLxFRUV2P7QdLYBV2ARtTz+D8lUrxLPEPfb5znRgjQgaTVpMFLQVv44L6wPgg9DWvlq1LRBA45SHH3/pZAd0JRKvvy3IP6plzMcDcUpA1PDOegtQHAvWPDrXCc687tiMirtc1wSshG/bRl+GZVISq+hu4pSILSUAwJgBBUPV63YYKtFSlPFrh0P0TCSrqn0y1dY1tLCLU6881lp95FsSLSlceVB1Qj5vz0t+MLpimCLdWgsQxt8ZAc4tmgs8Gb/16aXsi4sYtrNhdhClhl7Bz7ylBRNxsXheuF98P1AfuxNdiREhtvTNnEsO6RAQ/89m5n1JvAce1ft45gEsjIrrfyqKFiDDmmkkXnOdnHWDdZIsDfbLuhTxj4zF2z9S+68jQiAiNiNC+Ozr+7ujqbxqNiLiHiYg1f2zv933jv8Nb1vpuWB0E2e0R7V+7UAW6ttEF6GiVUF6sACXBDnva3dct352fuTOcKT/53G23qxER9zcRkbjiiNCVrZ/H3Lau6Orw3SAiwt2UXXbJa452+3h0x9eVzyfjz4j53rsxq13/pHVVb7WKuN+ICC6UIQBTTUQIi4CWHd5qcL4VdFSANgnsty2jBuF65FpFjCjkgkJkCEKD1hDtiANj/eMYZH1j5XTuCeKitZ70i08/8KPM/imAaI6d+Q+PcMB4Pa6ZrlbVwyfpPD7ZcA6ro07j7KVWIoJEEQmCqKgo5OTk9IhFhD59oH6oXTPRIsL4GpKkoDsenfl5wD8TfGZcgMeEG6OPBRkh9WHAMHuMe92pHRFRWduElaEn8MWmi1gWzh3wikWEeMECgjSiPpCYMvQcy7JdPevK5We6ZkpRuWYyttYcs7H7D+49PkdKnIiRZv9QxdJQ5ksfEdF44xbmBhfiP+tLsXl3ASqrWy0iSDxcvny55f2gERFd1fiu16ObQ10ygu/q+ylpIE3HIM2DNkcPChFhqlslY1YRvnHr0JH7JtbvFBFBMF0C6uprU8F4WU7KkJ+7ejZFjqlljJZTjburfWU9VRsaEaEREQ/a+7sr4+3qbxqNiOhlRARBwIpzVWK9t3x6532rH48sFG3HzN3XDlCUACVjWTAdC8xrV4ZBkQmaMp4E/cQz9kWATWK7cpRFX/KHtueIe6EuKSJmRmlOGXITzmDH5LrXtrcAACAASURBVPiWOit/6y/Knj1yUbTL4MOsy2PBj7eA5Aiv9fWH7YS5piIn9rSIdcFy3BVujIigPO7kPhqQJ8bAOiRB5PjlOWnlEdHuivd2gb7xjwbkivKn0s6DgZgNxdJY/fsARM/ZJ4Jtc44o39hucd6jlcr5rMtibhIWH8T8N02L02HM/dGyX+xA+PQ0IfPcsUtgvAwSYXJ8nIfMsAIRU0DfWAjys++05JF1eO5IrixrrG+cbwYjpxuw0/tLsH/TCXCeZV1j54VvbRWuxGqvNRhcA+oUQX3GTGAb1LlQ5xST4rNIIoJzEr/oIPKSisW6c/07Y21A64Zgx2QcC8oXFlAE86mr+sa26O1twrKgtqK+y26VFr2zTazX4R0n27TBNTTlOdTXL5kXMSMNfB5oNSXz5Jk6xsR3i8zrTef7kYgQC9JMSBC8IuDN84XSCrz2o+mgRYQxIuLBBRLVQDt3vE8T1iEPm00TpAOBZ84NQfnHzL4SILScq4dHOOolIsoq67Em/Bz+MvcsFu46jdMXKsR6cE1olUCgkUAXg1fzsy5ILNeyu87UA7ZTX9+AzKx8vP3b5SJYtRyHdlbrQOu1IBzMvhbrz0DOjAMh9YEBquVOeDl//Yc56CUirlU3YYFfFv6xqARz/ApQUd2Iphs3W3TizJkziI2NFYRET+sCdYr6wJ3fVdW1SEnLwbvNMSLkOLRzqw6o54JrzzXvb2aFR4RLM7qw0vd+aCX59BIRTbfgsukUfjf7AtaHF6Ciqg6NTTeEPnBd5PuBrva4Vpprpu56E5omh67SdImI3bt3m1a5l5TqCmih1bm/yYsHhYgwRjB0dI8EREdl1PdNIiIIoKtAdL2uhyRA366cftdEQoZeuR3EntAnX58cmdemvB53SfK+LC/HoUMctFp86MhoccXUlmhoMz7ZhpRd7Q+NiNCICO37quPvq67+XNGIiF5GRCz9xXbcaLgpAtQSCL7TgB3jUzAt/5+dBtte/YcARM3eK1ywqPtHgL36ihLDgXElaFUhE8FOAsTq8gR06W6G8R6YGqobRRBgWUcAwz/YBM+/hoiAwyzLRB/3DEDMg77uCbAysU21fAb9JsgrU931BtxsuiXauHiyXGTrBqsmwE93PkyUxyDYt24q7gkoSy2/+LBCjFDGrRu3hOymutZA2vqIEbqXYvBhJvrRJ7DMxLlIXnusjXy2JUkfyqcligzUTQKDgL+6P/quDYH9BOKvX6oRbddcrQPJHSbOLUFlKevMoVKRT/JG5skzA5kzyXVivqlyWdZQ36Rcyr5+saZl/rkepgD9JEiYSIbJvqrPjBkh5506J+eBdUhYqcvquxZExDfAmYPK3NAFFOeN6UbjTUEu6KunzqNLNjl+Pu8cp0yFey/oJVDkvGz/umsxL6gvTHxu1H0x9TlU1+nMtXT1xkD3nal3r5S934kIAt7cwXn27FkUn7uCV99004gIk3byK0AjAWf6f6frHQk8K4BjK8BIgNIQEXGloh6Ld5zFu1ZnMH39KeQWXhbxIAgwctc73Xwwpgfd5fREjAj53pFn6sPJkydRWFiEI0dz8JPfLNWICBP0gUTEk2ZfCiKCLpjojqtVHwhWt9UHQ0TE1etNmOmdhV/Zn4eTZx4uXKrEufMXhCum0tJS8ZwyODHdad0JIoJB0xnYPjsnF0nJx/Gz3y3EQ0NarYDU4Lt23UpKcO0ZU0Vxz/Ul+plZ6ugA9aGtTugjIhqabsFqZQHenHIey7bnoqyiBtnZJ1FRUdHiQis9PV08s9QHjYiQb7I7d05MTGxHRly8qPx/cOd60XMtaSBNxyDNgzZHDwIR0S3WEJ0Ilm0yESFA9GYQvgVY10NQCEBfD5mgBvrltfosQfqOzqyjLiM+G+qHTr5uXV05Lf1RkSfqvGo9ZINaBq9leXW+brsaEQHc4aDXWoyI3vl90tVfGBoR0UuICBIQtCQoOXFFrLU+Fyc9DczRFRN9uRMY7Wxb7D9JDNbfvfRQC5BK0uJirgL6p6xrGzScAChTdVmdCChMEoC73g/vPCnySQKo+0FXUEzcva7ON0RESFdOBF6lix7uLI/y2NtCeOgSERkhCilyxD+3JQ4FXWRdKVQIGlpKyLYlEcExUybjElA+AVcm5qvda3G3OINtk0zgTnjK4ZhpMcLd+5wPBuCW8qU7nvMZl7H8PYUYIpmTE3dayN+/5URLWVlH9yzBbq+/h7SU5Tpfyrsq2lPvwN/yWTRIpPCQ7cmx0DpELZuWKCSGSKrIwMedkUtZ+vom14zA/Nr/CxJt0sqG7TOVn6ls0w91n+R15Exl/hOWHGpXlnELONdMDHIuY41s+jBSxJRg/s6pCe3qSdk8S72tLK0G69EygvNBiwDeIzFBXVDXUV9zzSWJwQDU/Mz7lCWff91nhffTm4Nv05pGLc/Ua2NEBMdt6nNocnu/3CEsfwTRcqkGS39+e/EtTG23u8vdz0QE153gVVVVFeh7vrCoFC+/4aIRESYAzwroKsHEtoCiPkDWEBFx+Wo9Zm04i1c/KMKU+SdwOPMM6O6DO9+zs7PFuhBoZJBx7nju6UQigu6gSksvYu++Y/jxe4s1IqJT+iDBaOM6YYiIKK9sgtOKTHznk3OYNO84ThZcQM7JXGERQ7KQpMCRI0fETvg7QURQHwh6FxQUISExA2//ep6IH6NPx7U8ufbyLHVAvidkvv6zXiKi8Ra+nJOP8f/vLNzXHsP5knIcOnwExcXFyMrKEsHLDx06JM4aEdHTb0f98knc6lpFZGRk6C/cC3MfNJBdG2/HQFlvISJ8YtYYtEroiGjgfZ+YddgYtQ4bojzFtbRg8I1lnnKwjMzXd+6oHdZhmTZEhATM5VkNpkuQvSVPhxAQ9wOQWOWPhMoAJFxTrpOqA8Aj8bo/Eq4pB8u0APaG2mppRw+p0eYe+6GnL23KqIgFffk1AUiq8sfuSn/EX/NHfIU/dl9X6oh80fcAcZ+fW6xD2HdD/dfN1/ncnRYRBNlv1Fujqc4aNxtsgCbF2qBd/h0G/00hG241WuNGndL3W402YJ9Zj9fM58FrOSZTZOoroxERHb9f78XvoK7+dNGIiHuYiODufO6k5kHQWiZdVzfdDawZksfd5ky0ZDBUxlC+9MlPywfdMgTgOUYC3Gr3OhLQ9f2gbRDblb/ZJQBd3pcgN2V2loiQBIh6x77s216f42KsaiJCHQxb3S7r0AKEiS6MpAxJRHDsMk+eCZgzqUHttPWZIo9ty3LynOql/NNC9z4i741NLcA43T7JcjwzsDkTAV6SMOp7utf6wH66dmLSF8hZ158/AXW2Q6sJtXsmEjJMxyNarQ46I5f91Nc3EnBMdMWkHgstCM5nXgZddxkD+VlHrq2+GCbr/hQk3IWlerYlxViPc8/UEQko9Zb6ou4jrxm/hIlknO49+Xnbl7GiDF1tyTx5JhHFRFJP5skz3wtM+ze3nRt5v6NzR0SEqc9hR+1Qh/jsSUsiPifGLKw6kne37z8IRAQBLILcmmsm/QBhdwCshoiIS+X1cF1zFuP+fBrTFpxCXmG5IIZIDpF84I50WkIQEL4TwLPUhYaGRmRk5uHt3y7TiAiTiQjT9ccQEVF2rQl2CzIx/u/nMGl2Li6V1eF6VTUqKyuFXjCYNHWC+nAnktSH6pp6xTXT7xdpFhE9oA98x+gjIuobb+Ej53yY//Ys5njmouxqLcqvVqCmpkZYS9GNGg++I5g0i4g78VS0bYNEnS4Rwc98Tu+HdC+CIlqf7i6Ydc8TEbNs4Rm6XAD8+sgBmWcsdgPJhmU7N+Bj5xD88at4OC7zg3fEOkFILN2+AR84hOFPX8fCeeU2eEd4guWlXPWZJIMpZEQbIkKC9DqgeRsLBCNl4isCsSkjFJNXJeGrZUnYeDgUcVcDEFceAK/9oSLv65VJ2H4yCPEVhqwL9JAKHfanK3VaCQ4SJWHnA+C2PRafLEjGn1z2YWl8pCBOwksC4L4rRuTb+8QhoDDIMPkg50ae2W95yLzmc3cREQTYr5dbY8cOV8yetxgxUXZoqLESxETZRSts3uwGj3mLkZ5qg8YaqxagXx9Yf6fzSJqcLrCCl/dMLF0+FznHLdFQrZAPp3KtsHrNbCxdPg9F+dPQUGN9W1YUGhFxd9/dXf3u7OpvGY2IuIeJCPq+z99zVhx0xyJd9hDE5u7oOw3AEfBm0rVEMKUf9JPPZCjWgQxmG2DdGi+CgC4JGH3yZZwMAsfyfmeICLq1onySH3LHuZTDs74YEdxpznTQT4lboS5Piw8SR3TvJPMlESGtLWQ+z9KyggSGzC9MPy/ke/2t1TpB3qN8ukTaMUWJjeH5l2BRlpYLsoz6TECeyfv/tQfD1eX0gf10P8SkXgtZRxIMXE+ZJ8urrTWkOy21myBZzlS5+vomLSJoOaIP6Jd9MnZmbAkmQ7qoW5fWDLTmYFwPpoyQti64dMsb01upo3SjpFtPfpakHXVQ5qnPJM5oraHO4zVJLabc3a1ro1vG2GdjRERnnkNjbfAedYfvEEnYXC642uW17KitO3H/ficihFI1/zE1WHV3APMPmgyDRERZHVxXnMWY353GlDmnUHBGsb5Tr8vduCa4mXm8AO/8TosR0RO6apCIqGiEjUcGxv7hHL50y0P5tbbBqu+GLrDN2rpGpJoYrLon5utBkKmXiGi4hfdt8/D0z4oxZ3UerlbU48YNw5ZRGhFxd56QtLS0dmQELZjuh9RV4EKr1zsBJ1PWrTcQEV5hHRMRasJA93pj9Dq4rN6GjxxCYLNoBz5xDgEJiPURnnBY5ocP7ENhtWAHvnQPxPKdG+AT46mXiNCVa+hzeyLCyC5/NZiuJgcE2B6AyIuBcN0RixkB0VgQGQHnLbEIOx+IiJJAOG2OwbywSMwKjIbbzlhEXgps62JJLbvdtR6ioV2ZVmJBL3FipDyJiNjyAOzMD8bq1DD8yWEv1qSFCwuIqEsB8D0WDM99obBcGycIiiT12HXlSuJBnoW1Rvv+dxcRQUuIwjwrrFg5GzHRNli+YiaKC6ehptIaB/dbYZOvA8LD7LByjQcul1gpFhP3gGUEiYH6aitERdhgyxZXBPg7YecOe1y+YIn6Kmvs8LPHrp0OCAu1xabN7rh25fZiSmhERO/8XujqbxmNiLiHiYg1fwxsAzYSEPW33C3AeQKDtAy4E0CbbIOgP5OuD3l539hZxoYg2KmvXFqzWxm19YAxQFdaFHj+ObhFngR5TXHNJIF8Q6589BERElxn/AC63dE9pNUKd+dzjMaICMaHYFJbt8i4BLrWFvrmS7plIjml2w9+JsHC5G/VSuzok6MP7K84r8TuYGwEXdkkAJi4o13Kk+QE3VUxj5YRdG9EVz5qK4nOytXXN5JG0g0T+0FCioGUN38SbVIgafZPujfy/mdoyxjkWHhmG3RJRZdX1HUJmIuB3yYRQasCJspWt6m+pv4y7Zpm3AWUug6vSToxMb6J7j1TPneFiND3HJrSFsus+PUu4ZqJ7waSeFs+je5Sv01tr6fKaUSE6bu8HwSwsKtjNEhEXKmD67IijHkvF1Nm56LgdIV4zu/2H42I6Fm9N0pEzDyCsb85hS9dTqC8ohG3VBazd0svNCKiZ/WB7xX9RMRN/Nc6G0+/nYc5K7JxtaJOIyLu1kNgpN3CwsJ2RMSBAweM1Og9t0wBprUyvRNc6uq63W0iwpB1KPMLTuXDcbYtboeIoHXD+nBPQUBM9fDHwi0+mOQegJmem7E2eD2mzvWH5YKdWLDZF1/OCMS8Tb7YGN3dRETXAH2C+SFnA2GxOg7rD4Rh24kgWK+Lxa78YIScDcK01fHYejwYW06E4vPlyQg+G9QJIqIrfWoP/ndEUMSWB2LVnnBMW5OAHXnBIOHAgy6lgs8EwnJdHJbvjhB5emWpCQr1tR7XUd1FRNRVWSE9ZSr8/NyRl22FXTussC/NGmUXbRAd6YDoSHvknbTH4pVLUZRPF0i3B+h3l9UEXTJVlllg62YbJMbbITd7KjZ42yM/xwo116ywYNEcHD5ghTOnLDF38RJcOGunWUT88sF63/N7oqtJIyJ6EREhgbTTB5RgyTFzu+YLXsrp7JkArXSnohtY2qisNzYp7qW+gV7rA9ZNXnNU6DAJCSmrJ4mIjf8OF+3RckC2pz7rIyLkvF8uqBAumOiGSd8h3cx0loiQLrjU4L26T+prOV+MlaCvDzJvx2TFgkJdV32tD+xn4GsmKUPfWR20mXpBwF4SDwxczXRwW1vLkc7K1dc32XcSDyQgSJTIxHWRcSNkOX1naXnCmBft7r+xCdI6hyA73ThRF0j80BKC6XYsIqR7r0v5+i1Z2B9aQjHps6Rp198fbGoZg0+z67TiQ6UtecbK696700SEbF8SiGo3aPJebzhrRETPA3BdBfd7Uz3DREQNXBdnYcy7ezDF/SAKipSYSuIlcRf/aEREz+q9QSLiaj2spydj7M/T8IXDPpRXNGhERA+5QrrX3h8GiQiLdDz9gz3wWHoIV6/WakTEXXwvGmqarrL0uWeqrm79DWuo7r2e31WwWqt3/4JVJCII+tMl3O3GrqIcuhrkQVmGSAY+JyzD3yb19bQMu9GurD4iwjeuvcukjlwlCSIiwhM2C3dgqscuLCARMSMAM5qJiClzAmC1cKfIJxEx13eTQSJCX/tqqwjZlzYWEW3Ac1XgZXU+r9WfaRHQDNgHFwcKwsH7UBi2ZauIiOIgTF0Vjy3Hg7A1JwSfL9+D4GI9Lo5a5OohEWS7LWVMICeMldVzL+xCEKw2JGBRTARoCcHYE4wJQYLFIygKNt5xgpBoN35DVhEiX797pu4kIlKSpmK7nxvysq0R4G8l3DCVXbJBZLijcNVUkOuAJSuXoPAeIyKuXbHA5k3WSNpti/wchYggmUIiYu78+Th6yApnCi0xd9ESnC+21YgIjYgw+WeLRkT0QiIivtmHvxoMvlOAnXSJpBfEbQZF6UKIcQPoAkf2iz7tmXStPOT9Y0EKyKt229OTRAQD4zJxN7bsg/qsj4iQfQyf3t4tjrquvO4sESF3l6/8rb/ePkm5PNM9D1NmWEGHZdX1dK/1gf3lxUr8itW/DzBZ9qEdSgBxgue0jGDa+J/wNvU7K1df33T7z88MtE1XR0wkJvSVUefJYOcyILj6Hi2OmM4evdQSqFrel0Gub4eIoJUDU0HKOYP9lNYy6kDhsg/GzlJ2R/0zJKMniQg+94aefQasZ+qKyzdDY7mT+RoR0bOA7L0GBvZUfwwTEVVwXZCGMT/ejikuCSgouiyel7v9RyMielbvDRMRtbB2icTYt/zxhXUMyq/WaUTEA01E3MD7kyPx9Gvb4LFoD65ercGNG4bjg2iume7em5NBw3XJiFOnTt29DnVTyxqhcP8SCl1dWxIRJAWKi4tx6dKlFoKA5AAPNanAa3nI+Eb8zN8YPEjWUU5JSQkKCgrEZ+ZLUoJnSXawLC2NEhIScPjwYRE7Sa3m+ogINejfmWsGo3Za6YfPXIJFHIhPnYPhscEXq4PWw3bxDnzmEgSnFduEa6Yl2zf2gGsmPQC/HtBe1yKAlgMRpYFw2hKH+VFRWL47HA4bY7EzLwhBZ4Lg4BOLZQnhWBwXAfvN8aKsrowOAf5m0qNdPV0iwFA5jkN96NTblh0irCG2ZAUj+kqAICMiLwZgfmQUPp6bhHXpocLVVIf9lG1I+Xrmr7uIiKZaK5w8boF1nrOQssca69a5IOvoVJRdtERashV2bLfHnkQ7LF81H6Xnm4NZ3yOumWqvWyEs2Br+u5wQG22LrVvsUJg/DZVllvDZ6ITIcFskJ1nD09sD5Zc1IqKr783eXE/9nu3MtUZE9EIiQoK++3zbBzXuaQAuee0xoV/qGAG6beYnKX5P4xYcaAFbc+KUuAP0s69bnjvq5c523WDVhnzTS9C+q66Z2AcGWCbZQSBbt0/sO5N6l7YkgIz591fL6SwRwXggTPoAcu6kJ7GTsEQJcix31l8rqQZddqnb7cy1PrBfrl+UR2v8io5kykDmJCFI7ugLptxZufr6lr4hS6zJ8vd2thkzY37UlNeJ+Vv/d/0ul+QYOIdMXE+ZJ8/pzS7CUta1D1bdqRgROoHUpfz9W06ItnWtReR9nmVQ75bA5Cqrh0VvbxOkiz6ygQQgU9Kq9sHR1fINXfckEUE9ZSLpoNs+CRcmBhvXvdcbPt/PRITciXbhwgWcO3cOJaVX8aOfz4LZ8y54doIrnunoGO+Cp8e74JnxnSnr0rFc2W6zfNGGzDNyZjmlPya0wT6LQ9YxZQyuePq55vJG+iHmbbyr6IucnyEvTsd3fzYf4ZH70NTUCiSWX63GnKUJeOknK2A7PQQnc88gNzcXZ86cQX5+Phic+E4mggjUhbPnzuHosRz8+i+r8AzXuKPx8j7n/znqgwnldebHZPkta2zKesm17WR/TBlrc5lWnetcf8xfcMOrP5qOg0cKUVffGtT2WmUt3GYF4ZV31mKKTQAulFxB0enTKCoqEjpx/fr1O6kOAig6f/48Tp0qQtreHPzur0th9rxbx/qgerbEM2DCnLbOpSnr1Ym1lW2rdU7mGTm39qdza2uSLrNdnffbe39ehfiETNQ3NLWscWPjDXxptQtjv78cC5ZFo6zsGjIzswRol5mZKXYGq3cQa0REy9Td8Qu+N3WJiNRU5ffPHe9MNzbYm8ETre89Q6KQiOBvBX4v8fuhqqoKJN3y8vJw5coVQU7wu4rEw8WLF8GA7iQasrOzwd+bLM+6LM/fOSTxkpKSsGTJEhw8eFAQE+Xl5eL3D4kOWhwxXb16FXv27AHbX716NY4dO9bGKoKERX5BHhxmme6aiRYLtIBoOZotKGipsHCrDz5yDMU/LSMxdY4/ZnpuwuKtGzBnoy8+sAvFv6wiYLd4OzzDvAwHq45ba1LsiDYWERI4N3auDgDdMKkPQQxU+4s4C577w2DpGQ+LtfFYGhcO74Mh2JkfiJV7wmGxNgEWa+LhczREBLFuRyjoAeyl7HZljfXR0D1ablQ19735LOVyPL4ZoZjpHw0GqA4pDoT3gWDsyA3C1ysT8W/3FNhtjMOmjBBhJSHrGSQlDI2luW+dJSIY44DHrUblzGu6SfqmyRrll6yxaZMLVq50x3Y/B+Qc/xrFhZNxptACvr6OWLHCHdFRdqi9bgm6ROou90qmymnpe/MYZD3Gt8jOtMKGDS5YsXI6UpMtcCJzMkrOTsXRg5bw8nLFmjVuyDhihbqq2+s3+9BUZ4mQoMnIzDyMGzdaf+/wGV+8eDG093bPvLdvZ167+pNCIyJ6ERGx6J1twne9cOHzTXvXLdxx3CmXSSqA01TAj0AoXfAQwFfHc5D1CaIzMd6BmlQgcE5SgSC1rvscgr5MBO6lHJ570iKC8lPWKaQKXfUQyJZtr/qdP2QsBDURwYDRMmZAgE3b2AuLf+qHU6nnoQ4+3VkigtYETATg2ZbsD89nDpaKe2prDOkq6sDW7LbxEd7YhP2bToBA9vwfGScp9IH9tHbh3JOoURM97AcDaRMw1hfomeQQdZOJrqPU/ed1Z+Xq69uJaMXyQRfIZ7wUGRejo9gptLphEvOm8wxIskkQKW+0uj2i/jIQOZOaiKIuE0j3+W9Ey3g5d0wiVolKBueuvqpRPAdq8ou6RBlyrbj2bItWRbrBxiURqM8SZv9mheSgqyPduTflc08SESeiCsWckKhSux7jtXRFdTeIVVPmpaMy9zsRwX8m+c8g/0E8f74UftsjEBKehtCIdIRG7DV4hISnY4tfNLbtiENQaGqH5Vlm87ZobNoahaDQlOY2DMlPR3BYGvyD9sBrQzACQ1ie/THUp3Qhj+U9vQMREJws6hsuv1fc3xmYKPq0w393c3n9/WHb7A/Lb/ANa+6P8TliHfZ77foAMd6wyHTsTjqMs+cu4ubN1mCztXUNOJlXjKQ9R5CWfhRFp89i3759OHr0qNj5V1urxO1R3jo9/5c7EU+ePInc3DwcO5aJ6Fhlbo3NJe9xvH674uG7JbJZH/TPpSwbHJYq1nfd+gDwWllfw3XE/AckYuOmMFFP0VH95eV6bdkeg01b2R+pb4b1h/J3ifUNFf0PFs+AfvkcA8tzfb02Bgt9M9YfOebtuxLEM0M9Zd7upEO4fLkCTU1KzCeubn19I45nF2F30hEcOHgc+QVFyMjIELs/s7KyUFZW1vNKoGqBRBiJsYyMTOSczEdwSDzCIg3Ni8xX5ofz6e2jzKex9ZXrtXFTOLbvihfzr5Q3tl6p2Lo9Fpu3RXWoP4p8Rd88vYNU7xPZ37Zn2Z/AkGTx/hHvkw7eiUFhqWJt+Y4LCEnu+P0WTn1LgrdPiOgP9S0tPQuXLpW3ISpp/XA0Ix8xcQdx8FAWrpSVIzk5Wbyvd+/eDb4f5G5hLptGRKiU9w5f8rtUl4jgZ4KnvTndDnih1b33AKXuWBNJRJBk4EHCbdWqVVi0aBE2b96MwMBAkceA7Vu3bkV0dDQ8PT2xbNkybNiwAenp6XB3d8e6desEqbB27VqRP2nSJFGfdUJCQsRvkV27dgligs8QnzFJerAurSMkEct7JCwyj2fCxs3CpBgRJB+8I72wLnQ91gR7Y12oF7wjlVgPJCJoFcF7jAvhFeYJ78h12Bi1TgSsXhO8HqsD1yt1IjzhE+2pkBlxa+HbTD7IsymWGJ0lIhKvByDuaiDCS4IRURqEmCuBSKxSLA0Sq3hPCVodWRooiIn4Cn/wiC0LQPiFQHHwOv5qAHZXqqwvpBWBGsAX13rcNBkiGgzlN8shCRF1OQgRJUGILA1C/FX2vbUP8RUBwhJi93V/Eaha6XsAwksChVUHLT5oKcExkrhosa4w1K6R/M4SEQ21tqi6Zotr5baorrRBY61CSBDUJ6BfVWGDynIbVF+zRmOtFW7UWaGxxgrXyqxRcYX3rcF4EiwrQQokAQAAIABJREFUSQxJCPTk+WaDDeprbFB51VYcNZU2uFlvAzSTEg011qiusMH1chsRpFr2nQGrK8utUXHZGrScYLkb9a1j7myfNSKid34ndPU3jEZE3MNEBIFm7pLnUbSvRACTcqEJOqoBsp1T4sUtfTvR1eW645oxABiMmIkxFuirn6Du2SMXRR7jSOiLTUCgkYl1CfDvWX0URfsuiDz2Wxd872kigkGlr11QAjOzfY6BIDP711Sv/OOvJiI4dyGOySJOBvuWu7tY7D7n7nTGaiDRog4+3VkigvKPRyiALXeQc/c850zuJqc+qANZkySoq1TW4XzWZaR6ZogxXMpT/qnJCj/VBvTVt/b6wH6WO9zsaqmx9gboKihp5RFhkdFQ0yTa3PRhZBv9Yx0Zt4JzY8gNT2fk6usb4yBwzGyjJLsMaeszRfBqOUdqd2D6xss8upziWul7Vlb91r9lTrmmGcH5wk0T41tInVAHg46ctVfo70G/1ngY7BsJGc4dyRmOmcQBSQgmBj1X941BwZlkkHPeo1z2keQK558EhAyyXVlS3Y4gYh2uO+us/d+2Qe7VbRm77kkigoGpSWwxkcjknDDouAzQTrddJDmN9e9evXc/ExFcL/4TRyCLAHRJSSlOnsxDdU2d2KXNnbl6j/omVFXX4tixLOzZk4qS0ksgoF5fr6d8fRNqautx+sxZpKbuRXr6fuTk5KH86jX9shuahKzzF0px+PAxHDp0VLRztaISdXWN7evUK+UvlFzEgYOHsW//QdEOy4s+6RtDfRPOnSvB/v2HhPwjRzNw6VJZe9nNddn/i5euIH3vfiQnpyEz64QoX1vboL9OfRMqKq4L+fv2HRRtlJRcRH1DoyAh+A6RiYGICTbSSoKANK+lGwOui/wnW5bv6bPUB+5kpLuE4rPncP16jf65b54frgvX8/iJHOw/cAjFZ8/rn5eGJqFX1C/OIfXnwIHDyMrKRnW1YZ2jxUBe/ikcOZKBjIzjOHzkGK5X1Rhsg+vF9RW6kLZX1Ll8uVy/PtQ3ibFdvHgFe/cdEGvG/vCzXn3mGOoacfbsBaFnXN+0tH2i/3qflebyl6+Ui35T56jXpaWXBOlAUkq9xtSHpmZ9UOsCdeJu6kNdXR2Ki8/i1CnFgsPQWJnP+amqqhXPI59JPssGn8UGuuaow6lTp8U8cj7z8wsN6lxdfZNY+8LCM0If+H44mZuPyuvVRvUhv6BQvHson/pTU1Ovf335PqltQHHxeaEL1DfqaMW164bHUN8kdD4lJV28I6jbV65cNdgfyi8rqxDPCnWOz82FCxeFPuiuMd8V1IeGRuXdwPvq9wM/q5NGRKhn485f00pFl4zIycm58x3pxha7A7jWZPRO8MnQupGI4G8EWjGEh4cLgmHmzJlYvnw5li5dKlwn+fn5CeuF9evXC3LBwsJCkBErV65EbGwsZs2aJYgEEt20bggODsaCBQvAwO9paWlgPRISkZGRwqKCKs13H8l4tk+CgtYSMpGUPXL0CLy912OSzWcmERE+sZ5YsNUX/3WKwNezAjFpJuNAbBEWDiQk1kd4iWNj9DpsiPKEVzg/e4r7C7dshLvnFizx2wj7Jdsx19dX5LMcA1d7R3iJ8rwm4dERGdFZIiK+IhCrU8JhuT4RrttjMSckCttzgwXRoAD5geA54ZoC2MeWBYJHzBV/rE0Pw47cYAQUBmJuWJQA92PKAgUhkVBJEiBQkBxtCAo9gZ5brBGMAP3tylSTXAjAVK89cNoahxn+0VgQFSn6QHKF5EhsudJv0fdypT8cC2NfLE+MQNiFQPgcCcGy+AhEXlTGKYkZjjGuPKANsdGuD7K/1f7oLBFxutAOKz0XIjjYBcFBjjhyyBp1163RUGODuirlYCBqHjWVtqivtkHtdRucyrMWQawvl9hgT6IN8rKV+7Is67M8P/cEQVFXbYvk5OnYvHUWAvxdEBFmjzOnSC4oZArP7MPNBmvRZzmWuutWyM22RkGeLS4UWyAtxRpnT9OqQ+krSQle11fbmkRQaERE7/wukO/Zzp41IuIeJiLUi0lwv+J8Fbh7329SXDvAbsun0YKoYGDhOwHY0WqAfu4luMq+EnwtSD0nds0b6kOIU3ILsM46BHsJzOpz2cJ/sAis6pPVHa6ZKJeBpUnyyCDcHAPJAGMBdOmGiAQM+8ZEkJqfg+za7kTvChHBPnFXvnQzRPm0ziBJQhdWunNBgJdusrh7nolzRlCXpMRc1W583Xrysz6wX97jLn3pMouyG2ubhGWGeje/LMszyQe235EOmirXUN9ohUBShkC/TOwbSRs1UaPum+61dBXm/c/2bpy4viQbZLrReFOA5ps/jhJZJAekPOmuiUSBzOMckOBa/49QhRxoBhXZR1qqqC0CWIdgPNdPd335nJedrhRzyoZJAnGtdd1SUQb1mO0KKwwdKw/Zr47OPUlEsG0+4yT6ZNByjolzy9gry365o2X+OurnvXb/ficiuE4SfKZridOnT4t/9tTgqHgwdP5w9xl3znP3/uXLl9vsytUpKu7RLJ9laUpPP8Dc1WYoEVyjWT9BHe4GZzssb6hPLM9dp0eOHBGWBDTt5844XZBO3R7dB5w4QTD8GLjTvLJSiZ2jLiOvKYf3KZc78Ags0W2AIfnsJ3eSs++0bKC1CXcNGuq/bOdeOvMffrpcoE5wLMb6znsEqrmunCPqg6HEspRNtwxcX84nXTpQnwy1wXz2g5Y7XC+uG4kzQ4nyub6Uv3//fhw/flzok7H1or5xvSif7RDsMNYf6ht3gXK81Dv231Biu/RtTcCF5dkOXVUY6o8hOXcznzrA3a0kpwzNi+wf73N9uE5cg450n+vF9aXPbz4v1A2CXPraYR7nmjIpmwfLM3ipocR5pnzqGteK/epovSif7x3qA9ugfEPrxT4REKN7ER58P3T0fqM+UC7lUy86eocaGptuvkZE6M7Inf1MPdAlImi50puTITBay++dgFJ3rBuJAH7nkySgNYO0hOD7m+9Xvm9JSvAgwUALCRIVfN/x/cjfRCtWrBBumfidQhmURZKCrpv428Pb2xt2dnbincrvAya+N0l+rFmzRhAWMp/3eH3p0kUkpyTDwnkKPMOWQwaCNkQCbIzxhMs6P/zRIh6zvDfDasFOfOgQKoJPz/Xxhc2inXBc7oc1QV6Yv8kXlvP9Ybtkh3DN9Pn0IPzuqwR8PSsA/88iQrhwslqwC4u2bcQKf284LNsOi/m7sHCLD0hkGOoD89nPFiKicpcIzqyA54atEKIvB8HdPxaWXolYlRIOV79oOGyKw468IKxLD4NHSDS8D4aCFhHrD4Zhbni0IC62Hg/Cv2enYtra3VgaF4YPZifDxS8Wi2MjRdwFxpKYExqD5bsjlDgMErTvLiKixh/x1wLwntURLIqLgtf+UExaloDZwTEIPReApfERWBQThe0ng0T7y3ZHwiMkBluOB2NZYgT+aLcfHsHRcPOLxidzkzA7KAYbDoWKOBJr05Rxrk0LFySMQQJCjqkLRMShQ06wdFmHnOP2iImyx+Kls3Eq1xp5OdaIi3HBnkQnXCm1Ruk5K0RFumFPkhMKTlph09YZWLhsAcLD6KLJDRs3Tkd0lCuK8m1wuYSBrR1E+aICa9ysvz33R/qsFCqv2sNny2Ls9HfH4QP2CPB3EPEszhTa4PgxG0RFTsexw3a4ftUKGUdsER3lhv3pdigutMSqdXOxePlCxERaYc0aV2zePBMJcS4oOWeNc6ctERPthuQkJ5SVWgmXVfral3kaEdE7vzfEC7gLfzQi4h4kIroKtJkKwnZVvqF6BIYJQusCrIbKM5/WD7oumoyV7+l73I1N1znSPY4p7S18aysYj4BnU8p3tgxdWxmyLNCVxbn3/EswCCbr3rvdz1wrz7+GdGp9TWnzduXKMRPg7ozusW8yxsbejVkG54vgPkkXXYJAPTYZWJputdT56mtaOhiaP64xU/GhUoP1F/9U0U1jY5RuxtQuotR9uJeuOZ/r/hwknn9jY7qX+mysLw8CESF/WxAQJOCmDwCUZeSZZQj2E3BjPWOJZSmXYD7/kSSoSVCP+foO3uM/uQRrKV+6H9FXlnmyPGXLg30yVJ75lE8wmeUp3xgwyfIEVqVsY6Ak54HlKY/l2X/OU0dzZGz+7sY9joHrxHHw2liS4+Wcci6NkQSUw/WSc8PyHa0v5XMOqQ+mlJf6QH1jPfaL42A+ZekezOeaXrt2TRAWLK/WH31jZ3kpm2fKNJR4jyCJ1DXZH2N1DMm6W/nsK9eVOmFK4pzKZ7cj3WdZzg3JIM4l58rQWrEflMdyXC+2IZ9H3tN3yL7IZ5E6pK+czGN5yqf+sCz7JvXB0Ng5L7L/vDY2ZrbDuWR/ZP+NlTfUpr58jYjQNyt3Ni8xMbEdGUFiq7em7gCuNRm9E3wytG5qiwi6WeImE1pC0L87LST422r79u2wsrISGw0YB4LEwvz587FlyxZBwvr4+Ii4R9ykQssHkvR020RLCFpF0Gpizpw5ggDnO5mJZLi1tTUsLS1FOcrl+5SJZ37P5+blwn6mjUkWEQoRsQ3/cIwWLpiW7/TGp24h+GpmIP5tHYYP7EPxl8kxcF21BTO9NmHy7AD8yzpClPnCPRD/+3UcLOfvxJ8nR+N9u1B84BCKL6cHCLLi33bhsFm0HYu2bOyQiCAZ0UJEXCcR0eqmaA8JAOkuSZVPImJmYAxmBMQh9FwQduQH48N5KZi+IxpfLd0Np82x+HJJIrwPhWBteijcdsTgs0WJWBYfhn/OSBOkxerkUPzJZR8cN8di8ordWJ4YhlmBUbBcm4CVSWEIP6/uB6+b+6LqR0tf1a6c1Pf19J2WDr+zOwzfrDBEXw7AguhIfLo0GR7BkbBcEw8rz3g4boqBX04QFsVEiLF8tCAZHqFR+KPtPhGA2217DP7hnAr3ndGw94mD98Fg/GdmirCw8NoXItxQ7ZFum9T9EdckeBSSp7MWEUcOO8JlzkrQtVHJeTssXLEQIcF22ODtCF9fVyxZNhtJiXYozJuGkGB7rF7jjg0bXbF5qztWrZmNpN22mLtwLjzXT0egvwN8fFyREGeDRUvmID7WGmcKpwmrBAncd9eZRITv1kVISnJGRZktzp+xgoWzp9LH1c7Yts0F69e74dhha+xPt8SuXU6YOWc+9u+1xMq1Hljr5YGk3RaCePH1dcPKVe6IjLDD1q2u8PV1QVqKFa5estCIiF/eX+96+R0gXrJd+KMREfcREWEMLNPutfr71+ZCmwvqwKm082iobsS6PwUZJAGM6cqSd5VYDrR+UMcYMVZH954kEDoTGFxXBomO+uuNwrJH9572ued1/UEiIuQ/c6b+1pDAnfxH0Fg9luE/k/wHlTvg+Q8ld75xNzCtMAjIMY876fiPKYEb7i7lZ+5OZxkGcGY+LRj4Tyt3LPM+AUPe5052nrnDjrvgCVSyLcpju9x1TJncQc2y3HXHvNLS0pY+yH94dceiHqup4+1sHd027/ZnU8Yp+2jqWFmOoCvXgTsnuQteWl5wtyTXitYMXGceXEPmSX2hzlAfWIdryrXkPX6mXshd+PzMctQZ7r4UbqaKi4W+sR6tNyiL5AbboYULy9JagXWpE9QN6hf7owsUmzpeQ/PTmbmVMu72uTN97sz8yLJ89kgqUDc49/Lg88014Fpwzbhe8h3BdZJry3tcf+645c5c6gXr8d1CsEw+83xHyPXl+0e2R31hm6xPIIztsS3e53tEVwfU68ExsP9yLOp7+q5lOXnWV6YreRoR0ZVZ6946/F7StYrgu623JglEaOf7E2DqyrqSiOD7kO9MErB8x/IdSd3ne5hkMt+xJAr4Tiehy3c2v4v5PcvvW37PkvAlMc86/F7mmd/NPOh6iVYSfP/LxGvK4Pc0y/D7W534Pi04lQ/H2aYFq5ZExD+dooQbpeW7NuATl1D81y4Mv3g/EX+eEoO/WkbDfokfLOftFEGrf/VxEv5qFSMIiA8cwjDTawv+YxMOh2V+sFm4Ex/YhsJp5Tb81z4Mk2YEYKb3ZuHeyZhFRIdERDsgPQAkImYFxmBWUBzCzgdhR14wPpiXjE/mJeHvzmmwWLcbk1cnCkLBZWsMvliShD/a78Pc0Eh8siAZK/dEYGtWsLhmYGuXbTGYExKBhVERmLo6Hh7BUdhVENyeFNHTlxYywsR7JCJ+b38Im4+HCldM86Mi8d85KfhycSI+nrdHBKV22hKLVXvCYOUVh8krd+PdaYcxKyRKkA0BRUFYGB2JySsS4HM0FC5baO0RKurZeseJe3Tx1BI/Qm+/uk5EuM5difpqa5Scs8P8ZQuwcaMT3GbMw6Ilc7Fk+QLExtgiLXmaAOttXZbD3WMBAgOdERLsiMJ8W6xa446kRHtkHrXC6lUOSNpthdVrZmLHdltkZymukbqLgJBySERs2roIyclOIobFORIRTuuwZt102Douwuo1s7F+w2ykpVhiu58dFi72wEdTfBAXY4WtW90QHT0d2VmW8PV1xoF9Tti10w6BATYIC3WEl5czwsPsUFxE105K8G7Zru5Zs4jond8j6vdsZ641IkIjIroEwmoAZ88DnNoc9+wcb/xPuHAnxtgKXSESaFXBeA2U09W1okWFKXEtjMlnLJCbTbdAl1LGymn3ekafHiQigv/E0Wc9fdP31JGfX4DQ0DBERkYhPDwC27fvENelpReRlLQHISGhiIqKFue4uHgEBAQiJiYWeXn5yMzMEmAi6/n5bUdQULAoR5np6XvB8iGhodi9OxGenl6gzMTEJOzZk4z4+AQhh20kJ6eIg/lhYeHiYN7Fi5fQ0NDYI2PnP+2cW8YAUCfOOQHMW+K+EgdAKavEiuD9u5V6Qh8YB4NzzPXcunUb/P0DsGPHTrGO1IuIiEhxzXXhWnFtuZ68Rz3g2rPMxo0+Yk1zck4KWYcPHxFrvXPnLiGT5bOzcwRhRZ2Kjo5BQsJubN68BUVFp0XZ+Ph40YaiB2E4evSYkEldYfvBwSFISUkV5XtCL6Q+qJdYrQ9CL1QxAaRVx93QB/ZR9q2n3g3UjevXq3D8xAmxLlxrPsfUg5Mnc8V6UAe4jrwXGBiEsLAwpKWli+Dq1AW+B0LDwsR7hevH5/rKlTJ4ea0XekVZUgbjXXD3Lteb7wmW587e/fsPCB/k1LNdu/xF+wcOHOyxd4OcTxkvRK0PXGvqAd8JUh+oB/Idoft+0IiIu/F0tG2T4KguEcHPBGd7Y+oKUK3V6Z1gk6nrRiKCSf3+4bX6sz5dl2XkWZaRn+WZZHFKCn+TXRRWDrKcbFOWU+fLe50hInxiPOHmuQ1/t4/Gil3ecF65TZAKUz124a9fRwkCYp6PD+b5bMRnzkGYMtsf/7KJxN+somGzcDvedwjHrPWb8bFjiIgt4bTcDx/bh2Dh5o2YvnYzvnALxH8cIrA2ZL1R10wGiQhDVgY1jJugEBFuO+OwLTsYMwOiYemVANsNccIiYktWMLZkBWHDoWBMXh6POSGR+HBOsogl8emiPViRFAGWmbJ6NzZnhQhLiPnh4dh6IggrkkLx2cIkQVZ0lmRQyhuxnKhR4j/83v4wvA+HY1dBEL5amggrr3jYb4zFzF3R2JwZLKwh3HdEwd4nFssTwvAry8OYHRqFD+akwP9UEJbGh8NuY5yIdeG+IxprUkPhcyRYEC1/d00TwbgFEaGXhGi19OisRcTRI45w9liJsovWSEuxg8e8uYgMt8bq1S7Ym2olLCHyc6Zg53Yr7NrpgJVrZmC6x0KEhjo2ExHW8PZ2xqEDNsjPscTaNXbIyZqKjCPTBMjv5zcdVRW20AXwb/fz9Qp7bNq2CHHxLiguskZUhAOWLJ+NwEB7LF/ugpMnLFGYz35MxooVLvD3d4D9jNWIjbbE9u0kItyQnWWBXTvtkZ1lj7BQa0SEWeJU7mTsS5uGtZ4zhbVFY53xvmtERO/8btB915r6WSMiNCJCAy+76FNfA3Z7Bti9k/Ma7pYq3pVH/HO79Bx0h2uh25FB11JMkTPSu9T/OznX92tbDxIRQUCstLQMZ89eQvHZiygu7v4jP78YmVl5OHosG8HBUYiJScLhIyeQX1CMjMxcZGTQL3sOwsJisX//MaSkHMChw1nimvnZOadwLOMkjh/Px9Gj2Thy9ARyc08jJ6cQmZn0wZ+JffuOinssk3U8HyeyC5CaehAZmSdx5MgJcf/gIQZKzhCy2SZlsW9nznCHdfeP++y5SygpKUNNjeIWRv6Iu3njBqquXcNl7vS/dEnsLpQ7vrkj+26BV/xHv7GxCZcuXe32+eAcc814cP3S9x4Wa5GerpxT0w6J9cg6nifKcF259jzCI+Kwd+8RJCSk4vDh4zh0+Lg4Z2efwpGj2Th5skjoE9eT17l5p0U9rjUP6gd1hbrBg21lZTH2RA7Smts/dChL6Aj1ggfldLde8BkrKWFAbMVNWYs+3LyJSlrvXLiA8suXUXH1qgBjuLOfO/y5s/RuJBJo7KvQB74feuAZocyiogtIST0gnleuCdfiWEYOck4WifVlHtcsOjpRrBF1hnrAtZfreFLoFd8NSl7BqbNiHfftP6Y884eyxGfqH3WLOsR2uNbUEb4/+E5KS2fMByWf+tTdOqA7h5zbujrGomglH/kcXisvwyVaAJWVoa62VlhrSGsfkhIsI5NGRMiZuLvn9LT0dmQEn9/emEwFp7VyvRNg6sq6SSKip/SZruv424eEq/r91lF7LNtZIsLDdxN+8dke/GFSPP42LRquq7dgVaCXIBr+MiUGPGZ7+8JywU78/osE/GlSLL6cGQSPDb7CbdMnTiH4yj0Ac318MMtrM6bO3iVk/GVqDP5vUhycV26Fd4Rn14gICaLrISTirgZifmQU/uS0H/+ZnQq7jfEiPsTO/CAB0BOwt/RMwLYTwbDziRMkxMfzU7AuPRQzdsXg04XJmB8WKdweBRQGCXdHyxLCMD8iEv+ZlQrLdQkC5DeZiNDTR0N1aRHxjxn78U/3dHw0LwWzAqLgXxgoiJHJKxLx8fxkzIuIwoZDIcKSg9Yc789LhdeBUNj6xGPqmkTMDIjCnNBIBJ8JwqKoCHjuDREWEe97pIDWFDHSIkLOob5zF2JEnMyxx1TnTZg5dwWWrZiLg/ssUVlmKVwuzZm/EPMXLsLhAzY4sNcSM2YvwczZi+C7yQ2ZR6yxcvVc+Gx0xc4ddsg5rsRXCAqwwt7UqVi4ZAFmz12I/Xut0VjT/TEi6qrsEBo+B47unpgxZzm8vd1xtshSuGjy3+mEWXOXYv2GWcjLtsCmTa6Y4bEYrjOW4/ABCyTtdsS8BQsQHEgCwwbFRbZIT7VEYvw0RITZYabHUqxZOwun8qw0iwjNNVOb17RGRGhEhAZgakTEA60DwY7JOLzzZK+cg0M7TiLUJaVX9v1+ISYeJCLiWmUtbJ224l+feuOfn/TM8Y+P1+PvH3nhrx944i/vrxXnv33oJfL+/pFyj5//+sE6cfztQ0+0HB+pyyllKYv1pNy/feSFVnlKeeYp5byg3Ncn00vI+MfHPTPu/3y+EVPt/LD/QA5u3FD8HfPXWm3VdewPCcJWe2vE+W7AhTOKCyrpnuBuEREEAM4Ul8DNIxj/7OY54RxzvVrWTL3GLdetaybXTuqNrm78vUV/FF1oLa+vDSm3Vddk+RY9E31oLSf72p3PxL8+24DJVj7Iy7+AhsbWQNf1DMa53Q9+/5+97wCP4rraple3mF1JFHenfPkT/9/3J06cxOmJ4zhO8qU4jmM7Ltj0ItQBUU2voqsgIbp67xICRO+i9w6iqAISKkDe/3nv7F3NzhZpVUASM8+zujN3bjn33jOzq/e95xw/T6SHBKLg0iVcOH9euB+iTtAFxqM4qqvpe/sSJk6LwT+b+f3AdeD7galcG5kq97TvBrlWMrV8N6jfK9p3Q227ynuD92s/JhmEflGXmufdIPXK/6tY7N9/Bpxredy/V4PMkECsdB+KjZERKC0qwsH8fKEPdDWlExFyplpWStdeWqsIBktvjUdDgGq9TtsmJZqbiGjoc+IsEbEiYxmWJQZjXkQo5qwLQ0DEcgQmBomYDrRimB8RinnrQ0XekrhgzF0XJq4Xx4YgOCkQdOW0IGo5lsQGIzg5EEFJgeJ8aVww5kcuF+0GJQUhLN1xsGoLiwgRrLp2x749MD/nVjSSrzE2RDwiTsUh/mIsCPBnFkcj8UqsOS/1eoy4F30mDrHn4pB+M1q4cuJ50pUYJF+NQfrNGLBc6vVokRdxMg7xl2KRWVS3HPbkc5S/4XY0os/GYf2JeESejkdyQYwILp1VHI3Y87HiXsLlWKRcj0HchVhQ9rgLcUi+FoPEKzGCfGBcDNbjeBlngvLHnI0TZRMux4Dz40gGec9Zi4jyMm9cueSDi+d9cf2KF+6UeuBBlQduFXui4LIXLl/wxu0ST5F/+YKPcN9UdN0TFbc8cKPAU9QpvuGBu7c9UFXugZKbo1Ba6IFrV7xw5aKPiD3B9hprAaGtf6/SC2VFlM8Xl8774MZVL0F4kPRg/1cueuNGgRfKyzxw8xpl8Ray87qsyBMFl7xAuW8VU3ZP3C7h+SiU3PQAx3mzwAuVtz1Aiwdt3+pr3SKidX43NPSdrBMROhGhg5g6EaHrgK4Dug40UAceJyKi4FoZXntjAjq5eaO9izfaGfVPU81B175+eOV7kxEVm2cBNN66eQMZs6djwc++j7jxfrh86qTwm0zfydz9Tncsj+LgjsT8Q6fw03cC0M7gpetCEz8LnXr74qXXRiNv2wmUl9cGgC4vLkLk+NFY8osfIMrHHWU3b+COKeC5DKL9KPSh4m418rYexS/fnY0Orj66PjSxPvA98+PfzUNq2n5UVNTqQ01VFdaNGIx53/svpM6bhVtFRcJKhrrAd4T2/aBbRDyKp8O6T767tUQErxn4vLUfWsDzAAAgAElEQVQdOqnQOoGj5ly3tkJE1BW34WHeNwerdkRE2Aj8LAB1e/laKwBb5Wzlaes1x3VT9Ms2bMlmL99GWWeJCDWorp87Jh1szY9ORLTO75OG/m7RiQidiNAByAYCkG1lR7c+jtbvYkpfw0e3hjoRoZMRTUFG2CMi7hTexNaAWYh46yfI+cof18+eEa4IuLPPGZcEDf2RaK+eTkQ0r97bIyIqSoqROtkfMb//KTL8vcDrB/cV9zuPUid0IqJ59cEeEXGvqgqpHsOw/s3/xsZFc3CnpBj3amrsviN0IsLeG+3h5+/evduKjGBA39Z2NCegrbfdOkGp1kBEBCYGYEXG0jpdIjkiG1Zk1l1flpGpo/Yc3TMTEbcibYPrNkB0myC8M+WcAOwb3ZczcrFsU8lWRzs6EeE8mWCLYKhvnk5EtM53fkN/t+hEhE5E6ESETkToOqDrgK4DDdQBnYhofgCuKYD+lt6GPSKivPAm8hfPRe6ff4ldMyai8Py5hv7ea9J6OhHRvHpvj4ioLCnGxukTkffX32DbZD9UlpbgP4/IKkatUBV3q3SLiGawglC/t2xZRNyvqsJWX3ds/O0PsWtZACpKS/DgXq3rJvUa8VwnIrQz8uiuGeNHaxWRl6fELXt0Ujnfs04WtE7gqDnXrTUQEUFNQEQ4Ig6a+p6ZiKBFBMFzAaDb2PGvBdbNZevnisgmoWCvDW1fdZEJzpa31Z49WWyVdZQnZJHzqJ4byznViQidiGjOd2Vbadv5Xw5KDZ2I0IkIHYBsIACp70J/dLvQ9bnX576l6EBbJyLUu6x110zNBz7bIyIqigpxIigA+z94C4fmfYXiC4+WiKA+0N0LA1XrrpmaTx/sERFVpSXYMWcyDn30e+yf4Y/qskdLRMj3A90F6a6Zmk8f7FlE3K+uwv7xHjjwv28if/ki3C0rERYy9v4p1IkIezPz8PMZv0NLRPC6uLj44QvTiB7bCpCij6PpCBWdiKg75oOzRIWZiKBFhATjmwLYdwTWy3uyP3ndJlJLwsEmAVMeDZ2I0IkI/buh7u+Ghv6E0IkInYjQiQidiNB1QNcBXQcaqANtmYgg4Hz58mUcOHBApGfOFuDbr4/VY0Q0w85ne0TE3eJCnApbgPzPf4/DS6ai6MJZMFA0P1wfAsEP62Cf1Ae6FLlw4SJ27DyIH/1urh4john0wS4RUVaCnYum4MjAd5EfMB5VZSW4f++eWScelj6wHwKpBQUF2LNnD06ePIPsDfvx5u+m6zEimkEfHBER+dO9cOijn+PgysWoKCvBvZpqsz5o3xE6EfGw3pb16yc/P9+KjDhy5Gj9KreQUjpIUzdI87jNkU5E1J+IoHuoFZl1l7cgIuoiAtTEQWPICllXpnX1a+++uX79wH9BCpjrqK0VTC6ZbN0z59WzD1lepmrZVXk6EaETEY/b+7sh423ozxGdiNCJCB2AbCAA2VJ2ZOty6NYBug48Oh1oy0QEgWeCzlu3bsWpU6dw4eJNfOcH/joR0QxAo10ioqQQp9ctwkH3d3Fk+TTcOH8aFy9exM2bN3HhwgVUVVUJQJhr1ZwgNNuurq7GkSNHkJKSguMnTmDvvqP4ydvzdCKiGfTBHhFRfasEu4On4ZjXn3EwcCJuF17H9WvXcPXqVUEK3L59G3SbRQC6OQ/qQ2VlJfbu3YvNmzcjP/8wcjcdxM/fmYUOLnqwarVLpaY6t+maqaYKBxf44sjQX+NQxFJUlBbj9KmTuHXrFk6ePCmeWeoD3w88dCKiOZ8K59u+fv26FRGRk5PjfEOPsEZDQAu9TtsmL3Qiom5igRYR9SEgpOVEvYkIgugqIF3Z6V9PcF4NxlucN7a+JBOaoB1b4xPjNY3bauymvtX5sg2ZJ6/LNfLdidItIu7pRIT+fVX391VDf4LoRIROROhEhE5E6Dqg64CuAw3UgbZMRBBsJIDFnc8ENq8WlOK7b4zXiYhmAJ7tEhGlhTgTvwRHJv4Fe0Im4PShfYIcopUKAWDuSCdwdebMGbFWzUlG8Icm9YHAZmVlFfIPnsSbv5+vExHNoA92iYg7pdizagZOTPk79gT74/zJozh4MB/79+/Hvn37xGfTpk3CcqW5dYHt873A98OdO3exectR/OLd2bpFRDPog12LiJpqHA4dg2Pj3saO1XNxs+Aytm/bhqNHj4JgIAmq7Oxs8X7geulEREP/XW6+erm5uVZkxLVr15qvwyZuWQdp6gZpHrc50omIuokIBq92Jli2JCI2lEYi93ZUq/vU6U5KkgIWBIgkMNSpJFpUpIEkEkQbqnxHbck6ooyNNk35tIgorRqH+/e88eCel/5p7jmo8UJ1hQfiY4chP38P7t2rsfjGmjNnDh6392lrGK/FIjlxoRMROhGhA5ANBCD1Xej134U+71frEDEsS9c1Xdceig5Q1+b/av1D6astExHa3xJ6jIjm8wFvl4i4VYSzmYE4vuh9HI+fg5uXzggf4iUlJeBuWu58JhFBKwkCws0NPkud0INVN58uEHS2S0SUl2J/zGycWfYhjsRMQ3npTZSUFKOwsBDUCVrJ0IKJLrQeli5QJyruVusxIpqJgJAWFbYsIh7cq8bRyPE4teDPOJoegvKyYty4fk28F/h+KCoqAoHu8+fPC9JIJyLkG6zlpMeOHbMiIkgstpajNYAkuowPlyxpNURE+lJIiwNnU+FSKcNx/brK1JeIEOWylmHdtmCkXlmD9IK1D/dztfH95ZRE2LDUUBMM9Tw3ExaSPDDVM+er2jHnacpKywdJRpjLmVw/mQmMKGwvX4mCyq9QWj0OZdX++qeZ56C0yh9F5WMQGTMK+fl7xf816u9CnYh4uO/y+n53qtfImXOdiNCJiIcC1tUXtE+esAV5QQew5I8xjZZrxcfJ2L3uKE5uuoSdq480ur36jkEvZ0lQLH43GmVX7+Dczqv6GuhExEPRgTPbrqCs4A6W/qnx75G6nufHjoj40YQ6LCK8IIGzeqeG5gV16y1HQ4BEyt4E8tslIu4U4cLW5Tiz/t84lb0ApTcumn/jcTf6nTt3sHHjRgE06kREK9Yjje7ZIyJqKspwIHU+LkR/jhOZc1Bztwz/+U+tGyYSElu2bBGEhE5EPCx94DuvAe89zZrX9Z6yR0ScSJ2M82v/geObwlBZXoYHDxQ3TFz/0tJSYTlFIoLXOhFhfn22mJOSklIrIoJBq+kKrzUc9QUq9HItE0BqjnVpNUREHURCXeREfYiE+pSpsx9TDImVOYFYkxeMNVtsfPKCbOfbKmsvrynasNH22i3BSLu8Rlhx2AsKbe1OSkUomIkBSRTYsnqwlWenDXV74txUV01ImMpsLl+PHeUrsasiDLsrQpVPeSh2y486j+fMl3mOUllO3Y48l/dkfZkvr2Uq87Xl5X1tKsszX9aReTK1VcdenrqOPGcqy8tzeU/mM5V5MjXl7SoPxfbSECyNmowD+ft0IuLXreN7o6G/VXQiQicimgwYDPxbPC7uvYb06Tsa3Ob53QVCl9cMzGhwGwQOk8ZvwX8eKEE8Gcuz+OKtRrVXFxjZHPebYj6bQy5n2pzzszW4eboEFcWVCPxrXLOswZbgfJzbcRUBv41olvadGa9e1pKEelTzEfT3eFRX1KDwbCnm/Gxts+pFWyMiCG7T/Q5TftRg5o3CMrz778l44gVP9HAZivYE31xGo52rP9oZfdHOdQLa9f4K7VzGoIPBE50NI9DB6CHKdTcMh4vrEHQyeqGb21h0c/FCp77T0OWFOfja8yPwVD93PGEYArdve8P4nbHo3tsHPVxGijxjr8/R9xvD0bWfH55yHQHDt3zQ3qUWZOxo9EA3wzC0d/FDO9dxaG/0Fn13cvFBNxdP0Wc7ow+eedUH3ft64dvf/gxd+zLWhT++1nc4Xn7dG0/39cRzfYajp5sHerw4AT1f9AXrdDB6oqdhELobh+PJ5z3Rq+8QPOkyFN2MQ/GkcQi69fPGU6/4odc3x6Gn60h07euDni/QR776Q1l98LSrO7q7eKCj0RPPGAfjGdfh4vwp4xB07+uDV783GVGxeaiuvmf+TVdZXoxLB8JxMXsAzu5YgrJCSyKCQGNeXl6zERHUARIc1Am1LtRaRMxHJ4M7uhhGKvpgA1ylnnQ2jkJX40hBUvG6m3GkyCP42qH3eDz16hh06euDXt/yRQcXb9HWE4bB6GkYKtags8EdHV180Nl1NLq5jUHHPpPwxEs+6PacjwURpPTlLvoS+knrAhcvGN2UuaYc3YwjFLLMxVfoK9vrYnQXa9zJ6I4exmHoZPSAwfgZqFuyHcrK66cMQ9DDOFz0QT3uQrkYF0E+B2IOeD3epAe1umoJNstYCiw7TqkvdHgsOvUeg5deG4O8bSdQXl5l1oeayjIc2rgQVzcOwamtAaipumVBRFy5ckUQEUzV62VuoJEnbJP6oCW9ai0i5qCD21i0cxlbByHJMU80lfFRvUdszRXLjkU7t0ni3dKO6+bGuqZnzOE8s21/pZ6Fbsq649DO6KeSg+8Qrps32pneJ+ybY+r1X7545hs+6OCqkZGyUDajL9r3nojOfXzw7Df5/tCUa+S1TSLifjVO583AlexPcGrXKlRWWBIRtJLh++HcuXO6RUQjdb85q9OKieSD+kMrt9ZwNAeQrbfZOsAne+vUVogIRySCo3t1EQvyPmNEiE8TECKNlYf1nYlZIcdQrzRrGVIurK4/EWGDELDr2slWWZIIzLd3T01EyHKirJNkhmy/IXWlDLJ/KbPM16ayL1v55v6dkF/dLy1E5LW9frT9ymttee21LCetUOS1uj9Vndw7UcguWY8FUTOwXyciWo0bqob+VtGJCJ2IaDKQLmXiVqGHl/Zfb3CbTUFEzPzRKtwtU/5x3xKSLwBq5j0qUNRRvzN+uBLZc3YhY4Y1edMU8+mo74dxj/PPY+3gzGabf+58b+4+HsZc6X00LYkR45ULkpDbVxxqNt3jmrU1IoIAI+MNMNBpRUWFmZQgAHmzqAyf+E7F117
[truncated: 354,834 more chars]
